# Supplementary material for: Affinity Purification Mass Spectrometry on the Orbitrap–Astral Mass Spectrometer Enables High-Throughput Protein–Protein Interaction Mapping
Source: J Proteome Res. 2025 Mar 3;24(4):2006–16. doi: 10.1021/acs.jproteome.4c01040 (PMC11976844; doi:10.1021/acs.jproteome.4c01040)
Supplement: Supplementary file 1 — pr4c01040_si_001.xlsx [file pr4c01040_si_001.xlsx]

## Sheet: README
SUPPLEMENTARY DATA TABLES
Tabs in the file:	AEMS_unfiltered			SAINTq_unfiltered			MiST_unfiltered			AEMS_confident			SAINTq_confident			MiST_confident
	Column	Description		Column	Description		Column	Description		Column	Description		Column	Description		Column	Description
	Bait	Vaccinia Bait Gene Name		Bait	Vaccinia Bait Gene Name		Bait	Vaccinia Bait Gene Name		Bait	Vaccinia Bait Gene Name, filtered according to bait-specific thresholding function (Methods)		Bait	Vaccinia Bait Gene Name, filtered for BFDR <0.05 and #Pep >2		Bait	Vaccinia Bait Gene Name, filtered for MiST score > 0.7
	Prey	Protein Groups (Uniprot Identifier)		Prey	Protein Groups (Uniprot Identifier)		Prey	Protein Groups (Uniprot Identifier)		Prey	Protein Groups (Uniprot Identifier), , filtered according to bait-specific thresholding function (Methods)		Prey	Protein Groups (Uniprot Identifier), filtered for BFDR <0.05 and #Pep >2		Prey	Protein Groups (Uniprot Identifier), filtered for MiST score > 0.7
	Log2 Fold Change	Log2-transformed fold changes between prey in bait relative to prey in all other baits		#Rep	Number of replicates per bait		Abundance	MiST-derived abundance metric		Log2 Fold Change	Log2-transformed fold changes between prey in bait relative to prey in all other baits		#Rep	Number of replicates per bait		Abundance	MiST-derived abundance metric
	neglog10(q-value)	Negative log10 transformed Benjamini-Hochberg-corrected p-value describing the significance in the difference of the means between prey in bait and prey in all other baits		#Pep	Number of peptides used for analysis		Reproducibility	MiST-derived reproducibility metric		neglog10(q-value)	Negative log10 transformed Benjamini-Hochberg-corrected p-value describing the significance in the difference of the means between prey in bait and prey in all other baits		#Pep	Number of peptides used for analysis		Reproducibility	MiST-derived reproducibility metric
				AvgP	Average P value		Specificity	MiST-derived specificity metric					AvgP	Average P value		Specificity	MiST-derived specificity metric
				BFDR	Bayesian FDR		FcVsBg	Fold-change from background					BFDR	Bayesian FDR		FcVsBg	Fold-change from background
							Specificity18	MiST-derived specificity metric								Specificity18	MiST-derived specificity metric
							MIST	MiST score								MIST	MiST score
							Ip	Replicates included in MiST analysis								Ip	Replicates included in MiST analysis

## Sheet: AEMS_unfiltered
Bait	Prey	Log2 Fold Change	neglog10(q-value)
A2L	A0A024R0K5;A0A087WYX0;P06731;P06731-2	-0.904692	0.536032
A2L	A0A024R3M2;A0A1B0GUD6;A0A1B0GWG7;A0A2R8Y5X2;Q3KR37;Q3KR37-2;Q3KR37-4	-0.269327	0.244626
A2L	A0A024R4E5	-0.405682	0.17882
A2L	A0A024R4K9;A0A087WZA9;A0A087X266;Q9BXJ8;Q9BXJ8-2	-1.05609	0.766574
A2L	A0A024R571;Q9H4M9	-0.328406	0.117076
A2L	A0A024R5G9;A0A7I2V2K3;A0A7I2V411;A0A7I2V4A8;A0A7I2V5B9;A0A7I2V5Q1;H0YD65;Q9UBX1	-0.998425	0.610625
A2L	A0A024R7E8;K7EMV4;K7EN05;K7EPC8;K7EQ44;P60002	0.0910761	0.0214184
A2L	A0A024RA52;P25787	-0.248095	0.109105
A2L	A0A024RBG1;Q9NZJ9-2	-1.15443	0.717794
A2L	A0A024RCG2;Q96BI1	-3.26525	1.95068
A2L	A0A024RCN4;A0A087X2F1;B4DMT1;Q16670;Q16670-2	0.24403	0.248594
A2L	A0A024RCR6;A0A0G2JK23;A0A7I2V508;A0A7P0MQS5;P46379;P46379-2;P46379-3	-0.498738	0.184151
A2L	A0A024RCV8;A0A0G2JHB4;A0A0G2JJ70;A0A0G2JK42;A0A0G2JK88;A0A140T927;A0A140T967;A0A140T982;A0A140T9I9;A0A140T9J3;A0A140T9P6;A2ABF0;H0YDS7;H0YF11;H7C2J4;O43196;O43196-2;O43196-3;O43196-4	-1.3104	0.486016
A2L	A0A067XG54;A0A804HIW2	-0.842435	0.5556
A2L	A0A075B6E5;A0A0U1RRM6;Q8N8S7;Q8N8S7-2;Q8N8S7-3	-0.611855	0.480518
A2L	A0A075B6E9;A0A494C1A4;Q96NW7;Q96NW7-2	-0.00899552	0.00603914
A2L	A0A075B6F9;Q9Y314	1.86019	1.39179
A2L	A0A075B6G6;Q7Z7B0	-1.17347	0.693439
A2L	A0A075B6I0	-0.792587	1.19831
A2L	A0A075B6K5;P80748	0.614318	0.678857
A2L	A0A075B6P5;A0A087WW87;P01614;P01615	-0.0452308	0.0333629
A2L	A0A075B6Q2;Q5T0N5;Q5T0N5-2;Q5T0N5-3;Q5T0N5-4;Q5T0N5-5	-0.0348067	0.0235205
A2L	A0A075B6T1;Q9C0C7;Q9C0C7-3;Q9C0C7-4;Q9C0C7-5	-0.374972	0.447084
A2L	A0A075B6T4;Q9NVX7;Q9NVX7-2	0.267618	0.243591
A2L	A0A075B752;A0A087WTN9;P13928;Q5VT79	-0.162255	0.0417036
A2L	A0A075B773;O00623	-0.842914	0.68601
A2L	A0A075B7A1;M0R0E9;M0R344;Q9NRA0;Q9NRA0-2;Q9NRA0-3;Q9NRA0-4;Q9NRA0-5	0.0174238	0.0126014
A2L	A0A075B7B5;B7ZM87;O75044	-0.476997	0.406363
A2L	A0A075B7B8;A0A075B7E8;A0A0B4J1X5;A0A0C4DH42;A0A0J9YY99;P01764;P01767;P01768;P01772;P0DP02;P0DP03	0.0776042	0.0618526
A2L	A0A087WSV0;Q9HB09;Q9HB09-3	-1.22426	1.80479
A2L	A0A087WSV2;F8VP73;F8W036;F8W099;F8W606;G8JLQ3;P78537;P78537-2	0.6167	0.746186
A2L	A0A087WT20;Q9NV06	2.10091	1.56089
A2L	A0A087WT23;A0A087WV67;O00124;O00124-3	-0.623401	0.644601
A2L	A0A087WT45;Q4V328;Q4V328-4	-0.284402	0.298838
A2L	A0A087WT84;Q9H9V9;Q9H9V9-2	0.27634	0.239079
A2L	A0A087WTL3	-0.0755679	0.0696748
A2L	A0A087WTM5;Q969K3;Q969K3-2	0.793442	1.23298
A2L	A0A087WTR0	2.2909	0.710581
A2L	A0A087WTT9;A0A087WX43;A0A096LNJ4;A0A096LPI3;A0A1B0GVW6;D6RE84;Q9NP73;Q9NP73-2	1.04121	0.634345
A2L	A0A087WTU1;A0A0B4J2G4;Q15345;Q15345-3	0.0930074	0.0634328
A2L	A0A087WTW0;A0A087WVR3;Q96T88;Q96T88-2	0.277745	0.129286
A2L	A0A087WU05;A0A087WUL1;Q8IY22;Q8IY22-2;Q8IY22-3	0.547764	0.750778
A2L	A0A087WU07;Q5TGZ0	0.459393	0.298597
A2L	A0A087WU13;A0A2R8Y478;A0A7I2V3T0;A0A7I2V3T7;A6NNI4;F5GXT1;G8JLH6;P21926	0.639308	0.827506
A2L	A0A087WU31;E9PE15;P51790;P51790-2;P51790-4;P51790-5	0.826411	1.39428
A2L	A0A087WU33;A0A087WVV7;A0A087X165;A0A590UJ70;Q9C0H9;Q9C0H9-2	-0.116734	0.109119
A2L	A0A087WU53;A0A8I5KYH1;Q9H0U3	-1.89282	1.2566
A2L	A0A087WUB9;Q8WYA6	-1.80127	1.3379
A2L	A0A087WUE2;A0A494BZT8;C9JA91;E7EMT0;F8WC55;Q9Y6A5	2.25034	0.938445
A2L	A0A087WUH9;Q9NYY3	-0.0960483	0.075872
A2L	A0A087WUK2;O14979	1.17001	0.493403
A2L	A0A087WUL4;A0A087WX23;Q86TG7-4	-1.30726	0.952625
A2L	A0A087WUN5;Q96DE5	-1.13606	1.24272
A2L	A0A087WUT6;O60841	2.54838	1.57619
A2L	A0A087WUV0;C9JVC3;Q8IVP9;Q8IVP9-2;Q9BY31	0.729667	0.841382
A2L	A0A087WUY2;A0A8Q3WKG2;H7BXY1;P49796;P49796-1;P49796-2;P49796-4;P49796-6;P49796-7;P49796-8;P49796-9	-0.179269	0.199102
A2L	A0A087WUY7;B4DGW0;O75925;O75925-2;O75928;O75928-2;O75928-3	-0.548978	0.590937
A2L	A0A087WUZ3	-0.562083	0.723961
A2L	A0A087WV05;Q99417	-0.868204	0.710491
A2L	A0A087WV25;O95684;O95684-2	-0.0263688	0.022467
A2L	A0A087WV42;A0A087WYF5;A0A087WYT0;A0A087WZY1;A0A0A0MT31;P02810	0.0986909	0.0579261
A2L	A0A087WV97;Q8WU79;Q8WU79-2;Q8WU79-3;X6RCC3	-0.668562	0.62438
A2L	A0A087WVD1;Q96B70	-0.777087	0.462074
A2L	A0A087WVD7;Q9Y3D8	-1.35621	0.71899
A2L	A0A087WVJ0;A0A087X0L2;A0A0A0MRB3;A0A0A0MSH4;A0A0C4DGW3;A6ZIE4;B1AVQ7;P15941;P15941-10;P15941-11;P15941-12;P15941-15;P15941-16;P15941-17;P15941-2;P15941-3;P15941-4;P15941-6;P15941-7;P15941-8;P15941-9;V9GZ38	0.0602282	0.0577642
A2L	A0A087WVM4;B7ZM99;Q6UB35	1.76846	1.01877
A2L	A0A087WVQ6;A0A8V8TQ14;A0A8V8TR47;A0A8V8TRF0;Q00610;Q00610-2	-3.17884	1.53237
A2L	A0A087WVT1;Q96MX3	-0.957641	0.454938
A2L	A0A087WW00;C9J9H9;P51668;Q9Y2X8	-0.618181	0.376399
A2L	A0A087WW06;Q96AY4	-1.53088	1.47151
A2L	A0A087WW40;Q9Y371;Q9Y371-2;Q9Y371-3	0.252867	0.241968
A2L	A0A087WW77;Q15334	1.4581	1.35058
A2L	A0A087WWA3;A0A8Q3WLB2;A0A8Q3WLB3;A0A8Q3WM94;O60333;O60333-2;O60333-3;O60333-4;Q4R9M9	0.29252	0.289154
A2L	A0A087WWF6;A0A8V8TMJ5;A0A8V8TPA6;A0A8V8TPB6;H7C1B3;P49005	-0.474015	0.249635
A2L	A0A087WWH3;Q9NZM4;Q9NZM4-2	-0.455955	0.489944
A2L	A0A087WWI6;A0A8I5KRG1;P61962	-1.09164	0.678839
A2L	A0A087WWP4;A0A499FJY3;Q96T37;Q96T37-2;Q96T37-3;Q96T37-4	1.14376	0.841246
A2L	A0A087WWP5;Q12962	-0.404545	0.249798
A2L	A0A087WWP8	-1.68131	1.02332
A2L	A0A087WWW9;O95999	0.559954	0.597007
A2L	A0A087WX19;A0A087WX45;H7C427;Q6IPM2;Q6IPM2-2;Q6IPM2-3;Q6IPM2-4	3.40835	3.60527
A2L	A0A087WX35;Q8N5Z5;Q8N5Z5-2	-0.458674	0.453447
A2L	A0A087WX97;Q9BXK5	-0.648111	0.595313
A2L	A0A087WX99;P55283;P55283-2	0.505341	0.465784
A2L	A0A087WXB0;O15126	0.260476	0.142786
A2L	A0A087WXC5;A0A7I2V594;E7ESZ7;O95299	-2.75889	1.50486
A2L	A0A087WXI2;Q9Y6R7	-2.66787	1.55317
A2L	A0A087WXM6;A0A0A6YYL6;J3KRX5;J3QQT2;P18621;P18621-3	-0.529763	0.241331
A2L	A0A087WXM8;P50895	-0.842778	0.53707
A2L	A0A087WXS2;A0A087WZC2;A0A0C4DGS8;E0YMJ8;P35680;P35680-2;P35680-3	0.29857	0.298262
A2L	A0A087WXU0;A0A804HHW6;Q9NWS8	-1.67886	0.947594
A2L	A0A087WY55;Q9NP79	-1.44325	0.909792
A2L	A0A087WY85;D6RAH7;D6RAW0;D6RFM0;H9KV45;P61077;P61077-2;P61077-3;P62837;P62837-2	3.61087	1.79624
A2L	A0A087WY96;P31641	-0.284085	0.135885
A2L	A0A087WYB4	0.197569	0.200379
A2L	A0A087WYG6;A0A087WZS0;P0DP58	0.217649	0.218822
A2L	A0A087WYM5;A0A494C075;A0A494C0M8;A0A494C0Z1;A0A494C171;Q9BVV6;Q9BVV6-2;Q9BVV6-3;Q9BVV6-4	4.28713	2.46406
A2L	A0A087WYS1;A0A7I2YQ74;E7EUC7;Q16851;Q16851-2	0.389402	0.173263
A2L	A0A087WYU2;H3BNB2;H3BS73;Q96S19;Q96S19-2;Q96S19-3;Q96S19-4;Q96S19-5;Q96S19-6	-0.769367	0.749852
A2L	A0A087WYV9;A0A087X1F5	1.77717	1.21426
A2L	A0A087WZ13	2.3301	1.39893
A2L	A0A087WZ32;A0A087X038;A8K727;E5RHB5;Q9HB19	-0.317703	0.365042
A2L	A0A087WZ85;A0A0A0MSX4;H7C545;Q9Y6N7;Q9Y6N7-2;Q9Y6N7-3;Q9Y6N7-4;Q9Y6N7-5;Q9Y6N7-6	0.17794	0.17613
A2L	A0A087WZB5;B0QYP8;Q9HBI1;Q9HBI1-2;Q9HBI1-3	0.374406	0.441488
A2L	A0A087WZE9	2.64572	1.8084
A2L	A0A087WZK6;A0A087X2C2;Q5T7M9	-0.0534931	0.039533
A2L	A0A087WZL0;Q86UU1;Q86UU1-2;Q86UU1-3	-0.373324	0.417019
A2L	A0A087WZL4	-0.344861	0.401301
A2L	A0A087WZN1;O43837	0.0197133	0.00881751
A2L	A0A087WZV0;A0A8V8TMN4;O43314;O43314-2	-1.07738	0.555966
A2L	A0A087X011;E9PES4;J3KPF9;Q9Y496	3.29332	1.20724
A2L	A0A087X054;A0A494C039;Q9Y4L1	-0.848417	0.423073
A2L	A0A087X085;A0A0C4DFT8;A0A7P0TAP8;A0A7P0Z4H4;B5MBX1;C9J929;G3XAA4;Q9NQC1;Q9NQC1-2;Q9NQC1-3	-0.604793	0.715262
A2L	A0A087X091;Q9H1Z4;Q9H1Z4-2	0.245787	0.18429
A2L	A0A087X0B7;A0A087X2J6;A0A7P0T899;A0A7P0T8U4;A0A7P0T9T2;A0A7P0Z4P6;H7C3C7;Q5SQN1;Q5SQN1-2	-0.126596	0.108888
A2L	A0A087X0C0;A0A8Q3SIE7;A0A8Q3SIH1;A0A8Q3SIH3;A0A8Q3SIK5;A0A8Q3SIK6;A0A8Q3SIK9;A0A8Q3SIL3;A0A8Q3SIM1;A0A8Q3SIM8;A0A8Q3SIP2;A0A8Q3SIP3;A0A8Q3SIQ5;A0A8Q3SIQ9;A0A8Q3SIR8;A0A8Q3SIR9;A0A8Q3SIS2;A0A8Q3SIS7;A0A8Q3SIV1;A0A8Q3SIV2;A0A8Q3SIX5;A0A8Q3SJE4;A0A8Q3WL63;A0A8Q3WL68;A0A8Q3WL81;A0A8Q3WL86;A0A8Q3WL92;A0A8Q3WL94;A0A8Q3WL96;A0A8Q3WLA2;A0A8Q3WLA4;A0A8Q3WLA5;A0A8Q3WLA7;A0A8Q3WLB5;A0A8Q3WLB8;A0A8Q3WLC1;A0A…	-0.182554	0.161502
A2L	A0A087X0H8;Q15714;Q15714-2;Q15714-3	-0.0234567	0.0157899
A2L	A0A087X0H9;Q5T8P6;Q5T8P6-2;Q5T8P6-3	-0.533324	0.26054
A2L	A0A087X0K9	-0.559201	0.258178
A2L	A0A087X0L7;J3KNA0;Q15070;Q15070-2	-3.90962	3.16857
A2L	A0A087X0M4;Q9BWU0	1.0509	0.535393
A2L	A0A087X0N2;A0A3B3ISI6;O15243	0.383815	0.318091
A2L	A0A087X0N3;Q96MY1;Q96MY1-2	-0.578856	0.372667
A2L	A0A087X0P9;Q96CW6	0.438477	0.391638
A2L	A0A087X0Q1;Q7Z739	2.00585	1.46117
A2L	A0A087X0R6;Q9UMY4;Q9UMY4-1;Q9UMY4-3	-0.474435	0.320411
A2L	A0A087X0T8;A0A087X1W8;A0A0A0MTJ8;Q9BY67;Q9BY67-2;Q9BY67-3;Q9BY67-4;Q9BY67-5;X5DQS5	-0.934366	1.52829
A2L	A0A087X0W8;Q04206;Q04206-2;Q04206-3;Q2TAM5	-0.83779	0.768096
A2L	A0A087X0W9;Q8N6M0	3.22953	2.37494
A2L	A0A087X102;A0A7P0MUT5;H0Y820;O96017;O96017-11;O96017-12;O96017-13;O96017-4;O96017-9	0.59065	0.86679
A2L	A0A087X142;A6NFQ9;A6NMH6;F8W8I8;Q92599;Q92599-2;Q92599-4	0.337331	0.180755
A2L	A0A087X159;D6RAC5;H0Y9M5;H0Y9V4;P81877;P81877-2;P81877-3;P81877-4;P81877-5	-0.232595	0.248434
A2L	A0A087X1B1;A0A8I5KQX1;C9J2V2;Q9Y6K9;Q9Y6K9-2	-1.58747	1.11011
A2L	A0A087X1B6;P10275;P10275-2	0.0873904	0.0590891
A2L	A0A087X1E4;P53365;P53365-2;P53365-3	1.78249	2.82817
A2L	A0A087X1X9;Q8IYB5;Q8IYB5-2;Q8IYB5-3	-0.0566646	0.0168476
A2L	A0A087X1Y8;F5H3B4;H3BQK2;H3BRR4;H3BRZ3;H3BUQ6;Q2NL67;Q2NL67-2;Q2NL67-3	-1.71592	0.647226
A2L	A0A087X1Z1;A0A0G2JPW5;A0A0G2JQX1;A0A0G2JSA7;Q96RT8;Q96RT8-2	-0.0718023	0.0530843
A2L	A0A087X1Z3;H0YM70;Q9UL46	-0.778231	0.480161
A2L	A0A087X246;A0A0B4J2C2;F8WF49;Q9Y2H0;Q9Y2H0-1;Q9Y2H0-3	-0.778382	1.18338
A2L	A0A087X256;Q2M389	-1.56827	1.11619
A2L	A0A087X295;Q9NNW5	0.933825	0.626715
A2L	A0A087X2D5;Q9BRJ2	1.9821	1.3307
A2L	A0A087X2H0;Q99728;Q99728-2;Q99728-3	0.874961	1.4436
A2L	A0A087X2H1;A0A8I5QJU2;Q9ULT8	-1.02207	0.617069
A2L	A0A087X2I1;P62333	1.07155	0.688046
A2L	A0A088AWN2;Q8TBZ3;Q8TBZ3-2;Q8TBZ3-7	-0.425598	0.24653
A2L	A0A088AWN3;A0A804HIE8;A0A8V8TQS9;A0A8V8TR95;Q9BZ29;Q9BZ29-3;Q9BZ29-4;Q9BZ29-5;X6RGR3	-0.432455	0.278934
A2L	A0A096LNH6;Q14185	-0.0994261	0.0775329
A2L	A0A096LNV8	2.33448	0.84158
A2L	A0A096LNY5;A0A096LNY6;A0A1B0GTJ7;A0A1B0GWJ0;A0A7P0T9A7;A0A7P0Z472;P30566	-0.25789	0.192285
A2L	A0A096LP25	-1.53937	1.35068
A2L	A0A096LP39;A0A0G2JHI3;A0A0G2JIT5;A0A0G2JJ26;A0A0G2JJ52;A0A0G2JJY3;A0A0G2JKY0;A0A140T9R9;A0A140TA46;Q9H633;Q9H633-2;Q9H633-3;Q9H633-4	-0.52955	0.726818
A2L	A0A096LP51;A0A5F9ZHU7;P49643	0.161707	0.150701
A2L	A0A096LP59	-1.49205	0.584521
A2L	A0A096LP64;Q5T5M0;Q5T5M1	0.232671	0.257156
A2L	A0A096LPC5;J3KP36;Q9Y4E1;Q9Y4E1-1;Q9Y4E1-2;Q9Y4E1-3	-0.67856	0.392796
A2L	A0A0A0MQR2;Q9BY42	1.87251	0.889228
A2L	A0A0A0MQR7;P19388	1.35725	0.774541
A2L	A0A0A0MQS0;F8W9L8	1.11164	0.687648
A2L	A0A0A0MQS2;F5H0Q6	1.91763	1.18873
A2L	A0A0A0MQU4;H7C280;H7C4A1;Q96I15;Q96I15-2	-0.52166	0.354373
A2L	A0A0A0MQV6;P09038;P09038-1;P09038-2;P09038-3	1.44729	0.919435
A2L	A0A0A0MQW0	0.973269	0.606357
A2L	A0A0A0MQX1;Q9HD67	-2.31952	1.29675
A2L	A0A0A0MQX8;C9JP00;Q9NR56	0.0326443	0.0204054
A2L	A0A0A0MQY7;A0A3B3ISH2;Q5VU97;Q5VU97-2	0.0225687	0.0126007
A2L	A0A0A0MR05;H3BM50;H3BN58;H3BPT1;H3BPU5;Q9BVC4;Q9BVC4-4	-0.734338	0.541194
A2L	A0A0A0MR08;A0A8I5KXK1;O94966-2;O94966-5;O94966-6;O94966-7	0.439182	0.519732
A2L	A0A0A0MR13;A0A590UJQ9;A0A7I2V5R6;B0AZR9;P63092;P63092-4;Q5JWF2	-0.487913	0.196465
A2L	A0A0A0MR33;A0A0C4DFM0;G3V4T6;G3V5T0	-0.769513	0.352408
A2L	A0A0A0MR36;Q9ULV0-2	-0.359536	0.449348
A2L	A0A0A0MR67;A0A0A0MSA1;A0A804HI37;A0A804HIJ8;A0A804HIR0;A0A804HIZ0;A0A804HJB6;A0A804HJR1;A0A804HKC4;A0A804HKE9;E9PDI6;F5GY28;F5H522;Q13936;Q13936-10;Q13936-11;Q13936-12;Q13936-13;Q13936-14;Q13936-15;Q13936-16;Q13936-17;Q13936-18;Q13936-19;Q13936-2;Q13936-20;Q13936-21;Q13936-22;Q13936-23;Q13936-24;Q13936-25;Q13936-26;Q13936-27;Q13936-28;Q13936-29;Q13936-3;Q13936-30;Q13936-31;Q13936-32;Q13936-33;Q13…	-0.912545	0.377274
A2L	A0A0A0MR79;A0A8I5KUR0;A0A8I5KW86;A0A8I5QJW8;Q93074;Q93074-2;Q93074-3	1.71035	1.21971
A2L	A0A0A0MRA8;A8K968;Q9Y2J2;Q9Y2J2-2	-0.272013	0.312103
A2L	A0A0A0MRB5;Q8WXG6-2;Q8WXG6-3	-0.170946	0.11049
A2L	A0A0A0MRC3;A0A0A0MRR0;A0A0A0MSE6;A0A1W2PNG1;A0A1W2PNH9;A0A1W2PNQ3;A0A1W2PNW6;A0A1W2PNY7;A0A1W2PNY8;A0A1W2PNY9;A0A1W2PP06;A0A1W2PP26;A0A1W2PP94;A0A1W2PPH9;A0A1W2PPQ3;A0A1W2PPS2;A0A1W2PPT7;A0A1W2PPX7;A0A1W2PPY5;A0A1W2PPZ1;A0A1W2PQ39;A0A1W2PQ53;A0A1W2PQ61;A0A1W2PQ93;A0A1W2PQA0;A0A1W2PQJ9;A0A1W2PQK5;A0A1W2PQR1;A0A1W2PQU4;A0A1W2PQZ4;A0A1W2PQZ8;A0A1W2PR56;A0A1W2PR62;A0A1W2PRA7;A0A1W2PRB0;A0A1W2PRE5;A0A…	-1.47316	0.676567
A2L	A0A0A0MRE5;H0YBF7;Q9ULH1;Q9ULH1-2	-0.0203524	0.0177926
A2L	A0A0A0MRF6;A0A7P0T8N5;A0A7P0T928;A0A7P0T939;A0A7P0TAX3;A0A7P0TBH8;A0A7P0TBI4;A0A7P0Z4N5;A0A7P0Z4Q5;Q99996;Q99996-1;Q99996-3;Q99996-5;Q99996-6	-0.158006	0.119415
A2L	A0A0A0MRI1;Q8IXQ4;Q8IXQ4-2	-0.104673	0.04472
A2L	A0A0A0MRI2;Q9UNH7	0.628225	0.262669
A2L	A0A0A0MRI7;H7C0E7;H7C484;Q9H2C2	0.0189949	0.0145846
A2L	A0A0A0MRJ0;Q5VT25;Q5VT25-2;Q5VT25-4;Q5VT25-5	0.210339	0.0799593
A2L	A0A0A0MRJ5;A0A499FJM7;A0A590UK21;A0A590UK91;E7EPN8;E7EPW4;P45379;P45379-10;P45379-11;P45379-12;P45379-2;P45379-3;P45379-4;P45379-5;P45379-6;P45379-7;P45379-8;P45379-9	1.68529	2.31861
A2L	A0A0A0MRJ7;P12259	-0.49412	0.312715
A2L	A0A0A0MRM2;Q86VF7;Q86VF7-2;Q86VF7-3;Q86VF7-4	-0.309745	0.181857
A2L	A0A0A0MRM8	-4.18014	1.58801
A2L	A0A0A0MRP0;Q8IWC1;Q8IWC1-2	2.06058	1.4035
A2L	A0A0A0MRP6;P28370-2	-0.0266972	0.0219752
A2L	A0A0A0MRR1;Q5VV50;Q5VV52;Q5VV52-3	-0.49546	0.411432
A2L	A0A0A0MRR5;Q96BW1;Q96BW1-2;Q96BW1-3	-0.390351	0.412347
A2L	A0A0A0MRS4;Q9NVV0	-0.318794	0.28312
A2L	A0A0A0MRT5;Q9UBC1-3	-0.139242	0.123849
A2L	A0A0A0MRT6;B6VEX4;Q8IZP0;Q8IZP0-10;Q8IZP0-2;Q8IZP0-3;Q8IZP0-4;Q8IZP0-5;Q8IZP0-6;Q8IZP0-7;Q8IZP0-8;Q8IZP0-9	-1.79394	1.16041
A2L	A0A0A0MRU0;A0A0C4DH75;B4DZ84;D3DX48;D3DX49;Q14168;Q14168-2;Q14168-3;Q14168-4;Q14168-6	-0.102878	0.0622779
A2L	A0A0A0MRV3;Q9P2S5	-0.541674	0.513045
A2L	A0A0A0MRV9;A0A0A0MRW0;A0A0A0MRW1;A0A0A0MRW2;A0A0A0MRW3;Q5T586;Q5T593;Q8IW50;Q8IW50-2;Q8IW50-3;Q8IW50-4;Q8IW50-5;Q8IW50-6;Q8IW50-7	0.31554	0.361274
A2L	A0A0A0MRX8;A0A1B0GU97;A0A1B0GW37;A0A1B0GWI9;A0A1B0GWJ4;A0A2R8Y7V8;O00712;O00712-2;O00712-4;O00712-5;Q5VW26;Q5VW27;Q5VW30;Q5W0Y9;U3KPY9;U3KQE8	0.12255	0.10193
A2L	A0A0A0MRY0;F8WDP1;Q8WUA7;Q8WUA7-3;Q8WUA7-4	-0.492005	0.607244
A2L	A0A0A0MRY2;A0A0D9SGD6;B0QZE2;B7Z2J6;E7EV75;Q15326;Q15326-2;Q15326-3;Q15326-4;Q15326-6	0.647224	0.698108
A2L	A0A0A0MRY4;Q96N96-6	0.186063	0.165509
A2L	A0A0A0MRZ4;E7EMV7;Q15025;Q15025-2;Q15025-3;Q15025-4;Q15025-5;Q15025-6;Q15025-7;Q15025-8	0.612944	0.200473
A2L	A0A0A0MRZ8;P04433	-0.262015	0.205857
A2L	A0A0A0MS08;P01857	-0.950008	0.445448
A2L	A0A0A0MS50;Q96RE9;Q96RE9-2;Q96RE9-3;Q96RE9-4	2.71935	3.56601
A2L	A0A0A0MS59;A0A0C4DFX4;Q6ZRS2;Q6ZRS2-2;Q6ZRS2-3	-0.317387	0.20771
A2L	A0A0A0MS90;Q9UIS9;Q9UIS9-10;Q9UIS9-5;Q9UIS9-7;Q9UIS9-9	-0.0486685	0.0273847
A2L	A0A0A0MSE2;A0A0D9SFP2;E9PF18;Q16836;Q16836-2;Q16836-3	1.47015	1.36843
A2L	A0A0A0MSE3;D3DNG8;P30556	-0.476773	0.525708
A2L	A0A0A0MSI2;Q8IXK0;Q8IXK0-2;Q8IXK0-4;Q8IXK0-5	-0.0231048	0.00775556
A2L	A0A0A0MSK2;A0A8V8TLP9;P0DJ07	-2.08289	0.882808
A2L	A0A0A0MSS7;A0A804HI39;A0A804HIL1;A0A804HIW4;A0A804HJG9;A0A804HKD1;A0A8I5KQX9;Q8N7W2;Q8N7W2-2;Q8N7W2-3	0.584821	0.682837
A2L	A0A0A0MSS8;P42330	1.53268	0.976382
A2L	A0A0A0MSV9;A0A0G2JH37;A0A0G2JKZ1;A0A8V8TP24;A0A8V8TQC5;A2AB90;O15533;O15533-2;O15533-3	-1.09139	0.487103
A2L	A0A0A0MSX3;A0A0G2JI85;A0A0G2JNZ7;H0Y9F4;Q08345;Q08345-2;Q08345-5;Q08345-6	-0.336622	0.356229
A2L	A0A0A0MT00;E9PI99;Q13952;Q13952-2;Q13952-3;Q13952-5;Q13952-6;Q13952-7;Q5T6K5;Q5T6K7	-0.0790216	0.0676736
A2L	A0A0A0MT33;Q9UPN6;Q9UPN6-2	0.772902	0.54336
A2L	A0A0A0MT46;A0A0C4DG88;A0A8I5KYI8;B5ME60;H0YKT2;H0YLC5;H0YLL6;H0YNW1;P09086;P09086-2;P09086-3;P09086-4;P09086-5;P14859;P14859-2;P14859-3;P14859-4;P14859-5;P14859-6;Q9UKI9;Q9UKI9-2;Q9UKI9-3;U3KQ96;U3KQN1	0.12993	0.113531
A2L	A0A0A0MT58;Q15560;Q15560-2	-0.408553	0.181091
A2L	A0A0A0MT71;M0R353;Q6NSJ2;Q6UX73;Q6UX73-2	3.4288	2.3419
A2L	A0A0A0MT72;Q9BSQ5;Q9BSQ5-2	0.201132	0.115863
A2L	A0A0A0MTB8;Q8NI36	-1.66049	0.842321
A2L	A0A0A0MTG1;A0A0G2JIA5;A0A140T8Y0;A0A140TA35;A0A140TA36;A0A140TA40;A0A140TA45;Q5ST30;Q5ST30-4	-0.280214	0.18356
A2L	A0A0A0MTH3;Q13418	0.0488159	0.0176745
A2L	A0A0A0MTI1;Q15392;Q15392-2	-2.43444	1.44881
A2L	A0A0A0MTL6;Q6ZS17;Q6ZS17-2;Q6ZS17-3;Q6ZS17-4	-0.350913	0.336481
A2L	A0A0A0MTN0;A0A8I5KQQ5;A0A8I5KUA9;A0A8I5KYP8;A0A8I5QJI3;Q13617;Q13617-2	-0.334384	0.233504
A2L	A0A0A0MTQ5;G3V556;P56378	2.57049	1.40497
A2L	A0A0A0MTR7;Q63HN8	-1.26864	0.624923
A2L	A0A0A0MTS7;Q8WZ42-12	3.71359	1.49084
A2L	A0A0A0N0M2;A0A5F9ZH07;A0A5F9ZHN8;A0A8V8TPQ9;P23458	-1.15855	0.751495
A2L	A0A0A6YYC0;E9PJN1;O75676;O75676-2	-0.431684	0.300976
A2L	A0A0A6YYC7;Q96JP5;Q96JP5-2	-0.848384	0.352288
A2L	A0A0A6YYG7;H0YC55;Q6IBW4;Q6IBW4-2;Q6IBW4-4	-0.353525	0.35903
A2L	A0A0A6YYH9;Q5JTY5;Q5JTY5-2;Q5RIA9	-0.865905	0.425733
A2L	A0A0A6YYI3;Q9NQ55;Q9NQ55-2;Q9NQ55-3	0.188239	0.0593748
A2L	A0A0A6YYJ9;Q9NPD5;Q9NPD5-2	-0.71714	1.068
A2L	A0A0A6YYL0;F8VUY0;F8VVS9;F8VW34;F8VWK5;F8VX54;F8VXG3;F8VYL4;F8VZH2;F8W1J9;H0YKN5;J3KS32;Q15583;Q15583-2;Q15583-3;Q15583-4;Q9GZN2;Q9GZN2-2;U3KQB5;U3KQS0	0.306572	0.283787
A2L	A0A0A6YYL1;A0A0U1RQM3;A0A0U1RR23;P49914;P49914-2	-0.159637	0.0990639
A2L	A0A0A6YYL2;P0DMM9;P0DMM9-3;P0DMN0	-0.085016	0.0461443
A2L	A0A0A6YYL4;P57737-3	0.375717	0.124043
A2L	A0A0B4J1R7;Q96B45	0.443681	0.526591
A2L	A0A0B4J1V9;Q9NRZ9;Q9NRZ9-2;Q9NRZ9-3	-0.66399	0.349544
A2L	A0A0B4J1W0;F5GY88;O75448;O75448-2	0.41711	0.428737
A2L	A0A0B4J1W3;Q9BXJ9	2.07972	1.33814
A2L	A0A0B4J1Y2;A0A804HK20;Q8NDW8;Q8NDW8-3;Q8NDW8-5;Q8NDW8-6;Q8NDW8-7	1.94607	0.784494
A2L	A0A0B4J287;H3BM91;Q9H0A8	-0.594445	0.798439
A2L	A0A0B4J294;H3BP13;Q9UL33;Q9UL33-2	0.231559	0.119955
A2L	A0A0B4J2F0	-1.54723	1.57313
A2L	A0A0C3SFZ9;A0A8V8TMX9;A0A8V8TNC3;A0A8V8TP91;A0A8V8TPA0;A0A8V8TPM7;A0A8V8TPN1;M0QYA9;O14526;O14526-2;O14526-3	0.202725	0.145376
A2L	A0A0C4DFM1;Q92544	-1.57337	0.83174
A2L	A0A0C4DFM2;Q6ZN55;Q6ZN55-2	-0.344886	0.236599
A2L	A0A0C4DFN3;A0A3B3ITT3;H7C4E0;Q99685;Q99685-2	0.30219	0.268554
A2L	A0A0C4DFN5;A0A7P0TB57;A0A804G9W2;Q6NUS6	-0.751136	0.59419
A2L	A0A0C4DFP4;A0A6Q8PF23;Q96IV0;Q96IV0-2	0.920067	0.620928
A2L	A0A0C4DFS6;Q9C004;Q9C004-2	0.0339314	0.0231194
A2L	A0A0C4DFT3;A0A590UJ08;A0A590UJD9;Q12959-2;Q12959-4	-2.8879	2.1981
A2L	A0A0C4DFU3;A0A0C4DG29;Q86UC2;Q86UC2-2	-1.04225	1.21579
A2L	A0A0C4DFV9;Q01105-2	2.81256	1.67068
A2L	A0A0C4DFW2;Q9UK53;Q9UK53-2;Q9UK53-3;Q9UK53-4;Q9UK53-5	3.15003	2.6577
A2L	A0A0C4DFX7;Q9H967	-0.0426058	0.0216259
A2L	A0A0C4DFX9;H0Y3X6;Q9H3P2	-0.354117	0.269729
A2L	A0A0C4DFY5;A8MXZ4;Q9NQ84;Q9NQ84-2	-1.63207	1.06456
A2L	A0A0C4DG02;Q9Y6K1;Q9Y6K1-2	-0.232916	0.0830458
A2L	A0A0C4DG17;A0A8V8TLA4;A0A8V8TMX1;C9J9K3;P08865	0.597985	0.307813
A2L	A0A0C4DG21;A0A7D9NKC8;E7EP65;E7EW77;F8WAL6;Q9NYB9;Q9NYB9-2;Q9NYB9-4	-0.305047	0.215343
A2L	A0A0C4DG33;O43933	-2.42627	1.86176
A2L	A0A0C4DG40;Q8NF91;Q8NF91-4	-0.00353054	0.00103105
A2L	A0A0C4DG44;A0A8Q3SIX7;O43464;O43464-3	-1.43852	0.671426
A2L	A0A0C4DG49;P15151;P15151-2;P15151-3	-0.480682	0.274979
A2L	A0A0C4DG68;Q8TB72-3;Q8TB72-4	0.0337859	0.0238744
A2L	A0A0C4DG80;Q9P2J3;Q9P2N7;Q9P2N7-2;Q9P2N7-3;Q9P2N7-4;Q9P2N7-5	-0.473006	0.256128
A2L	A0A0C4DG85;E9PFG0;P40394;P40394-2	-0.234972	0.243853
A2L	A0A0C4DG86;B3KRD1;B7Z4D2;Q9NX95;Q9NX95-2;Q9NX95-3;Q9NX95-4;Q9NX95-5	-1.53645	1.10932
A2L	A0A0C4DG89	3.92398	2.33358
A2L	A0A0C4DG91;A0A2R8Y547;A0A2R8Y7V2;C9J9V6;C9JQB1;O75414	0.00894738	0.00664968
A2L	A0A0C4DG95;E9PD56;H7BYG4;Q7Z7A4;Q7Z7A4-2;Q7Z7A4-4;Q7Z7A4-5;Q7Z7A4-6;Q7Z7A4-7;W5RWE6	-0.0916137	0.0649655
A2L	A0A0C4DGA2;O75521;O75521-2	0.418093	0.194973
A2L	A0A0C4DGA6;Q14527	1.60217	0.857589
A2L	A0A0C4DGA7;O94929;O94929-3	-0.358119	0.246585
A2L	A0A0C4DGB0;Q9UIL1;Q9UIL1-2;Q9UIL1-3	-0.851285	0.420117
A2L	A0A0C4DGB5;A0A6Q8PH20	-0.177655	0.175035
A2L	A0A0C4DGB9	-0.0990797	0.0620224
A2L	A0A0C4DGC9;Q8TDR2	-2.33895	1.07981
A2L	A0A0C4DGG3;Q8NHM5;Q8NHM5-2	-0.600632	0.591025
A2L	A0A0C4DGG7;A0A8I5KX76;C9JWU6;O75112;O75112-4;O75112-5;O75112-7;V5T7C5	0.504293	0.124681
A2L	A0A0C4DGH6;A0JNW5;A0JNW5-2;F8VW65	-4.61784	1.83374
A2L	A0A0C4DGK1;G3V3I9;G3XAH6;H0YJ00;P51003;P51003-2;Q9NRJ5	-0.144099	0.148785
A2L	A0A0C4DGN4;A0A0U1RQZ6;Q96DA0	0.721767	0.557264
A2L	A0A0C4DGN6;J3QRU8;Q9Y2X7;Q9Y2X7-3	-0.865532	0.717761
A2L	A0A0C4DGQ5;P04632	-0.503369	0.202175
A2L	A0A0C4DGQ8;Q6IAN0	-2.36138	1.98399
A2L	A0A0C4DGS1;P39656	-0.684274	0.383647
A2L	A0A0C4DGT3;A0A2R8Y7T6;A0A3B3IRZ4;A0A3B3IU98;Q6DN90;Q6DN90-2;Q6DN90-3	0.306217	0.198512
A2L	A0A0C4DH07;Q8N2S1;Q8N2S1-2;Q8N2S1-3	-0.180008	0.15603
A2L	A0A0C4DH22;A0A1B0GTW6	-0.468355	0.184958
A2L	A0A0C4DH25	0.583196	0.675325
A2L	A0A0C4DH47;P24557;P24557-3;Q53F23	-1.56162	0.932981
A2L	A0A0D9SEI0;Q9P0P8	2.65523	1.55251
A2L	A0A0D9SEI3;A0A0D9SEN2;A0A0D9SER5;P21127;P21127-2;P21127-3;P21127-8	1.38402	0.972614
A2L	A0A0D9SEJ5;F5GY05;Q96EK7	0.544662	0.377121
A2L	A0A0D9SEW3;Q9NP64-2	1.60915	0.883533
A2L	A0A0D9SF53;A0A0D9SFB3;A0A0D9SG12;A0A2R8Y4A4;A0A2R8YF78;A0A2R8YFS5;O00571	1.02656	0.552479
A2L	A0A0D9SF54	-2.58797	0.850865
A2L	A0A0D9SFG6;Q99418;Q99418-2	-0.387175	0.144331
A2L	A0A0D9SFR5;A0A2R8Y518;H3BQ06;H3BV07;Q9ULP9;Q9ULP9-2	-0.531505	0.323749
A2L	A0A0D9SG71;A0A0R4J2E5;A0A8Q3SIL6;P49459	-0.580906	0.281467
A2L	A0A0D9SG79;Q9NZ09;Q9NZ09-2;Q9NZ09-3;Q9NZ09-4	-0.42887	0.455888
A2L	A0A0D9SG88;A0A8Q3SI55;A0A8Q3SI78;A0A8Q3SI99;A0A8Q3SIA1;A0A8Q3SIB6;A0A8Q3SIC3;A0A8Q3SID3;A0A8Q3SID7;A0A8Q3SID8;A0A8Q3SIE0;A0A8Q3SIE8;A0A8Q3SJ41;A0A8Q3WKW2;A0A8Q3WKW3;A0A8Q3WKW6;A0A8Q3WKW7;A0A8Q3WKX0;A0A8Q3WL05;A0A8Q3WLF7;A0A8Q3WLY2;A0A8Q3WM71;P08603;P08603-2	-0.359192	0.28252
A2L	A0A0D9SGF6	-0.844326	0.411267
A2L	A0A0D9SGH0;A0A1B0GV11;A0A7I2V2B0;Q92581;Q92581-2;Q92581-3	-0.458406	0.504469
A2L	A0A0D9SGJ6;J3KQV8;O43426	0.432281	0.246514
A2L	A0A0G2JH35;A0A1B0GW14;O43526;O43526-2;O43526-3;O43526-4;O43526-5	0.227885	0.23282
A2L	A0A0G2JH39	-0.240714	0.134182
A2L	A0A0G2JH58;A0A140T979;F5H7Q8;Q29980	-0.877535	0.835314
A2L	A0A0G2JHC2;Q6NYC8	-1.80397	0.919551
A2L	A0A0G2JIR1;A0A0G2JIS2;A0A0G2JK64;A0A0G2JRN8;A0A0G2JRR0;A2ABF8;A2ABF9;Q96KQ7;Q96KQ7-2	0.549241	0.609507
A2L	A0A0G2JIW1;P0DMV8;P0DMV9	-0.413946	0.196576
A2L	A0A0G2JJD3;O95870	-0.0611793	0.0303534
A2L	A0A0G2JKR7;P28702;P28702-3	0.384429	0.415804
A2L	A0A0G2JLB3;A0A0G2JNZ5;P04062;P04062-2;P04062-4	-1.37192	0.955834
A2L	A0A0G2JLS1	1.53865	0.340498
A2L	A0A0G2JMB2	-0.799621	0.509152
A2L	A0A0G2JMG3;A0A1W2PPQ8;O95255	0.448441	0.531323
A2L	A0A0G2JMG8;A0A0G2JPQ2;Q9NX02;Q9NX02-5	-0.373164	0.133238
A2L	A0A0G2JMZ8;Q16625;Q16625-4	-2.01988	1.44731
A2L	A0A0G2JN29;Q15155	-3.78959	3.42033
A2L	A0A0G2JNB1;A0A0G2JNT7;A0A0G2JQF4;A0A0G2JQF5;A0A0J9YVS1;A0A1W2PPV8;A0A1W2PRB5;A0A3B3IT55;I3L233;Q7Z3B3	-0.458305	0.325835
A2L	A0A0G2JNH2	-0.773346	0.336037
A2L	A0A0G2JNH5;A0A0G2JP78;A0A0G2JPT5;H0Y9J8;O75943;O75943-2;O75943-3;O75943-4	0.335736	0.41161
A2L	A0A0G2JPD3;A0A140T8W8;A0A140T8Y4;A0A1W2PPF8;A0A1W2PR61;Q5SPM2	-0.68775	0.43144
A2L	A0A0G2JPP5;Q14160-3	-1.24766	0.497252
A2L	A0A0G2JQ41;A0A1C7CYZ0;I3L4Y1;Q12979;Q12979-2;Q12979-4	-0.391467	0.180792
A2L	A0A0G2JR51;A0A217FLJ2;A0A494BZS1;B0QY04;Q15080;Q15080-3	-0.00586219	0.00437002
A2L	A0A0G2JRA5;A0A8Q3SI58;A0A8Q3WKT3;B0QYV1;O43251;O43251-10;O43251-2;O43251-5;O43251-6;O43251-8	-1.47393	1.00369
A2L	A0A0G2JRX7;B5MCY4;E7EMH2;E7EW99;H7C2P3;P78395	-0.0208605	0.01637
A2L	A0A0J9YVP6;Q9UHX1-2	1.83984	1.03271
A2L	A0A0J9YVW3	-0.0129425	0.00782434
A2L	A0A0J9YVZ3;A0A0J9YX77;O43451;O43451-1	-0.547549	0.396907
A2L	A0A0J9YW18;B4DHJ7;Q12983	-0.125854	0.0790136
A2L	A0A0J9YW63;A0A0J9YYF6;E9PDI4;O00515	-0.280956	0.323117
A2L	A0A0J9YW64;A6NIW2;Q5JSL3	0.282964	0.335518
A2L	A0A0J9YWA1;E7ENV7;Q86YQ8;Q8IYJ1;Q9HCH3	0.25585	0.298853
A2L	A0A0J9YWB6;Q9Y5B0;Q9Y5B0-4	-0.967244	0.537989
A2L	A0A0J9YWD5;A0A0J9YYB5;B7ZM65;E9PJ24;F8WEF5;Q9P1Y6;Q9P1Y6-3	1.4077	0.786628
A2L	A0A0J9YX13;E9PKL9;E9PLH9;E9PP14;E9PP60;Q13630	0.765225	1.49698
A2L	A0A0J9YXF2	-1.7101	0.859246
A2L	A0A0J9YXM6;Q562E7	-0.481248	0.325749
A2L	A0A0J9YXT0;H7C5H6;Q9H0F7;Q9H0F7-2	1.11836	1.28024
A2L	A0A0M3HER3	0.487748	0.691641
A2L	A0A0R4J2E4;Q8TES7;Q8TES7-2;Q8TES7-5;Q8TES7-6	0.541355	0.475112
A2L	A0A0R4J2E8;A8MXP9;P43243	0.255085	0.117275
A2L	A0A0R4J2F2;D6R9S8;D6RA76;D6RAZ7;D6RC11;D6RCE6;D6RCR8;D6RD48;D6RDI6;D6RDP6;D6RDY1;D6RFX6;D6RHU6;D6RIU2;H0Y8T9;Q9NY35;Q9NY35-2	0.234287	0.251654
A2L	A0A0R4J2F6;H7C444;Q12894;Q12894-2	-0.903078	0.691884
A2L	A0A0S2Z4L3;A0A3B3ISJ1;G5E9F8;P07225	-0.484964	0.411446
A2L	A0A0S2Z5C6;O14772;O14772-2	0.665821	0.811503
A2L	A0A0U1RQE4;A0A494C1M0;Q5HYK7;Q5HYK7-2;Q5HYK7-3	0.044439	0.0417017
A2L	A0A0U1RQJ8;A0A0U1RQW3;Q8WXE1;Q8WXE1-2;Q8WXE1-3;Q8WXE1-5	-0.41823	0.507441
A2L	A0A0U1RQK7;A0A8I5KT99;A0A8I5KV92	-0.897	1.03606
A2L	A0A0U1RQQ4;Q9UNN8	-0.00284911	0.00210182
A2L	A0A0U1RQQ9;Q6P3W7	-0.681364	0.578105
A2L	A0A0U1RQS5;B3KNS4	-0.767102	0.435633
A2L	A0A0U1RQT7;A0A0U1RQY7;Q8IXA3;Q9HCP0;Q9HCP0-2;U3KQA5;U3KQB3	1.99815	1.31388
A2L	A0A0U1RQT8;Q8TCZ2;Q8TCZ2-2;Q8TCZ2-3;Q8TCZ2-5;Q8TCZ2-6	-1.04213	0.701803
A2L	A0A0U1RQW6	0.197933	0.183092
A2L	A0A0U1RR27;A0A7I2RAZ6;Q7Z401;Q7Z401-2	0.137446	0.0840634
A2L	A0A0U1RR70;G5E9L9;Q8N568;Q8N568-2;Q8N568-3	-0.785351	0.824506
A2L	A0A0U1RRB6;Q9Y2D4	-1.00736	1.03599
A2L	A0A0U1RRC9;P57075;P57075-2;P57075-3	-0.334671	0.303673
A2L	A0A0U1RRK1;A0A286YF11;Q9BPX6;Q9BPX6-3	1.48326	1.00456
A2L	A0A0U1RRL7	0.0726786	0.0234566
A2L	A0A0U1RRL8;Q8TB22;Q8TB22-2;Q8TB22-3	-0.99838	0.553276
A2L	A0A0U1RRM1;Q8WXI9	1.07481	0.720889
A2L	A0A0X1KG68;Q5XG87	-0.033267	0.0243415
A2L	A0A140T8W5;Q6ZN16	-0.51948	0.701264
A2L	A0A140T8Y5	-0.583895	0.558345
A2L	A0A140T912;A0A140T930;A0A140T937;A0A1W2PRZ0;O78179	-0.995578	0.525778
A2L	A0A140T951	0.894883	1.42426
A2L	A0A140T9S5;Q9Y334;Q9Y334-2	-0.261481	0.239525
A2L	A0A140T9T7;A0A8V8TM76;A0A8V8TNH0;Q03518;Q03518-2	-0.263172	0.131333
A2L	A0A140TA09;Q99942	-0.753761	0.686667
A2L	A0A140TA25;Q8N1T3;Q8N1T3-3	-3.07296	1.08444
A2L	A0A140TA76	1.7743	1.13047
A2L	A0A140TA86;Q5XKP0	-2.4667	1.29931
A2L	A0A182DWI3;E9PIR7;Q16881;Q16881-2;Q16881-3;Q16881-4;Q16881-5;Q16881-6	2.61251	1.78303
A2L	A0A1B0GTB0;A0A1B0GTU8;A0A1B0GU12;A0A1B0GVB9;A0A1B0GVC7;A0A1B0GVW0;A0A1B0GWJ8;A0A1C7CYW4;B7Z413;H7C3E1;O75787;O75787-2	-0.467107	0.49926
A2L	A0A1B0GTC3;A0A1B0GTC5;A0A1B0GTY1;A0A1B0GU26;A0A1B0GUC3;A0A1B0GV98;A0A1B0GVH5;Q9C0B1	-0.701593	0.745745
A2L	A0A1B0GTG2;A0A1B0GW77;P49419;P49419-2	1.23273	0.679633
A2L	A0A1B0GTK2;A0A1B0GVD3;Q6ZN17;Q6ZN17-2	0.323338	0.264446
A2L	A0A1B0GTL5	1.13536	0.664356
A2L	A0A1B0GTM3;A0A1B0GTP7;A0A1B0GTZ5;A0A1B0GUA4;A0A1B0GUG1;A0A1B0GUH5;A0A1B0GW68;E7EMM4;Q13510;Q13510-2	-1.49833	0.696302
A2L	A0A1B0GTU4;P49023;P49023-2;P49023-3	-0.523513	0.275743
A2L	A0A1B0GTW1;A0A2R8YDH4;A0A3B3ITE1;Q9UDY2;Q9UDY2-3;Q9UDY2-6;Q9UDY2-7	-1.45055	0.784882
A2L	A0A1B0GTX1	-1.60542	1.21277
A2L	A0A1B0GUA3;Q96EK5	0.904024	0.510295
A2L	A0A1B0GUA8;Q9H1H9;Q9H1H9-2;Q9H1H9-3;Q9H1H9-4	-0.339659	0.344206
A2L	A0A1B0GUI1;A0A7P0TAR5	0.295487	0.207085
A2L	A0A1B0GUM4;O76039;O76039-1	-0.666205	0.585186
A2L	A0A1B0GUN5	-0.751348	0.335111
A2L	A0A1B0GUS7;B1AM27;O14795;O14795-2	-0.335019	0.274597
A2L	A0A1B0GUZ7;Q14156;Q14156-2	-1.95903	1.28762
A2L	A0A1B0GV05;A0A8V8TKZ8;A0A8V8TL16;Q684P5;Q684P5-2;Q684P5-3	0.0311804	0.018299
A2L	A0A1B0GV09;Q9H9B1;Q9H9B1-3	-0.787273	0.321166
A2L	A0A1B0GV12;A0A1B0GVY7;A0A1W2PRN1;A6NMD2;D6RF30;H3BQL2;H3BSY2;H3BSY2-2;H3BSY2-3;P0CJ92	-0.679872	0.685025
A2L	A0A1B0GV45	-0.424505	0.201717
A2L	A0A1B0GV47;Q7Z4S6;Q7Z4S6-2;Q7Z4S6-3;Q7Z4S6-4;Q7Z4S6-5;Q7Z4S6-6	-0.421492	0.249468
A2L	A0A1B0GV68	-0.971594	0.776248
A2L	A0A1B0GVD5;A0A1B0GW44;A0A1B0GWE8;F8W787;P07339	-2.30828	1.47711
A2L	A0A1B0GVI3;P13645	-0.80425	0.189721
A2L	A0A1B0GVL3;A0A6Q8PHE5;Q05086;Q05086-2;Q05086-3	-0.306348	0.206492
A2L	A0A1B0GVL4;D6RFZ4;P78312;P78312-2;P78312-3;P78312-5;P78312-6	0.170314	0.174902
A2L	A0A1B0GVS8	-1.22012	0.948856
A2L	A0A1B0GVW3;F5H7N0;P28472;P28472-2;P28472-3;P28472-4	-0.955143	0.550978
A2L	A0A1B0GVY1	-0.263549	0.238914
A2L	A0A1B0GVZ8	0.699902	0.141074
A2L	A0A1B0GW03	-0.300448	0.104571
A2L	A0A1B0GW05	-1.79914	1.20267
A2L	A0A1B0GWJ1	-1.50804	0.642768
A2L	A0A1B0GWJ6	-0.34881	0.338742
A2L	A0A1B0GXG1;B8ZZ07;F8WBS4;F8WCF7;Q96CC6	0.373895	0.465171
A2L	A0A1C7CYW3;A0A1W2PNF0;A0A1W2PNY6;A0A1W2PP85;A0A1W2PPE6;A0A1W2PPG9;A0A1W2PPH4;A0A1W2PPW2;A0A1W2PQ13;A0A1W2PQ60;A0A1W2PQD6;A0A1W2PQH2;A0A1W2PQL8;A0A1W2PR66;A0A1W2PRN3;A0A1W2PRT7;A0A1W2PS45;A0A1W2PS77;A0A1W2PSA9;A0A1W2PSD1;Q9Y2D2;Q9Y2D2-2;Q9Y2D2-3	0.176106	0.145931
A2L	A0A1C7CYX1	-1.33965	0.916555
A2L	A0A1C7CYX9	1.3384	1.00191
A2L	A0A1V1FTP4;A0A7I2V2K0;A0A7I2V2T7;B4DTW4;Q9Y6A1;Q9Y6A1-2;Q9Y6A1-3;Q9Y6A1-4	-0.549858	0.718231
A2L	A0A1W2PNH8;A0A1W2PNQ8;A0A1W2PNR0;A0A1W2PNW5;A0A1W2PPB6;A0A1W2PPR7;A0A1W2PQ49;A0A1W2PQA9;A0A1W2PQP4;A0A1W2PQZ1;A0A1W2PRH3;A0A1W2PS19;K7EID9;K7EL34;K7ELE1;K7EMD7;K7ENK2;K7EPJ2;K7EQG0;K7ERX5;K7ESH9;O95427	0.136094	0.140922
A2L	A0A1W2PNP0;A0A1W2PR73;Q969N2;Q969N2-5	-0.0327771	0.00852199
A2L	A0A1W2PNR9;Q9Y5U9	2.52506	1.24894
A2L	A0A1W2PNV4	1.8871	1.09235
A2L	A0A1W2PNW1;A0A494C0T4;H0YIY2;H0YJH6;P42226;P42226-2;P42226-3	-0.007155	0.00587606
A2L	A0A1W2PNW7;A0A1W2PQ48;A0A1W2PR99;A0A1W2PRX4;A0A1W2PS27;A0A1W2PS69;E9PKQ4;E9PM72;Q9NVC6	0.169301	0.122948
A2L	A0A1W2PNY5;A0A1W2PPP6;A0A1W2PQZ6;A0A1W2PR08;A0A1W2PRF0;A0A1W2PRF5;G5E9D4;Q96EB1;Q96EB1-2	-0.442217	0.200602
A2L	A0A1W2PP11;Q9H300	-2.3144	1.62464
A2L	A0A1W2PP71;A0A1W2PQ65;A0A1W2PQL2;A0A1W2PS30;A0A1X7SBW1;C9JTB6;Q96MP8;Q96MP8-2	0.184423	0.174411
A2L	A0A1W2PPC6;A0A1W2PQH0;A0A804HJ11;Q9H3H5;Q9H3H5-2;Q9H3H5-3	0.0601253	0.0498234
A2L	A0A1W2PPG1;A0A1W2PPG5;A0A1W2PPP5;A0A1W2PQM3;A0A1W2PS81;E7EQ34;I3NI02;O14653;O14653-2	-0.481882	0.2674
A2L	A0A1W2PPJ5;J3QT87;Q96SW2;Q96SW2-2	-0.0718727	0.0438429
A2L	A0A1W2PPS5;Q96FN5	-0.255029	0.20562
A2L	A0A1W2PPT1	-0.41422	0.342485
A2L	A0A1W2PPX5;A0A1W2PQB7;A0A1W2PQR6;A0A1W2PRS1;A0A1W2PS43;Q14108	-0.13347	0.0755405
A2L	A0A1W2PPX9;Q9BYW2	-0.456725	0.344083
A2L	A0A1W2PPZ5;P23193	2.5238	1.39661
A2L	A0A1W2PQR0;A0A1W2PRC6;Q9UNP4;Q9UNP4-2;Q9UNP4-3	-0.525607	0.428236
A2L	A0A1W2PR09;A0A1W2PRL5;A0A1W2PRM0;F5GYH1;Q8NC96	-2.71056	1.5517
A2L	A0A1W2PR17;F2Z2I2;Q16875;Q16875-2;Q5VX20;Q5W015	0.320583	0.210921
A2L	A0A1W2PR18	-0.277087	0.222509
A2L	A0A1W2PR85;O15056;O15056-2;O15056-3	-0.362398	0.197755
A2L	A0A1W2PRV5;E7EQZ4;Q16637;Q16637-3	-1.30722	0.747732
A2L	A0A1W2PS02;A0A8V8TLM3;A0A8V8TMM8;Q9Y244	-0.662095	0.675215
A2L	A0A1X7SBT4;H0Y2P9;Q8TBF5;Q8TBF5-2	0.13516	0.0555983
A2L	A0A1X7SBZ2;A0A5H1ZRQ2;Q92841	1.02576	0.696879
A2L	A0A286YES1;A0A4W9A917;P01860	-0.732311	0.336985
A2L	A0A286YEX4;P08651;P08651-2;P08651-3;P08651-4;P08651-5;P08651-6	0.826167	0.664023
A2L	A0A286YEY1;P01876	0.238224	0.125774
A2L	A0A286YEY4;P01859	-0.846469	0.931023
A2L	A0A286YF22;O43175	-1.98309	1.27758
A2L	A0A286YF37;Q9UK22	-0.97372	0.64691
A2L	A0A286YF94;Q8NGV5	-0.885803	0.418348
A2L	A0A286YFA9;A0A2R8Y5V8;A0A2R8YCY2;Q5TBA9	-0.276068	0.250381
A2L	A0A286YFE3;A0A286YFF7;A0A286YFL6;A0A286YFL8;A0A2C9F2P4;P50897;P50897-2;Q5T0S4	-0.182997	0.17228
A2L	A0A286YFF8;Q7Z3U7;Q7Z3U7-5;Q7Z3U7-6	0.995367	0.528177
A2L	A0A286YFJ8;P01861	-0.0969893	0.0648292
A2L	A0A2C9F2M2;Q8NGG3	-0.216315	0.238539
A2L	A0A2H2EQP0;Q9Y2W3	-0.390455	0.456451
A2L	A0A2R8Y2R4;A0A2R8YD22;A0A2R8YDV4;Q92482;Q92482-2	0.124268	0.0908046
A2L	A0A2R8Y2Y1;A0A7P0Z4K1;Q8TF01	0.36477	0.144545
A2L	A0A2R8Y432;A0A2R8Y4C1;A0A2R8Y589;A0A2R8Y5W6;A0A2R8Y7A4;A0A2R8Y7U5;A0A2R8YCP0;A0A2U3TZI9;A8MST6;Q5JTW2;Q5JTW2-2;Q5JTW2-3;Q5JTW2-5	0.781334	1.19452
A2L	A0A2R8Y455;A0A2R8Y600;A0A2R8Y620;A0A2R8Y7U2;Q86VX2;Q86VX2-2;V9GY66	-0.03747	0.031403
A2L	A0A2R8Y484;Q08722;Q08722-2;Q08722-3;Q08722-4	-0.841436	0.371921
A2L	A0A2R8Y4C2;A0A2R8Y596;A0A2R8Y5C9;A0A2R8Y5E4;A0A2R8Y6M6;A0A2R8Y8C4;A0A2R8YFK2;A0A2R8YFS8;P56945;P56945-2;P56945-3;P56945-4;P56945-5;P56945-6;P56945-7;P56945-8	0.544533	0.804056
A2L	A0A2R8Y4I8;A0A2R8YCL5;A0A2R8YFW8;A0A2U3TZR0;Q9UBP0;Q9UBP0-2;Q9UBP0-3;Q9UBP0-4	1.55009	0.826607
A2L	A0A2R8Y4L3;A0A2R8Y7C3;A0A2R8YE98;A0A7P0T881;A0A7P0T8E7;A0A7P0TAG3;A0A7P0TBN6;Q8N4S0	-0.0975466	0.0874495
A2L	A0A2R8Y4R4;Q01814;Q01814-5;Q01814-6;Q01814-8	-0.0674055	0.0376745
A2L	A0A2R8Y4T4;A0A2R8Y765;A0A2R8Y7I9;A0A2R8Y7U4;A0A2R8Y855;A0A2U3TZQ7;B4DGM3;Q969G3;Q969G3-2;Q969G3-3;Q969G3-4;Q969G3-5;Q969G3-6	-0.519118	0.237656
A2L	A0A2R8Y4Y7;A0A2R8Y726;Q9UQ90	-1.84998	1.35611
A2L	A0A2R8Y4Z8	-1.01905	0.504527
A2L	A0A2R8Y521;A0A2R8Y5J0;A0A2R8YFK9;A0A2U3TZM0	1.77003	1.5084
A2L	A0A2R8Y549;Q8NI35	-0.0480952	0.0161788
A2L	A0A2R8Y559;A0A8V8TL08;Q9UBN7	1.62464	0.865895
A2L	A0A2R8Y566;Q9P260;Q9P260-2	0.133359	0.079434
A2L	A0A2R8Y575;Q8IWE5;Q8IWE5-2	0.00962171	0.00838464
A2L	A0A2R8Y5A3;A0A2R8YCH5;P35222	-4.29736	2.7957
A2L	A0A2R8Y5A6;A0A2R8Y7E6;A0A2R8Y7P6;A0A2R8YDM9;A0A5F9ZHW5;A0A5F9ZI57;H0YH87;Q99700;Q99700-2;Q99700-4;V9GY86	0.0287745	0.0121872
A2L	A0A2R8Y5B5;O60779;O60779-2	0.124375	0.121462
A2L	A0A2R8Y5E1;A0A2R8Y8D8;A0A2R8YFD4;Q13191;Q13191-2;Q13191-3	0.0529869	0.0330873
A2L	A0A2R8Y5F1;A0A2R8Y7C8;A0A2R8Y7X5;A0A2R8YDR3;A0A2R8YDZ2;A0A2R8YGD6;A0A2R8YGU4;H3BMQ0;P49815;P49815-2;P49815-3;P49815-4;P49815-5;P49815-7;X5D2U8	-0.038871	0.0284766
A2L	A0A2R8Y5H9;Q8IVT5;Q8IVT5-2	-1.09211	0.912455
A2L	A0A2R8Y5K2;A0A2R8Y5U5;A0A5F9ZHW7;Q96LT7	-0.552906	0.841399
A2L	A0A2R8Y5L0;A0A2R8Y6A4;A0A2R8Y6B3;A0A2R8Y6M5;A0A2R8YDU8;A0A2R8YEM0;A0A2R8YG40;A0A2R8YHG0;A0A2U3TZM3;E9PPN1;F2Z3M0;H0YCV5;Q8WW01;Q8WW01-2	-0.943229	0.649158
A2L	A0A2R8Y5P7;P49590;P49590-2	-2.35958	1.65227
A2L	A0A2R8Y5P9;Q8TF72	2.47409	0.437388
A2L	A0A2R8Y5Q7;A0A2R8YD71;F8W1P7;P49281;P49281-2;P49281-3;P49281-4;P49281-5	-0.974886	0.575607
A2L	A0A2R8Y5S6;A0A2R8Y622;A0A2R8Y700;A0A2U3TZH5;Q8WXI2-5	0.0802709	0.0714639
A2L	A0A2R8Y5S9;A0A2R8Y7Q9;A0A2R8YEK8;Q9Y5P4;Q9Y5P4-2;Q9Y5P4-3	-0.903013	0.831852
A2L	A0A2R8Y635;A0A2R8YDN7;Q9H7F0	-0.168213	0.142181
A2L	A0A2R8Y653;Q9BZX2	-0.566965	0.219372
A2L	A0A2R8Y6I6;A0A2R8Y6L5;A0A2R8YDF3;Q13627;Q13627-2;Q13627-3;Q13627-4;Q13627-5	0.00301467	0.00175688
A2L	A0A2R8Y6S3;A0A8V8TNX6;A0A8V8TP61;A0A8V8TP89;A0A8V8TQ50;A0A8V8TQ92;A0A8V8TQG9;A0A8V8TQI1;C9J167;P54278	0.05141	0.0255014
A2L	A0A2R8Y793	-2.21237	1.11754
A2L	A0A2R8Y7B4	4.2117	1.80745
A2L	A0A2R8Y7Q1;E9PE19	-0.434017	0.261782
A2L	A0A2R8Y7Y4;Q8N8A2;Q8N8A2-2	-0.486399	0.51122
A2L	A0A2R8Y811;P62263	-0.209097	0.0924199
A2L	A0A2R8Y849;A0A2R8YD14;E7ETK0;P62847;P62847-2;P62847-3;P62847-4	-0.325437	0.130723
A2L	A0A2R8Y852;P39880-3	-1.46045	1.16136
A2L	A0A2R8Y891;P08237;P08237-3	0.62558	0.27791
A2L	A0A2R8YCJ8;Q5T2H3;Q5THU2;Q9NVV5;Q9NVV5-1;Q9NVV5-3;Q9NVV5-5;Q9NVV5-6	0.138089	0.0522102
A2L	A0A2R8YCL1;Q13322;Q13322-3;Q13322-4	-1.71936	0.917811
A2L	A0A2R8YCS7;Q9Y3Z3	-1.32487	0.883974
A2L	A0A2R8YCV2;Q8NCS4	0.135695	0.0956495
A2L	A0A2R8YD30;P11171;P11171-2;P11171-3;P11171-4	-0.804436	0.411988
A2L	A0A2R8YD58;E7EU96;P68400	0.855035	0.480615
A2L	A0A2R8YDB8;H7BXF5;Q9H0E3;Q9H0E3-3	0.524519	0.415422
A2L	A0A2R8YDC7;A0A2R8YE40;A0A2R8YF99;A0A2R8YFQ8;A0A2R8YGK2;F8W7S1;Q8NAN2;Q8NAN2-2	-0.77755	0.944153
A2L	A0A2R8YDQ0;Q9H267	0.285331	0.301861
A2L	A0A2R8YDQ9;Q9P2R7;Q9P2R7-2	0.0110705	0.00389853
A2L	A0A2R8YE63;Q12929	0.862407	0.383011
A2L	A0A2R8YEA7	-0.570892	0.279217
A2L	A0A2R8YEI1;P14210;P14210-2;P14210-3;P14210-4;P14210-5;P14210-6	-1.07127	0.295334
A2L	A0A2R8YEU4	-0.030983	0.0243374
A2L	A0A2R8YEZ7;A0A2U3TZT9;C9J1D1;H7BZY9;Q8WTS1	-0.191224	0.134421
A2L	A0A2R8YF65;A0A8V8TR99;Q86TI2;Q86TI2-2;Q86TI2-4	0.196346	0.177394
A2L	A0A2R8YF87;Q96AX1	0.334126	0.144151
A2L	A0A2R8YFB8;G3V196;G3V562;P59190	-0.283654	0.22344
A2L	A0A2R8YFF1;Q8N302;Q8N302-2;Q8N302-3	0.795389	1.23688
A2L	A0A2R8YFG2	-0.643057	0.74685
A2L	A0A2R8YFH5;Q15437	-1.35713	0.974552
A2L	A0A2R8YFM0	-1.54963	0.808088
A2L	A0A2R8YFN5	-0.449439	0.542108
A2L	A0A2R8YFV2;A0A669KAV7;O95785	-0.731584	0.467039
A2L	A0A2R8YG42;A0A8V8TQ72;B1ALK7;Q14155-1;Q14155-5	-0.534943	0.417157
A2L	A0A2R8YGD1;A0A804HJ17;O14773;O14773-2	-3.28239	1.64567
A2L	A0A2R8YGH5;H7C1E4;P61966	-0.795108	0.503818
A2L	A0A2R8YH03;A0A8Q3SI68;A0A8Q3SI84;A0A8V8TMM4;A0A8V8TMN1;Q5VWN6;Q5VWN6-2	-0.4545	0.259552
A2L	A0A2R8YHI9;Q15813	0.950071	0.855429
A2L	A0A2U3TZH3;Q05639	0.686347	0.288487
A2L	A0A2U3TZH6	-0.122317	0.0685991
A2L	A0A2U3TZJ5;Q9H165;Q9H165-2;Q9H165-6	-0.493159	0.435745
A2L	A0A2U3TZL5;E9PNW4;P13987;P13987-2	-4.06117	1.69135
A2L	A0A2U3TZN6	-0.355495	0.249478
A2L	A0A2U3TZU2;P06744	1.7157	1.18206
A2L	A0A2U3U043;J3KSG1;J3QRK1;Q719H9	-0.618783	0.366011
A2L	A0A2Y9D025;P56556	-1.1731	0.469171
A2L	A0A384DVL6;C9J0Q5;C9J7T7;C9JE98;Q9Y618;Q9Y618-4;Q9Y618-5	1.03089	0.563186
A2L	A0A384DVU0;Q8IY17;Q8IY17-2;Q8IY17-3	-3.14961	2.82609
A2L	A0A3B3IRI2;P17812	1.54837	0.960596
A2L	A0A3B3IRI4;A0A3B3IS73;A0A3B3ISF5;A0A3B3ISI1;A0A3B3ISW3;A0A3B3IT19;A0A3B3IT63;A0A3B3ITI0;A0A3B3IU93;Q8WYB5;Q8WYB5-2;Q8WYB5-3	0.331772	0.381289
A2L	A0A3B3IRI9;A0A3B3IRV1;A0A3B3IRZ0;A0A3B3IS68;A0A3B3ISJ4;A0A3B3IT04;A0A3B3IT30;A0A3B3ITZ3;A6NGJ7;Q9BY41;Q9BY41-4	-0.49531	0.512702
A2L	A0A3B3IRJ9;Q9Y2H2	-0.435061	0.3695
A2L	A0A3B3IRM5;E9PHN6;E9PHN7;E9PLF1;F6XZQ7;P21266;P28161;P28161-2;P46439;Q5T8R1	0.147741	0.108842
A2L	A0A3B3IRN8;A0A3B3ITX0;P24311	-1.09713	0.595111
A2L	A0A3B3IRQ9;P55265-2;P55265-3	-0.314185	0.226
A2L	A0A3B3IRT8;C9IZQ1;C9J3L8;C9J5W0;E9PAL7;P43307	-1.15925	0.580622
A2L	A0A3B3IRV5;F5GWX2;Q9NRV9	-0.448333	0.480702
A2L	A0A3B3IRW6;Q2KHR3	-0.0764212	0.07012
A2L	A0A3B3IRY9;O15079;O15079-2	0.416905	0.50813
A2L	A0A3B3IS40;A0A3B3ISE6;A0A3B3IT25;A0A3B3ITA8;A0A3B3ITE7;A0A3B3ITJ7;B3KV94;Q9UGL1;Q9UGL1-2	-0.837323	1.48096
A2L	A0A3B3IS53;A0A3F2YNX6;Q92794	-0.331046	0.164534
A2L	A0A3B3IS67;P48307;P48307-2	1.5342	0.902327
A2L	A0A3B3IS71;P06400	-0.959881	0.697546
A2L	A0A3B3IS79;F5H527;Q76I76	0.0723206	0.0573444
A2L	A0A3B3IS81;O43299	-1.20287	2.33256
A2L	A0A3B3IS90;A0A7P0T8Y4;Q2TAA5	0.107356	0.0692756
A2L	A0A3B3ISF0	-0.273252	0.278313
A2L	A0A3B3ISF9;B4DKB2;P42892;P42892-2;P42892-3;P42892-4	-0.200979	0.161574
A2L	A0A3B3ISG5;A0A7I2V2P6;P14735	-1.73504	1.03953
A2L	A0A3B3ISJ2;H0YJL1;Q96KQ4	0.0256276	0.0205137
A2L	A0A3B3ISJ8	-1.08956	0.406104
A2L	A0A3B3ISP1;Q92625	0.0592847	0.0556414
A2L	A0A3B3ISU0;Q02487	-0.716386	0.514426
A2L	A0A3B3ISV4	2.47941	1.68624
A2L	A0A3B3ISV5;H3BSW0;Q8N9N7	0.236269	0.131489
A2L	A0A3B3ISW7;Q86VN1;Q86VN1-2	-0.0465222	0.0339093
A2L	A0A3B3ISX4;Q96E14	-0.594711	0.855149
A2L	A0A3B3IT94	0.021262	0.0139167
A2L	A0A3B3ITG3;Q5VWQ8;Q5VWQ8-2	-1.31339	0.446333
A2L	A0A3B3ITH3;Q9P2X3	0.228821	0.150385
A2L	A0A3B3ITJ4	-0.941724	0.532912
A2L	A0A3B3ITK7;P36871	0.057535	0.0465956
A2L	A0A3B3ITR6;O95363	-0.877822	0.456418
A2L	A0A3B3ITS5;Q14181	-0.48511	0.501979
A2L	A0A3B3ITT1;Q6IQ22	-0.244894	0.166525
A2L	A0A3B3ITT5;P47914	0.403207	0.193868
A2L	A0A3B3ITU8;A0A3B3IU04;A0A3F2YNW8;Q14643;Q14643-2;Q14643-3;Q14643-4;Q14643-5;Q14643-6;Q14643-7;Q14643-8	-1.61352	0.680002
A2L	A0A3B3ITW1;A0A7I2YQK0;P49841;P49841-2	-0.145615	0.0567433
A2L	A0A3B3IU16;C9JTT8;H7C1N3;O15155;O15155-2;Q68DU7	-1.55205	0.988853
A2L	A0A3B3IU42;A0A8J9FJK1;A0A8J9FN78;H0YEL0;O14893;O14893-2;O14893-3;O14893-5	-0.629734	0.400807
A2L	A0A3B3IU55;H0YJ05;Q8WXE9;Q8WXE9-3	-1.25483	1.10351
A2L	A0A3B3IU69;F8W717;O00423;O00423-3	0.12884	0.051224
A2L	A0A3B3IUB1;Q13144	-1.44568	0.972802
A2L	A0A3B3IUB5	-2.47484	1.16977
A2L	A0A3B3IUC4;A0A6Q8PFA9;A0A6Q8PHD1;P06280	0.273086	0.197142
A2L	A0A3B3IUD2;Q9BUK6;Q9BUK6-2;Q9BUK6-3;Q9BUK6-7	0.800941	0.662428
A2L	A0A3B3IUD7;Q14690	0.111119	0.0315154
A2L	A0A494BYR6;Q86Y91;Q86Y91-6	0.30643	0.272929
A2L	A0A494BZV2	-0.581697	0.177598
A2L	A0A494BZW2;A0A494C1L5	0.112295	0.0593964
A2L	A0A494BZZ2;P09493-5	-5.58764	2.47052
A2L	A0A494BZZ8;H7C0B3;Q96K49;Q96K49-2	-0.534874	0.462552
A2L	A0A494C017;A0A499FIY8;C9JC07;C9JJV6;C9JZL8;Q96S97	-3.78614	1.20095
A2L	A0A494C045;A0A7I2V4W4;A0A7I2V646;Q9UHD2	-1.51823	1.04575
A2L	A0A494C050;Q8N5F7	0.615681	0.290125
A2L	A0A494C070;H0Y6K5;H0Y7L6;Q02447;Q02447-2;Q02447-3;Q02447-4;Q02447-5;Q02447-6	-1.68811	1.38453
A2L	A0A494C073	-0.368159	0.305783
A2L	A0A494C0A7;Q5H9K5;Q5H9K5-2	-0.235629	0.245897
A2L	A0A494C0B4;P54725;P54725-2;P54725-3	0.0450741	0.0250862
A2L	A0A494C0B5;A0A494C164;A0A494C1L3;A0A8V8TLG8;A0A8V8TLJ4;B4DHE0;B4DLC8;P52630;P52630-4	-0.244406	0.206445
A2L	A0A494C0G1;A0A494C1Q4;A0A8V8TLT8;A0A8V8TMH7;A0A8V8TNH4;H0Y987;O95394;O95394-3;O95394-4	-1.19399	0.928341
A2L	A0A494C0G5;O00468-3;O00468-6	-2.43754	1.38899
A2L	A0A494C0J7;Q08188	2.81043	1.24964
A2L	A0A494C0N4;A0A7P0T8P4;A0A7P0T962;A0A7P0TAJ8;A0A7P0TB61;A0A7P0TBE5;Q7Z4L5	-0.0817389	0.0545533
A2L	A0A494C0R8	1.00377	0.545016
A2L	A0A494C0S1;Q92963;Q92963-3	-1.16357	0.784592
A2L	A0A494C0U1;P29144;Q5VZU9	0.866065	0.710949
A2L	A0A494C0V9;B8ZZ87;Q6NZ67;Q6P582	0.0776927	0.0585002
A2L	A0A494C0W0;O95453;O95453-2	-0.506831	0.203277
A2L	A0A494C0X7;P05107	-0.184087	0.128868
A2L	A0A494C0Z5;Q9H082	-0.543137	0.297831
A2L	A0A494C100;Q9UJA2;Q9UJA2-2	-0.800023	0.498814
A2L	A0A494C105;H7C593;H7C5U3;Q9H3U5;Q9H3U5-2;Q9H3U5-3;Q9H3U5-5;Q9H3U5-6	-0.803873	0.785087
A2L	A0A494C108;Q8N9T8	-2.73675	1.80681
A2L	A0A494C143;Q14689;Q14689-6	-0.368515	0.282723
A2L	A0A494C146;P50336	-1.27963	0.600177
A2L	A0A494C157;A0A494C1E9;D6RH30;P19838;P19838-2	-0.394456	0.266545
A2L	A0A494C160	-1.53545	0.735998
A2L	A0A494C165;A0A8V8TLL9;K7ES25;P12955	-0.172193	0.0947099
A2L	A0A494C1D7	0.0458872	0.0361888
A2L	A0A494C1F2;P35658;P35658-2;P35658-5	1.23234	0.884304
A2L	A0A494C1F5;A0A494C1F8;H0YBA3;Q02297;Q02297-11;Q02297-2;Q02297-6;Q02297-7	-0.10186	0.0470826
A2L	A0A494C1J1	-0.186261	0.106009
A2L	A0A494C1K7;Q9UGJ0-3	-0.338105	0.250822
A2L	A0A494C1M4;Q3SY69	-1.21165	0.564857
A2L	A0A494C1N0;P26885	2.40095	1.20573
A2L	A0A494C1P3;A0A8Q3SHG3;Q5VT66;Q5VT66-2	0.446619	0.577037
A2L	A0A494C1T9;Q6ZRV2	-0.675454	0.405245
A2L	A0A494C1V1;Q6ZNJ1;Q6ZNJ1-2;Q6ZNJ1-3	-0.557899	0.575984
A2L	A0A499FI31	-0.150483	0.052459
A2L	A0A499FI48;C9JMN9	0.0355196	0.0300562
A2L	A0A499FIZ0	-1.21771	0.660463
A2L	A0A499FJI4;A0A804HIR9;A0A804HKQ1;A0A804HL12;O75592;O75592-2	-0.906869	0.621933
A2L	A0A499FJN5	-0.0569147	0.0281323
A2L	A0A590UIX5	0.431532	0.519019
A2L	A0A590UJ43;P48729;U3KPX3	1.76106	1.41035
A2L	A0A590UJ57;A0A590UJ98;A0A590UJF9;A0A590UJH5;A0A590UJJ8;A0A590UK53;A0A590UK84;A0A590UKB1;E9PP15;Q14114;Q14114-2;Q14114-3;Q14114-4	-0.781663	1.04802
A2L	A0A590UJ73;A0A590UJW4;E7EQB3;Q9BSV6	-0.381951	0.252253
A2L	A0A590UJ76;A0A590UJZ9;Q9UGM3;Q9UGM3-2;Q9UGM3-3;Q9UGM3-4;Q9UGM3-5;Q9UGM3-6;Q9UGM3-7;Q9UGM3-8	-0.478412	0.316888
A2L	A0A590UJ82;A0A590UK09;A0A590UK73;A0A8V8TP49;A0A8V8TP65;A0A8V8TPN0;A0A8V8TQG7;A0A8V8TQI3;A0A8V8TQV0;B1AKN5;B1AKN6;B1AKN7;B1AKN8;Q12857;Q12857-2;Q12857-3;Q12857-4;S4R3W2	-1.11397	0.41443
A2L	A0A590UJA9	-0.432719	0.214753
A2L	A0A590UJF0;P63092-3;Q5JWE9	-0.761385	0.457192
A2L	A0A590UJF1;A0A590UK75;Q7Z7C7	-0.130164	0.127846
A2L	A0A590UJJ1	-0.271194	0.121514
A2L	A0A590UJK3;A0A590UJS6;A0A5F9VB99;H7BZK0;H7BZW9;H7C3M8;Q14BN4;Q14BN4-2;Q14BN4-3;Q14BN4-4;Q14BN4-5;Q14BN4-8	0.243226	0.248437
A2L	A0A590UJN0;Q9H2F5;Q9H2F5-2;Q9H2F5-3	0.207878	0.217494
A2L	A0A590UJS4;Q6KC79;Q6KC79-2	2.14682	1.14853
A2L	A0A590UJW0;P20585	-0.685341	0.568454
A2L	A0A590UJW6	-0.082224	0.0791115
A2L	A0A590UK28;P63092-2;Q5JWF2-2	-1.38854	0.764345
A2L	A0A590UK59	0.367461	0.327236
A2L	A0A590UKC3;Q9UF12	-0.0231842	0.0173696
A2L	A0A5E8;Q99501	-0.973599	0.962724
A2L	A0A5F9UK94;A0A7P0Z4H6;A0A804CCZ3;H0Y360;Q01433;Q01433-2	-0.270204	0.137496
A2L	A0A5F9UP49;Q9BRK5	-3.0662	1.80251
A2L	A0A5F9UQ55	0.573447	0.769381
A2L	A0A5F9UY30;O43493;O43493-3;O43493-4;O43493-5;O43493-7	-0.402296	0.344415
A2L	A0A5F9YFS9	3.57939	2.22462
A2L	A0A5F9ZA98;O75027;O75027-2	-1.67868	0.93287
A2L	A0A5F9ZGX5;A0A5F9ZHJ2;A0A5F9ZI29;Q07912	-0.87329	0.837401
A2L	A0A5F9ZH11;A0A804HI52;A0A804HKY8;A0A8C8KWW5;P55201;P55201-2;P55201-3	-0.973635	0.549127
A2L	A0A5F9ZH13;E9PR06;E9PRT0;E9PSB9;Q9NQC8;Q9NQC8-2	-0.675318	0.683852
A2L	A0A5F9ZH79;A0A5F9ZHP1;Q8N9N2-2	-1.14457	0.745327
A2L	A0A5F9ZH82;A0A5F9ZHR7;B7Z7D2;E9PHY0;E9PQY3;P11117	-0.5988	0.920206
A2L	A0A5F9ZHB6;P49642	-0.379498	0.239816
A2L	A0A5F9ZHC6;A0A5F9ZHM8;P04424;P04424-2;P04424-3	1.00058	1.26633
A2L	A0A5F9ZHM4;P07195	1.17053	0.823475
A2L	A0A5F9ZHN7;Q9NTJ5	1.50597	1.0713
A2L	A0A5F9ZHN9;P51648;P51648-2	0.0465444	0.0178883
A2L	A0A5F9ZHU6;A0A5K1VW81;A0A6Q8PGB1;A0A6Q8PGP6;A0A6Q8PH24;A0A6Q8PH78;J3KNF5;O15078	0.295187	0.0921325
A2L	A0A5F9ZHW1;A0A5F9ZHX2;A0A5F9ZI43;A6NH01;H0Y673;H7BZG6;P56377;P56377-2	0.406423	0.290841
A2L	A0A5F9ZHX8;A0A5F9ZHZ5;A0A804HJ07;A0A804HJF6;F5GYY5;F5H324;P51690	-0.281939	0.124553
A2L	A0A5F9ZHY7;Q8WY22	1.18265	0.639199
A2L	A0A5F9ZI21;A0A8Q3SIN5;Q92974;Q92974-2;Q92974-3;V9GYM8	0.207799	0.0711728
A2L	A0A5F9ZI63;O75530;O75530-3	-1.12005	0.692466
A2L	A0A5H1ZRP4;Q8WX92-2	-1.36806	1.10619
A2L	A0A5H1ZRS1;Q15154-5	0.723201	1.04256
A2L	A0A5K1VW61;Q7Z5Q1-5	0.64955	0.254708
A2L	A0A5K1VW79;A0A5K1VW93;Q7Z5Q1;Q7Z5Q1-4	2.97793	2.43764
A2L	A0A669KAV0;A0A804HJB9;A0A804HJJ0;A0A804HJM5;A0A804HKD9;A0A804HKP7;A0A804HKP9;A0A804HL07;A0A804HL60;A0A8C8KJP3;Q96HD1;Q96HD1-2	-0.717233	0.509227
A2L	A0A669KAX2	-1.06639	0.468842
A2L	A0A669KAX3;O76024	0.190433	0.127449
A2L	A0A669KAX4;Q13620-1	-0.875158	0.737383
A2L	A0A669KAY5;A0A669KB27;A0A669KBH7;C9JTE9;H7C5E2;Q9UHQ4;Q9UHQ4-2	-0.643177	0.482573
A2L	A0A669KB10;A0A669KBG8;A0A7I2V2L5;A0A7I2YQ65;A0A7I2YQM2;A0A7P0RGV0;Q92538;Q92538-2;Q92538-3	-0.706063	0.306502
A2L	A0A669KB12;Q09472	-0.504429	0.638164
A2L	A0A669KB77;P11137;P11137-2;P11137-3;P11137-4	-1.31158	0.71226
A2L	A0A669KBI7;Q9UMN6	3.44348	2.20457
A2L	A0A6E1XE14;P05549;P05549-5;P05549-6	0.320718	0.221565
A2L	A0A6I8PIV1;A0A6I8PL42;Q9P2J5	0.923586	0.47896
A2L	A0A6I8PIV6;A0A6I8PLG0;A0A6I8PRJ0;A0A6I8PRM6;A0A6I8PRQ0;A0A6I8PTT2;A0A6I8PUE4;A0A8I5KUX3;B1ALU1;B1ALU3;H0Y5C0;O95490;O95490-2;O95490-3;O95490-4;O95490-5;O95490-6;O95490-7	-1.85057	1.22501
A2L	A0A6I8PIX7	-0.310453	0.186011
A2L	A0A6I8PLD9;A0A6I8PRU6;Q8N6L1;Q8N6L1-2	0.597201	0.402719
A2L	A0A6I8PRS5;Q8N954	-1.37438	0.908938
A2L	A0A6I8PRU0;Q9NYQ6	-0.634476	0.461449
A2L	A0A6I8PS01;Q6P1R3;Q6P1R3-3	-0.0596318	0.042563
A2L	A0A6I8PS14;Q9HB63;Q9HB63-2;Q9HB63-3	-0.238502	0.174066
A2L	A0A6I8PTZ8;Q9UL18	-0.56624	0.269248
A2L	A0A6Q8JG94;Q96DT0;Q96DT0-2;Q96DT0-3;Q96DT0-4;Q96DT0-5;Q96DT0-6;Q96DT0-7	0.0537472	0.0279423
A2L	A0A6Q8PEY3;A0A6Q8PGV6;I3L3G9;I3L522;Q9NXR1;Q9NXR1-1	-0.917186	0.849512
A2L	A0A6Q8PEZ7;A0A6Q8PFF7;A0A6Q8PG14;A0A6Q8PG30;A0A6Q8PG75;A0A6Q8PGA4;A0A6Q8PHQ1;A0A8I5KRC0;Q96S66;Q96S66-2;Q96S66-3;Q96S66-4	0.403442	0.511533
A2L	A0A6Q8PF27;A0A6Q8PF62;A0A6Q8PF70;A0A6Q8PF86;A0A6Q8PFJ3;A0A6Q8PG59;A0A6Q8PGB4;A0A6Q8PGC1;A0A6Q8PGP4;A0A6Q8PGW0;A0A6Q8PGW5;A0A6Q8PGY4;A0A6Q8PGY7;A0A6Q8PHA1;A0A6Q8PHC7;A0A6Q8PHH5;A0A6Q8PHK3;A0A6Q8PHP5;Q92562	0.23012	0.249246
A2L	A0A6Q8PF47;A0A6Q8PHA5;E7ETE2;P12081;P12081-4	-0.717783	0.518006
A2L	A0A6Q8PF83;A0A6Q8PGD1;A0A6Q8PH95;D6REX9;Q8N960;Q8N960-2	-0.303106	0.284209
A2L	A0A6Q8PFA6;A0A6Q8PH57;O00139-2	1.39251	0.778798
A2L	A0A6Q8PFA8;A0A6Q8PG87;A0A6Q8PGC2;A0A8I5KVE0;A0A8I5QJF9;Q9C0D0	-0.160586	0.13043
A2L	A0A6Q8PFG4;A0A6Q8PGL3;A0A6Q8PGS2;A0A6Q8PH79;A0A7I2RYU0;Q8TB36;Q8TB36-2	0.606317	0.332481
A2L	A0A6Q8PFG8;A0A6Q8PFH3;Q9H5K3	-0.455322	0.363599
A2L	A0A6Q8PFI6;A0A6Q8PFL1;A0A6Q8PFL5;A0A6Q8PFT9;A0A6Q8PFW1;A0A6Q8PG02;A0A6Q8PGB2;A0A6Q8PGF7;A0A6Q8PGT8;A0A6Q8PGW1;A0A6Q8PH70;A0A6Q8PHH6;Q6UWE0;Q6UWE0-2	-0.227085	0.212885
A2L	A0A6Q8PFI7;A0A6Q8PGP5;A0A6Q8PHJ5;Q96PU5;Q96PU5-2;Q96PU5-5;Q96PU5-6;Q96PU5-7	-0.961114	0.590366
A2L	A0A6Q8PFJ0;P02545	0.645705	0.344235
A2L	A0A6Q8PFJ4;A0A6Q8PGA3;O95140	-0.137723	0.0639233
A2L	A0A6Q8PFK4;A0A8C8QSB1;P50747;P50747-2	-2.54241	1.86407
A2L	A0A6Q8PFK8;P04792	-0.0391879	0.016414
A2L	A0A6Q8PFM9;A0A6Q8PG83;A0A6Q8PGL8;Q96JN0;Q96JN0-2	-0.671634	0.971907
A2L	A0A6Q8PFP4;A0A8I5KPT4;A0A8I5KRW2;A0A8I5KXS9;A0A8I5KYD6;A0A8I5KZ05;A0A8I5KZ92;Q9NVM4;Q9NVM4-3	-0.518971	0.377899
A2L	A0A6Q8PFQ9	0.0889193	0.0193841
A2L	A0A6Q8PFR7;Q5JU85	2.1172	1.20697
A2L	A0A6Q8PFU3;P43034	-1.31356	1.13618
A2L	A0A6Q8PFY7;Q92734;Q92734-2	2.23229	1.314
A2L	A0A6Q8PG35;A0A6Q8PHF8;E9PKE4;Q9HAB3	-0.0551613	0.0229215
A2L	A0A6Q8PGA2;A0A6Q8PHC6;P50440;P50440-2;P50440-3	1.47884	2.14239
A2L	A0A6Q8PGB0;P24928	0.636568	0.314945
A2L	A0A6Q8PGK3;A0A7P0T9G7;A0A7P0TAV2;Q99707;Q99707-2	-0.706257	0.757952
A2L	A0A6Q8PGN5;P49588	2.04265	1.30417
A2L	A0A6Q8PGS5;C9JEX3;Q13614;Q13614-2	0.0775487	0.0344408
A2L	A0A6Q8PH09;Q9NVI1	-0.744674	0.551053
A2L	A0A6Q8PH13;A0A6Q8PHP8;A0A8I5KQ02;A0A8I5KTA9;A0A8I5KWY5;A0A8I5KY55;A0A8I5QJN8;Q86WG5	-0.480611	0.382911
A2L	A0A6Q8PH21;B3KXX3;Q9UHW9;Q9UHW9-2;Q9UHW9-3;Q9UHW9-4;Q9UHW9-5;Q9UHW9-6	-0.467844	0.248661
A2L	A0A6Q8PHA2;A0A6Q8PHG2;Q27J81;Q27J81-2	-0.383274	0.168625
A2L	A0A6Q8PHK0	2.14267	1.6818
A2L	A0A6Q8PHP0;P49902	-0.9413	0.630078
A2L	A0A6Q8PHR1;A0A7P0T854;A0A7P0T879;A0A7P0T8E1;A0A7P0T8F9;A0A7P0T960;A0A7P0T9J4;A0A7P0T9Q4;A0A7P0TAY6;A0A7P0TB35;A0A7P0TBG0;A0A7P0Z444;A0A7P0Z4B6;A0A7P0Z4N8;B4DWE7;F8VPW7;F8VUC8;H0YIB8;P00973;P00973-2;P00973-3;P00973-4;S4R3A5;S4R467	-0.130331	0.086013
A2L	A0A7I2PJA1;P10070;P10070-1;P10070-2	0.35615	0.304576
A2L	A0A7I2V2D8;A0A7I2V2K2;A0A7I2V2R9;A0A7I2V2W5;A0A7I2V3F9;A0A7I2V3J3;A0A7I2V3Z1;A0A7I2V5A2;A0A7I2V5A3;A0A7I2V637;A0A7I2V6E0;O14964;O14964-2	-1.96785	1.02724
A2L	A0A7I2V2H9;A0A7I2V2W0;A0A7I2V3I0;A0A7I2V3S3;P60228	1.37707	0.994887
A2L	A0A7I2V2K5;A0A7I2V473;E9PAV3;E9PAV3-2;F8VZJ2;F8W0W4;H0YHX9;Q13765	1.88522	1.35094
A2L	A0A7I2V2Q8;A0A7I2V466;A0A7I2V6E3;P53634	-0.683333	0.243838
A2L	A0A7I2V2R3;A0A7I2V5D8;P51991	1.49267	0.986663
A2L	A0A7I2V2T3;P12268	1.02989	0.572869
A2L	A0A7I2V2U2;A0A7I2V4T9;A0A7I2V588;A0A7I2V5Z3;O43765	0.235558	0.165832
A2L	A0A7I2V2U6;P13995	0.898618	0.362658
A2L	A0A7I2V2Y9;A0A7I2V5E1;A0A7I2YQD7;A0A7I2YQE9;B7Z2R7;Q5T8D3-2;Q5T8D3-3	-1.72685	0.892801
A2L	A0A7I2V347;A0A7I2V560;A0A7I2YQJ9;Q5T8D3	0.146442	0.0463956
A2L	A0A7I2V351;A0A7I2V487;A0A7I2YQE1;P52292	-1.84771	1.03907
A2L	A0A7I2V3A9;P52732	-0.300309	0.191918
A2L	A0A7I2V3B4;A0A7I2V5I2;Q8WVM8	-1.24821	0.741283
A2L	A0A7I2V3F1;A0A7I2V3U0;A0A7I2V586;A0A7I2V5T4;A2A274;Q99798	-0.220039	0.0863307
A2L	A0A7I2V3V0;A0A7I2V444;A0A7I2V4C8;A0A7I2V4R2;A0A7I2V5N9;A0A7I2YQR5;P40763;P40763-3	0.426031	0.208683
A2L	A0A7I2V404;A0A7I2V5Y1;Q13546;Q13546-2	-0.3182	0.28322
A2L	A0A7I2V416;A0A7I2V451;A0A7I2V486;A0A7I2YQJ3;A0A7P0TBP2;Q5M775	-3.06686	1.37752
A2L	A0A7I2V428;C9JLB1;P19338	-0.626393	0.271117
A2L	A0A7I2V430;A0A7I2V4F0;Q92499	1.16409	0.762303
A2L	A0A7I2V4E8;A2A3F3;A2A3F4;A2A3F7;E9PBI7;G5E9G1;H7BYP1;Q9HCF6;Q9HCF6-11;Q9HCF6-2;Q9HCF6-3;Q9HCF6-4;Q9HCF6-5;Q9HCF6-6;Q9HCF6-7;Q9HCF6-8	0.278229	0.27451
A2L	A0A7I2V4F2	-0.305243	0.298671
A2L	A0A7I2V4I5;Q5T200	1.5381	0.942263
A2L	A0A7I2V4J9;A0A7I2V5X5;G3XAI2;P07942	-0.89366	0.459559
A2L	A0A7I2V4K5;P10619;P10619-2;X6R5C5;X6R8A1	-1.70829	1.20695
A2L	A0A7I2V4L6;O15498	0.097138	0.0913943
A2L	A0A7I2V4L7;Q13310-2;Q13310-3	-1.32188	0.560761
A2L	A0A7I2V4T6;J3KN36;P69849;Q5JPE7;Q5JPE7-2	-0.089014	0.0500689
A2L	A0A7I2V4Y4	-0.442135	0.559474
A2L	A0A7I2V518;P49069	0.463884	0.235906
A2L	A0A7I2V539;P30419	2.38953	1.42823
A2L	A0A7I2V597;Q07817;Q07817-2;Q07817-3;Q5QP56;Q5TE64;Q9H1R6	-0.743034	0.33996
A2L	A0A7I2V5B1;Q6IBS0	-1.57909	0.885655
A2L	A0A7I2V5D0;A0A7I2YQA8;A0A7I2YQQ0;P26358;P26358-2	2.01814	1.59602
A2L	A0A7I2V5D2;A0A7I2YQI0;C9J494;Q9H000	-1.35303	0.711029
A2L	A0A7I2V5G9;D6RAL0;F5GYR0;Q6H8Q1;Q6H8Q1-2;Q6H8Q1-3;Q6H8Q1-4;Q6H8Q1-5;Q6H8Q1-6;Q6H8Q1-7;Q6H8Q1-8;Q6H8Q1-9	0.0406892	0.0336249
A2L	A0A7I2V5I6;A0A7I2YQE7;P54274;P54274-2	1.0713	0.395758
A2L	A0A7I2V5M3;P07711;P07711-3	1.89716	0.952683
A2L	A0A7I2V5P2;A0A7I2V5X9;A0A7I2YQQ3;Q92820	-0.385423	0.23112
A2L	A0A7I2V5Q5;Q13427	0.63013	0.294468
A2L	A0A7I2V5R1;Q8TD19	0.753183	0.387323
A2L	A0A7I2V5Y5;Q02241	0.825823	0.533061
A2L	A0A7I2V5Y7;Q15233	1.67336	1.28062
A2L	A0A7I2V668;E9PHZ5;P07858	1.31457	0.844299
A2L	A0A7I2YQ75	-1.28658	0.635638
A2L	A0A7I2YQ95;H7C4F6;O00629	-1.3328	0.753578
A2L	A0A7I2YQC0;P06748	0.463348	0.215591
A2L	A0A7I2YQF7;P27448;P27448-3;P27448-4	-1.06114	0.536386
A2L	A0A7I2YQF8;Q13347	1.8663	1.41828
A2L	A0A7I2YQG2;J3KTE4;J3QR09;P84098	0.686543	0.322883
A2L	A0A7I2YQU6;Q9NQA3	0.216279	0.197292
A2L	A0A7N4YH79;Q8NDF8-5	2.43064	1.67459
A2L	A0A7P0MKV3;P82650	0.0585825	0.0185586
A2L	A0A7P0MRI8;Q15147-4	1.34158	0.958568
A2L	A0A7P0S5H5	2.28472	1.29055
A2L	A0A7P0SNI2	-0.0463873	0.0374052
A2L	A0A7P0T7Z2;A0A7P0TA34;Q9Y6D5	2.32721	1.2763
A2L	A0A7P0T810;A0A7P0T837;A0A7P0T845;A0A7P0T8Q8;A0A7P0T919;A0A7P0T9A3;A0A7P0TAA1;A0A7P0TAA8;A0A7P0TAL7;A0A7P0Z449;A0A804G6E3;E9PKA5;E9PR58;H0YCV0;H0YDD3;H0YDV4;Q9BVK2;Q9BVK2-2	-0.891682	0.428465
A2L	A0A7P0T824;A0A7P0T838;A0A7P0T952;A0A7P0T9T1;A0A7P0TA16;A0A7P0TA65;A0A7P0TBE4;H0YJF7;Q99986	2.72848	1.8339
A2L	A0A7P0T865;A0A7P0T876;A0A7P0T8Q3;A0A7P0TAF7;A0A7P0TBA8;A0A7P0TBI8;Q96BZ9;Q96BZ9-3	-1.22565	1.41033
A2L	A0A7P0T890	2.59484	2.20082
A2L	A0A7P0T892;A0A7P0T969;A0A7P0T9C1;A0A7P0Z4M2;Q3SXY8;Q3SXY8-2;Q3SXY8-3	-0.314648	0.284009
A2L	A0A7P0T893;O43823	0.987309	0.6495
A2L	A0A7P0T897;A0A7P0T8N6;A0A7P0T9P7;A0A804CHQ2;P98155;P98155-2	-0.332576	0.19381
A2L	A0A7P0T8A3	0.164737	0.162329
A2L	A0A7P0T8A6;A0A7P0T9P2;A0A7P0Z4L3;B0QY86;B0QY91;H0Y6J8;Q8N3F8	-0.83894	1.17882
A2L	A0A7P0T8C7;A0A7P0T8D4;A0A7P0T8S8;A0A7P0T8Z2;A0A7P0Z4A2;A0A7P0Z4A5;Q9Y5X1	-0.147647	0.0434775
A2L	A0A7P0T8E0;A0A7P0T953;A0A7P0T9Q3;E9PQN9;E9PS44;H7BYV1;P13164;Q01628;Q01629	0.0329598	0.0220993
A2L	A0A7P0T8I6;Q9UBR2	-0.162563	0.0542929
A2L	A0A7P0T8J7;A0A7P0TA70;A2A2Q9;Q9Y312	0.999208	0.536857
A2L	A0A7P0T8N8;O14776;O14776-2	1.72026	1.10512
A2L	A0A7P0T8S1;Q5S007	0.0729312	0.0715405
A2L	A0A7P0T8U2;P09958	-0.160446	0.131144
A2L	A0A7P0T8V5;A0A7P0T9W4;A0A7P0TBH4;A0A7P0Z4E9;O60890	-0.452602	0.60191
A2L	A0A7P0T901;A0A7P0T9B8;A0A7P0TAL2;Q9Y673	-2.50319	1.57527
A2L	A0A7P0T913;A0A7P0T9B3;A0A7P0T9I2;A0A7P0Z4E3;B7ZKQ9;F5H4X0;Q8WTV0;Q8WTV0-2;Q8WTV0-4;Q8WTV0-5	0.0386732	0.0219043
A2L	A0A7P0T914;A0A7P0TA86;A0A7P0TBE6;C9J7Z4;Q8NCE0;Q8NCE0-2	-1.00335	0.742878
A2L	A0A7P0T937;A0A7P0TAE9;P27824;P27824-2	0.269295	0.11714
A2L	A0A7P0T938;A0A8J8Z0T9;Q2LD37;Q2LD37-4	-0.0442683	0.0417975
A2L	A0A7P0T943;H7C0W7;Q9BYI3;Q9BYI3-3	-0.366629	0.276462
A2L	A0A7P0T947;A0A7P0T9Y9;A0A7P0TBJ4;A0A7P0Z4N7;D6RF98;H0Y8R3;Q06330;Q06330-2;Q06330-3;Q06330-4;Q06330-5;Q06330-6;Q06330-7	-0.0524476	0.0406985
A2L	A0A7P0T9B2;Q5VIR6	-0.305551	0.168155
A2L	A0A7P0T9D7;A0A7P0TAP7;P51587	0.0547938	0.0244527
A2L	A0A7P0T9D9;A0A7P0TAK3;A0A7P0TBE7;O43379;O43379-4	-0.364123	0.268309
A2L	A0A7P0T9G4;P0DP91;Q03468	-0.350241	0.171292
A2L	A0A7P0T9I0;A0A7P0T9S8;A0A7P0TB86;A0A7P0Z4R0;H0YB81;H0YBI9;Q9Y2Z2-2;Q9Y2Z2-4;Q9Y2Z2-6	0.126948	0.102159
A2L	A0A7P0T9I3;O95205;Q5VZF2;Q5VZF2-2;Q5VZF2-3	3.28904	1.76643
A2L	A0A7P0T9I9;P43490	1.46723	0.789876
A2L	A0A7P0T9J0;A0A7P0T9W6;A0A7P0TAU8;A0A7P0Z4D0;A0A7P0Z4F1;Q9Y6K5	0.270535	0.124684
A2L	A0A7P0T9U6	0.0618694	0.0460044
A2L	A0A7P0T9Z2;A0A7P0Z4N9;H0YDS8;H0YEA8;Q6IQ26;Q6IQ26-2	0.746067	1.12818
A2L	A0A7P0TA15;A0A7P0TB19;A0A7P0Z4K4;Q13356	1.0577	0.612284
A2L	A0A7P0TA23;Q9HD40	-0.845696	0.633867
A2L	A0A7P0TA35;A0A7P0TA71;A0A7P0TB26;P07237	0.0569477	0.0197065
A2L	A0A7P0TA76	-2.59514	1.89971
A2L	A0A7P0TA85;P35613;P35613-2	0.441227	0.156248
A2L	A0A7P0TAE3;Q9ULX6	-1.38193	0.93122
A2L	A0A7P0TAG1;A0A7P0TAX2;A0A7P0TBE2;P10515	-1.15612	0.677869
A2L	A0A7P0TAN7;A0A7P0Z4A0;A0A7P0Z4P5;F5GZS6;P08195	-0.68891	0.353126
A2L	A0A7P0TAP9;A0A7P0TB18;A0A7P0TB69;H7C5J3;Q92995;Q92995-2	-0.504485	0.51519
A2L	A0A7P0TAQ9;Q8IXB1	0.445316	0.240286
A2L	A0A7P0TAR1;P43155;P43155-2	1.97113	1.00535
A2L	A0A7P0TAW3;P55072	0.968464	0.606822
A2L	A0A7P0TB24	-0.667559	0.582384
A2L	A0A7P0TBC5;Q4KMQ2;Q4KMQ2-2;Q4KMQ2-3	-0.588546	0.380089
A2L	A0A7P0TBQ3;Q8N884;Q8N884-2	-0.581156	0.708362
A2L	A0A7P0Z413;Q7Z6J9	-0.353008	0.234609
A2L	A0A7P0Z455;Q8TE73	0.382546	0.255236
A2L	A0A7P0Z485	-0.330495	0.194288
A2L	A0A7P0Z491	-1.52474	1.15935
A2L	A0A7P0Z494;P11182	-0.1437	0.0509946
A2L	A0A7P0Z4L8;K7EKE4;Q5FVE4;Q5FVE4-2;Q5FVE4-3	0.0361165	0.03361
A2L	A0A804CDA6;E7EX90;Q14203-3;Q14203-4	0.946269	0.567915
A2L	A0A804F6T5;A0A804F729	0.20116	0.181267
A2L	A0A804HHR9;A0A8I5KSG1;O14686;O14686-3	-1.4446	0.815577
A2L	A0A804HHS8;A0A804HI90;A0A804HKV2;A4D1P6;A4D1P6-2;A4D1P6-3;C9J1X0	-0.0995005	0.0848104
A2L	A0A804HHU9;A0A804HHV2;A0A804HJS0;O95630	-1.84514	1.34325
A2L	A0A804HHW7;A0A804HIN6;A0A804HIU1;A0A804HJY5;A0A804HL62;A0A804HLF8;A0A804HLI2;J3KR97;Q9BTW9	-0.62832	0.397185
A2L	A0A804HHY3;A0A8C8KDW0;E7ESD5;E9PLN6;F2Z2Y1;O95677;O95677-2;O95677-4;O95677-5	-0.454877	0.41513
A2L	A0A804HI25;A0A804HJQ7;A0A8I5KRR9;Q9UBM7	0.56757	0.210496
A2L	A0A804HI56;A0A804HLB0;Q6KCM7;Q6KCM7-2;Q6KCM7-3;Q6KCM7-4;Q6KCM7-5;Q6KCM7-6	-0.420438	0.470242
A2L	A0A804HI79;Q8TA86	1.50065	0.853381
A2L	A0A804HI81;A0A804HJH0;A0A804HK80;H0YA34;Q8TE82	0.124689	0.119623
A2L	A0A804HIA8;Q15032;Q15032-2;Q15032-3;Q15032-4	-0.306573	0.246685
A2L	A0A804HIC2;A0A804HK58;P21675;P21675-12;P21675-2;P21675-3;P21675-4;P21675-5;P21675-6;P21675-7;P21675-8;P21675-9	0.0503611	0.0292671
A2L	A0A804HII6;Q9P2C4	-0.512217	0.357157
A2L	A0A804HII9;P12814-3	-1.71807	0.675441
A2L	A0A804HIL7;Q9C026;Q9C026-4;Q9C026-5	-0.704756	0.583338
A2L	A0A804HIQ1;Q9NZJ4	2.2298	3.86382
A2L	A0A804HJ08;A0A804HL95;Q9BSJ2;Q9BSJ2-4	-0.635358	0.36141
A2L	A0A804HJ31	3.1515	1.41342
A2L	A0A804HJ40;A0A804HJ80;Q9H6R6;Q9H6R6-2	-0.704976	0.625157
A2L	A0A804HJ66;Q9UKM7	-1.54128	1.00735
A2L	A0A804HJ72;A0A804HJM0;A0A804HKS6;Q6ZS30;Q6ZS30-1	0.375194	0.418823
A2L	A0A804HJ86;E7EQ61;E7EWE1;Q9GZZ9	-0.0485888	0.0240918
A2L	A0A804HJC0;Q96IZ7;Q96IZ7-2	3.34304	2.05212
A2L	A0A804HJE2;Q8TF68;Q8TF68-2;Q8TF68-3	-1.38669	0.820655
A2L	A0A804HJG7;E3W994	-0.507081	0.250569
A2L	A0A804HJN7	-0.804533	0.699543
A2L	A0A804HJQ0;Q04771	-1.16612	0.781178
A2L	A0A804HJU5	0.216082	0.221412
A2L	A0A804HJX3	-0.0722605	0.0589429
A2L	A0A804HJY3;A0A804HKA2;E9PP16;Q8ND30;Q8ND30-2;Q8ND30-3	2.11228	1.48438
A2L	A0A804HJY9;Q53GS7	-1.0495	0.657781
A2L	A0A804HJZ5	-0.820259	0.415274
A2L	A0A804HK30;A0A804HLG8;P42704	0.239679	0.106227
A2L	A0A804HK53;A8MX75;E7EVE9;P18074	-0.375854	0.181117
A2L	A0A804HK63;Q86XK2;Q86XK2-5;Q86XK2-6	-0.609799	0.410452
A2L	A0A804HK65;E7EPL9;P51659	2.0383	1.5503
A2L	A0A804HKC3	0.0361941	0.0226795
A2L	A0A804HKF9;Q92889	3.91657	1.51156
A2L	A0A804HKH9;O00170	-2.71995	1.80889
A2L	A0A804HKJ9;E7EWN3;H0Y3R4;Q9C0A6;Q9C0A6-2;Q9C0A6-3	-0.0243752	0.0192776
A2L	A0A804HKV3	-1.51191	0.584764
A2L	A0A804HL83;O43422	-0.400589	0.318417
A2L	A0A804HLG9;A0A8I5KP17;A0A8I5KTB6;A0A8I5KU09;A0A8I5KWX5;A0A8I5KXE7;A0A8I5KYJ9;A0A8I5KYW6;A0A8I5QKX2;Q16514;Q16514-2	-0.269179	0.226641
A2L	A0A804HLH2;Q8N9M1;Q8N9M1-2	-1.17034	0.757783
A2L	A0A804HLJ8;A6PVK7;Q5VXU9;Q5VXU9-3	-0.0142539	0.0109333
A2L	A0A805TBS0	-2.11984	1.59953
A2L	A0A8C8KBE9;Q66PJ3;Q66PJ3-1	-0.0217431	0.00713948
A2L	A0A8C8KBL6;P23229;P23229-2;P23229-3;P23229-4;P23229-5;P23229-6;P23229-9	-3.37575	2.83389
A2L	A0A8C8KGQ8;A0A8C8MQ70;Q5T6F2	-0.417536	0.271469
A2L	A0A8C8KX99;Q92674	-0.868977	0.644805
A2L	A0A8C8N694;A0A8C8USR6;E9PD12;F2Z2L2;H0YAM8;Q96AX9;Q96AX9-3;Q96AX9-4;Q96AX9-5;Q96AX9-6;Q96AX9-7	-0.345441	0.377215
A2L	A0A8C8NNX8;A0A8C8P5L8;Q8IWI9;Q8IWI9-3	0.265286	0.191839
A2L	A0A8C8NWT4	-0.960415	0.339515
A2L	A0A8I5KNT9	-0.614348	0.201689
A2L	A0A8I5KP51;Q5T160	-2.30059	2.09616
A2L	A0A8I5KPG1	-0.417618	0.290933
A2L	A0A8I5KQ30;A0A8I5KQY4;A0A8I5KRB3;A0A8I5KU55;A0A8I5KYK3;H7C0H7;H7C192;Q8N6S5	-1.18455	0.668083
A2L	A0A8I5KQ45;A0A8I5KRF7;A0A8I5KW08;H3BRB3;Q14807;Q14807-2	-0.821335	0.388252
A2L	A0A8I5KR05;A0A8I5KTI7;A0A8I5KU87;A0A8I5KUE4;A0A8I5KVF2;A0A8I5KXN1;A0A8I5KXX8;A0A8I5KY61;A0A8I5KYG9;A0A8J8YTQ8;O95248;O95248-4;O95248-5	-0.423082	0.174434
A2L	A0A8I5KR65;A0A8I5KSQ8;A0A8I5KTR7;A0A8I5KVE6;A0A8I5KWI4;A0A8J8YX80;Q9BZQ6;Q9BZQ6-2	-0.706311	0.342674
A2L	A0A8I5KR98;Q5VWG9	-1.41286	0.457213
A2L	A0A8I5KRC6	-0.538136	0.558748
A2L	A0A8I5KRK1;A0A8I5KRP1;A0A8I5KSQ5;A0A8I5KY07;A0A8I5KYQ0;A0A8I5KZB3;A0A8I5QJC9;Q9H2M9	0.195271	0.0705605
A2L	A0A8I5KRR0;O95625	-0.544769	0.513814
A2L	A0A8I5KRU1;C9JTY6;J3KR72;P49848;P49848-3;P49848-4	-0.3111	0.165949
A2L	A0A8I5KRZ2;A0A8I5KSK1;A0A8I5KUN3;A0A8I5KX57;B4DFL4;B4DHY3;G3XAF7;H0Y542;H7C1E7;O75363;O75363-2	0.343424	0.369562
A2L	A0A8I5KS45	-0.169758	0.171153
A2L	A0A8I5KS52	0.100489	0.0766158
A2L	A0A8I5KS71;Q01105	1.57749	0.756787
A2L	A0A8I5KSB0;A0A8I5KSV6;P04049;P04049-2	-1.58421	0.827773
A2L	A0A8I5KSU2	0.320951	0.190232
A2L	A0A8I5KSX8;A0A8I5KT66;A0A8I5KTF2;A0A8I5KVN5;A0A8I5QJG2;H7C1X0;P20594;P20594-2	3.53724	3.11276
A2L	A0A8I5KT00;P42695	-0.702097	0.636621
A2L	A0A8I5KT56;A8MQB8;G3V0J0;Q06787-2	-1.27376	0.886662
A2L	A0A8I5KT58;Q9ULH0;Q9ULH0-4	-2.34045	1.37764
A2L	A0A8I5KTH0	-1.22317	0.479923
A2L	A0A8I5KTN6;A0A8I5KYG6;H7BZC0;O76082;O76082-3	0.805298	0.678807
A2L	A0A8I5KTT0;A0A8I5KVM3;A0A8I5QL44;Q7Z7C8;Q7Z7C8-2	0.175467	0.120307
A2L	A0A8I5KU53;Q15746;Q15746-6	-0.942993	0.327394
A2L	A0A8I5KU76;A0A8I5KW59;Q9BS26	0.3229	0.111489
A2L	A0A8I5KUD9;Q9UQ13	2.28729	1.39703
A2L	A0A8I5KUL7;F8W7Q4;Q96A26	-1.2547	0.830318
A2L	A0A8I5KUN1;Q9Y3R5;Q9Y3R5-2	0.360282	0.368733
A2L	A0A8I5KUS5;B8ZZU8;Q15370;Q15370-2	2.48816	1.58535
A2L	A0A8I5KUT1;A0A8I5KXJ0;A0A8I5KYJ3;A0A8I5QL16;Q7Z2K6	-2.67944	2.1467
A2L	A0A8I5KV27;A0A8I5KXK0;A0A8I5QKK6;A0A8J8ZTU4;Q8N490	-1.63437	0.83347
A2L	A0A8I5KV31;A0A8I5QJP2;Q96L73;Q96L73-2;Q96L73-3	-0.70233	1.09906
A2L	A0A8I5KV60;Q6P1X5	2.27291	1.58644
A2L	A0A8I5KV85;O75534;O75534-2;O75534-3;O75534-4	0.580328	0.235271
A2L	A0A8I5KVF8;Q8N3U4;Q8N3U4-2	-1.2453	0.537457
A2L	A0A8I5KVL5;A0A8I5KYH4;H0YLU7;P13804	0.614444	0.28514
A2L	A0A8I5KW55;Q8N766;Q8N766-2	-2.41492	1.58104
A2L	A0A8I5KW61;P02776	-0.00756065	0.00486106
A2L	A0A8I5KW95;Q7LGA3	-1.60942	0.86021
A2L	A0A8I5KWA8;A0A8I5KXV0;A0A8J9FM07;Q04656;Q04656-2;Q04656-3;Q04656-5	-1.13946	0.567163
A2L	A0A8I5KWJ1;Q96DZ1	-0.724604	0.261527
A2L	A0A8I5KWQ1;Q86YB8	0.174135	0.138312
A2L	A0A8I5KWQ7	-0.701499	0.375101
A2L	A0A8I5KWR6;P21359;P21359-2;P21359-6	-1.41138	0.967511
A2L	A0A8I5KWV8;A0A8I5QKU1;Q8TDX9;Q8TDX9-2	-0.360982	0.364535
A2L	A0A8I5KX10	0.193478	0.162942
A2L	A0A8I5KX71;Q5T1M5	-0.199733	0.112658
A2L	A0A8I5KX72	-0.386166	0.151039
A2L	A0A8I5KX85;Q9UKY7	-1.89855	1.07338
A2L	A0A8I5KXJ8;A0A8I5QKY1;P38435	-1.22518	0.76997
A2L	A0A8I5KXR3;Q03164;Q03164-2;Q03164-3	-1.80707	1.1121
A2L	A0A8I5KXR5;Q9HCD6;Q9HCD6-2	-0.849539	0.744704
A2L	A0A8I5KXY7;P32189;P32189-1;P32189-2;P32189-4	-0.976068	0.496036
A2L	A0A8I5KY88	0.107157	0.0801246
A2L	A0A8I5KYB4;A0A8I5QJ96;B4DFY5;Q02750	0.814572	0.329783
A2L	A0A8I5KZ38	2.01825	0.648298
A2L	A0A8I5KZ68;A0A8J9BZL8	-1.9867	1.69233
A2L	A0A8I5KZ76;A0A8I5QJL1;Q13496	2.79819	1.15051
A2L	A0A8I5QJB7	0.0110207	0.00788405
A2L	A0A8I5QJV3	-0.880342	0.773389
A2L	A0A8I5QKW1	1.01564	1.15972
A2L	A0A8J8YVX4;A0A8J8Z1C3;Q5BJF6;Q5BJF6-2;Q5BJF6-3;Q5BJF6-4	0.757866	0.893702
A2L	A0A8J8YW94;H0Y3N9;Q9UPP1;Q9UPP1-2;Q9UPP1-3;Q9UPP1-4	-0.592508	0.207426
A2L	A0A8J8YWI7	0.0482103	0.0331122
A2L	A0A8J8YWN6;P00387;P00387-2;P00387-3	-3.13268	2.30436
A2L	A0A8J8ZQP4	0.188566	0.187315
A2L	A0A8J9AJQ9;Q15543	0.373952	0.383655
A2L	A0A8J9AUI2;Q15042	-0.80878	0.639082
A2L	A0A8J9BYE6;Q14678	-1.59966	1.26731
A2L	A0A8J9C4H3;A0A8Q3SHP0;E7EU81;Q14789;Q14789-2;Q14789-3;Q14789-4	-0.0464219	0.020554
A2L	A0A8J9FM55	-1.32177	0.676489
A2L	A0A8Q3SHF1;A0A8Q3SHH4;Q4G0J3	-0.707991	0.334545
A2L	A0A8Q3SHY2;Q16288-2	-1.16504	0.551642
A2L	A0A8Q3SHZ3;O95613;O95613-2	-0.146849	0.145183
A2L	A0A8Q3SI07;A0A8Q3SIN9;A0A8Q3WKF9;A0A8Q3WKH3;A0A8Q3WLK9;C9J0V5;C9J9V9;Q9BQQ3	-0.0859268	0.0564626
A2L	A0A8Q3SIA0	-2.76815	1.90846
A2L	A0A8Q3SIA4;A0A8Q3WKU6;A0A8Q3WM48;Q6ULP2;Q6ULP2-6;Q6ULP2-8;Q6ULP2-9	-1.02579	0.978156
A2L	A0A8Q3SIC5;P14649	-3.44979	1.30611
A2L	A0A8Q3SID6;P01031	-1.15192	0.869048
A2L	A0A8Q3SID9;A0A8Q3WKY8;C9JB29;Q14790;Q14790-2;Q14790-3;Q14790-4;Q14790-9	0.499531	0.379128
A2L	A0A8Q3SIG5;A0A8Q3WL84;K7ESE6;Q9BUM1	-1.10767	0.53251
A2L	A0A8Q3SIH4;A0A8Q3WL14;A0A8Q3WL20;P13498	0.229125	0.16076
A2L	A0A8Q3SII1;A0A8Q3WKC9;Q96HW7	-1.97066	1.48715
A2L	A0A8Q3SII4;A0A8Q3SIN4;Q99666	0.469986	0.469446
A2L	A0A8Q3SIJ1;P04839	-0.0648147	0.0553551
A2L	A0A8Q3SIJ2;A0A8Q3SIP5;A0A8Q3SIU6;A0A8Q3SJD2;K7EM87;K7ENK5;K7EPN4;Q9HCE0;Q9HCE0-2	-0.677161	0.936081
A2L	A0A8Q3SIK1	4.5839	1.96052
A2L	A0A8Q3SIP9;P82675	0.714973	0.454584
A2L	A0A8Q3SIR6;A0A8Q3SJI5;A0A8Q3WLI5;P25445;P25445-6;Q59FU8	-1.9311	1.6518
A2L	A0A8Q3SIT1;Q68CX2;Q9BVN2;Q9BVN2-2;Q9BVN2-3;Q9BVN2-4	-0.592467	0.559501
A2L	A0A8Q3SIV9;Q9NRU3	-0.28702	0.227382
A2L	A0A8Q3SIW6;A0A8Q3WKN6;Q9Y4B5	-0.675385	0.311007
A2L	A0A8Q3SJ04;A0A8Q3WLH9;A0A8Q3WMK6;O15287	-0.120143	0.121981
A2L	A0A8Q3SJA8;A0A8Q3WL55;A0A8Q3WL66;C9J5X9;Q8NB91	-0.421722	0.293029
A2L	A0A8Q3WK74;A0A8Q3WK80;Q9NZL9	-1.13726	0.692158
A2L	A0A8Q3WKJ4;A0A8Q3WLP2;Q7Z3B4;Q7Z3B4-2;Q7Z3B4-3	-1.11506	1.12873
A2L	A0A8Q3WKJ9;O00203	0.72481	0.27229
A2L	A0A8Q3WKK4;A0A8V8TMA7;A0A8V8TMC7;O94875-11;O94875-12;O94875-9	-0.209827	0.117844
A2L	A0A8Q3WKK5;A0A8Q3WKL7;A0A8Q3WKQ7;A0A8Q3WLQ2;H7BYF2;Q5JRG1;Q9BVL2;Q9BVL2-2;Q9BVL2-3	-0.860663	1.14092
A2L	A0A8Q3WKR3;Q13362;Q13362-3;Q13362-4;Q13362-5	-1.74342	1.74084
A2L	A0A8Q3WKR8;Q13907;Q13907-2	-0.856322	0.485341
A2L	A0A8Q3WKT6	1.82536	0.614421
A2L	A0A8Q3WKT9;Q9P2D1	0.650351	0.756636
A2L	A0A8Q3WKZ8;Q92552;Q92552-2	-0.295331	0.106547
A2L	A0A8Q3WLB9	-0.484686	0.380873
A2L	A0A8Q3WLH8;Q9UPY3	-2.23063	0.966373
A2L	A0A8Q3WLM4;Q05397;Q05397-5;Q05397-7	-0.441563	0.164658
A2L	A0A8Q3WLM5;Q7Z5G4	-0.779412	0.570091
A2L	A0A8Q3WLN3;H7BZ57;P53804;P53804-2;P53804-3	-0.842092	0.76601
A2L	A0A8Q3WMA7	2.06198	1.47622
A2L	A0A8Q3WMI8;Q5T5P2	-2.40934	1.50954
A2L	A0A8V8N5K5;A0A8V8NCV2;A0A8V8PNE1;Q5VTQ0;Q5VTQ0-2;Q5VTQ0-3;Q5VTQ0-4;Q5VTQ0-5;Q5VTQ0-6	-0.417704	0.480154
A2L	A0A8V8NBT1	-3.09405	2.58365
A2L	A0A8V8TKK4;Q96J02;Q96J02-2	-0.606322	0.470069
A2L	A0A8V8TKT5	-2.1616	1.24641
A2L	A0A8V8TKY5;A0A8V8TM80;A0A8V8TM94;A0A8V8TMH6;O60934	0.198571	0.0755485
A2L	A0A8V8TL21;A2RUR9;A2RUR9-2;A2RUR9-3;C9JT67	2.17444	0.995898
A2L	A0A8V8TL59;P17612;P17612-2	0.327301	0.283459
A2L	A0A8V8TL66;A0A8V8TLI4;Q05DB8;Q9H1D9	0.134956	0.104204
A2L	A0A8V8TL82;O75116	-2.18161	1.72753
A2L	A0A8V8TL86;A0A8V8TLA7;A0A8V8TMY1;H0YKM0;H0YN83;H0YNG8;O95267;O95267-2;O95267-3;O95267-4;O95267-5	1.16182	0.393065
A2L	A0A8V8TLA2;Q15477	-2.07881	1.62306
A2L	A0A8V8TLC3;G3V2A2;G3V3I4;P25963	-0.188782	0.130624
A2L	A0A8V8TLC9;A0A8V8TLV3;J3KMX2;Q92925;Q92925-3	-0.415775	0.132102
A2L	A0A8V8TLD4;Q9NZC9	-0.509153	0.357483
A2L	A0A8V8TLE9;A0A8V8TLH4;A0A8V8TMX7;A0A8V8TN67;G5E9C0;Q9HB58;Q9HB58-2;Q9HB58-3;Q9HB58-4;Q9HB58-5;Q9HB58-6;Q9HB58-7	-0.098948	0.0869707
A2L	A0A8V8TLK1;Q13043;Q13043-2	0.543941	0.45849
A2L	A0A8V8TLL1;A0A8V8TM51;A0A8V8TM56;A0A8V8TN42;A0A8V8TNB0;A0A8V8TNE0;A0A8V8TNE6;Q9H668	0.0287047	0.0242518
A2L	A0A8V8TLM6;P02786	0.37719	0.154088
A2L	A0A8V8TLP7;A0A8V8TQK9;A0A8V8TRF6;F8WA11;Q7Z460;Q7Z460-2;Q7Z460-3;Q7Z460-4;Q7Z460-5	-1.64193	0.819219
A2L	A0A8V8TLS3;A0A8V8TLT2;A0A8V8TMA8;A0A8V8TMB2;Q6PGP7	-1.13632	0.71431
A2L	A0A8V8TLU0;A0A8V8TM05;A0A8V8TMD1;A0A8V8TMG7;A0A8V8TMH2;A0A8V8TNB6;Q9NRW7	-0.00131783	0.00106747
A2L	A0A8V8TLW4;P06756;P06756-2;P06756-3	-0.717128	0.366136
A2L	A0A8V8TLX9;O00165;O00165-2	-1.21018	0.545976
A2L	A0A8V8TM02;C9JFF0;Q9ULI4	-0.702324	0.77678
A2L	A0A8V8TM21;A0A8V8TNV9;Q92504	-1.26695	0.666642
A2L	A0A8V8TM28;Q13488	-1.54585	0.601718
A2L	A0A8V8TM44;A0A8V8TNY4;E9PMG4;Q9BUR4	-0.361854	0.314411
A2L	A0A8V8TM71;Q96Q11;Q96Q11-2	-0.337658	0.262943
A2L	A0A8V8TM84;A0A8V8TMP4;A0A8V8TP00;A0A8V8TP16;P51692	-0.0903902	0.0575287
A2L	A0A8V8TMB7;O43543	-0.0741965	0.0645997
A2L	A0A8V8TMC8;Q9P246-2	-0.961862	0.561059
A2L	A0A8V8TMD9;Q8N122	-1.69792	1.2615
A2L	A0A8V8TMH4;B4DY26;P36897;P36897-2	-0.141243	0.0906223
A2L	A0A8V8TMH8;Q05655	0.34216	0.372446
A2L	A0A8V8TMH9;M0QZR4;Q92888;Q92888-3	1.14208	0.559861
A2L	A0A8V8TMM0;B7ZM44;O00329	-0.0818468	0.0591503
A2L	A0A8V8TMN5;P30085	-0.260566	0.0985468
A2L	A0A8V8TMP7;Q9NUQ9	-0.84434	0.562577
A2L	A0A8V8TMQ1	-0.320363	0.118272
A2L	A0A8V8TMS3	0.510209	0.257099
A2L	A0A8V8TMV1;A0A8V8TNA9;A0A8V8TP80;K7ENR6;Q969U7;Q969U7-2	3.42377	2.2877
A2L	A0A8V8TMY4;Q01813	-1.61644	0.992577
A2L	A0A8V8TMZ2;Q9BYM8	-0.300615	0.176067
A2L	A0A8V8TMZ3;A0A8V8TMZ5;B4DR61;P61619	-3.58372	2.61192
A2L	A0A8V8TN23;Q96RT1;Q96RT1-2;Q96RT1-3;Q96RT1-5;Q96RT1-8	-0.659119	0.258934
A2L	A0A8V8TN69;A0A8V8TPK7;A0A8V8TPZ3;B8ZZZ1;F8W8K9;G5E966;Q96PC3;Q96PC3-2;Q96PC3-3;Q96PC3-4	-0.456692	0.283139
A2L	A0A8V8TN88;Q13557-12	-1.52642	0.600373
A2L	A0A8V8TNE1;A0A8V8TNJ5;A0A8V8TNW2;A0A8V8TNW7;A0A8V8TPS1;A0A8V8TPS7;A0A8V8TQ66;A0A8V8TQ70;F5GYA2;P13051;P13051-2;Q68DM5	-1.39706	0.495132
A2L	A0A8V8TNI2;A0A8V8TQA3;P20023;P20023-2;P20023-3;P20023-4;Q5SR47	-1.25116	0.702203
A2L	A0A8V8TNI9;A0A8V8TNV7;Q92542;Q92542-2	-0.71089	0.391295
A2L	A0A8V8TNJ8;E9PB87;O43516;O43516-2;O43516-3	-0.380821	0.43322
A2L	A0A8V8TNQ4;H7BZI6;Q5MAI5;Q5MAI5-2	0.105407	0.0847442
A2L	A0A8V8TNW5;H0YDB2;Q13586	-2.25172	1.84196
A2L	A0A8V8TNX3;O14802	-0.430536	0.188272
A2L	A0A8V8TNY3	-1.37883	0.827359
A2L	A0A8V8TNZ5;A0A8V8TQC0;P61204;P84077	0.240358	0.109295
A2L	A0A8V8TNZ9;A0A8V8TP03;A0A8V8TPH8;A0A8V8TQC4;A0A8V8TQQ7;F5GZ28;P18858;P18858-3	0.5015	0.689388
A2L	A0A8V8TP51;Q12913;Q12913-3	-1.03082	0.564353
A2L	A0A8V8TP99	-0.279537	0.193336
A2L	A0A8V8TPE5	0.0103169	0.00836763
A2L	A0A8V8TPI4;Q8TEQ8	-0.744443	0.475891
A2L	A0A8V8TPI8;A0A8V8TQI6;C9J0Y3;H0Y6I0;Q13439;Q13439-3;Q13439-4;Q13439-5	0.0754018	0.033617
A2L	A0A8V8TPI9;J3KNV1;O60281	-1.03157	0.679335
A2L	A0A8V8TPK0;Q8WWQ0	-1.34252	0.800687
A2L	A0A8V8TPK1;A0A8V8TQ44;A0A8V8TR48;K7EJR3;P48556;R4GMR5	1.23755	0.586824
A2L	A0A8V8TPL0;A0A8V8TQ36;G3V4M0;P49768;P49768-2	-2.94595	2.13596
A2L	A0A8V8TPP3;Q96DU7	-0.450573	0.296331
A2L	A0A8V8TPY8;Q8IV08	-1.39937	0.738073
A2L	A0A8V8TQ35;B7ZL14;H0Y7W6;Q96RU3;Q96RU3-2;Q96RU3-3;Q96RU3-4;Q96RU3-5	-0.7932	1.23447
A2L	A0A8V8TQ37;O15294	0.23194	0.0928362
A2L	A0A8V8TQ67;Q7Z3K3;Q7Z3K3-2;Q7Z3K3-3;Q7Z3K3-5;Q7Z3K3-6;Q7Z3K3-7	-1.58611	0.943167
A2L	A0A8V8TQ77	-0.247059	0.0884329
A2L	A0A8V8TQ81;A0A8V8TQS0;A0A8V8TR89;Q5T0A6;Q86SQ9;Q86SQ9-2;Q86SQ9-3;Q86SQ9-4	-0.292	0.269653
A2L	A0A8V8TQB4;A0A8V8TR92;Q9NR09	-1.22984	0.974371
A2L	A0A8V8TQD3;Q96EP0	-1.58945	1.09614
A2L	A0A8V8TQF0;Q8N653	0.111231	0.0426843
A2L	A0A8V8TQF2;A0A8V8TQF8;A0A8V8TR17;O43318-2;O43318-4	0.374038	0.361698
A2L	A0A8V8TQF7;A0A8V8TR21;H0YCR0;H0YEN4;P52948;P52948-5	1.79643	1.50638
A2L	A0A8V8TQI4;A0A8V8TQI8;A0A8V8TRE0;Q13438	-1.27328	0.682374
A2L	A0A8V8TQJ0;P52701	1.7714	0.860713
A2L	A0A8V8TQK7	-0.46463	0.266385
A2L	A0A8V8TQW4;O14617;O14617-5	1.32854	0.705436
A2L	A0A8V8TQW5	-0.691908	0.358226
A2L	A0A8V8TR54	-3.00505	2.09004
A2L	A0A8V8TR57;Q9HCI7;Q9HCI7-2	-0.672866	0.303337
A2L	A0A8V8TR86;Q9BUQ8	0.639423	0.334587
A2L	A0A8V8TRE2;Q5VZK9;Q5VZK9-2	-0.498921	0.298143
A2L	A0A8V8TRF3;Q9Y6K0	-3.09511	1.49897
A2L	A0AV96	-0.722112	0.401142
A2L	A0AVF1;A0AVF1-3;B7Z2T3;B7Z6R6	-1.12407	0.989143
A2L	A0AVI4;A0AVI4-2	0.0853555	0.0792077
A2L	A0AVT1	1.91751	2.00727
A2L	A0JLT2;A0JLT2-2;J3KR33	1.5957	1.11464
A2L	A0MZ66;A0MZ66-3	-2.04134	1.60341
A2L	A0PJW6	-0.858573	0.65546
A2L	A1A4S6	-0.279919	0.140626
A2L	A1KXE4;A1KXE4-2	-0.865428	0.392991
A2L	A1L0T0	1.20425	0.794142
A2L	A1L170;A1L170-2	-0.760703	0.359613
A2L	A1L3X0;D6RBM2;D6RBR5;D6RE10	-0.734831	0.517931
A2L	A1X283	-0.578823	0.301201
A2L	A2A2F0;Q86X10;Q86X10-2;Q86X10-3	-0.375886	0.245514
A2L	A2A2G5;Q9UJ14;Q9UJ14-5	-0.289532	0.190046
A2L	A2A2V1;P04156	-3.32051	1.8287
A2L	A2A2Y4;A2A2Y4-2;A2A2Y4-5	-2.03181	1.32661
A2L	A2A340;Q9BX26	-0.506885	0.203726
A2L	A2A3F8;Q96EX3	-1.03035	1.52922
A2L	A2AJT9;A2AJT9-2;A2AJT9-3	-0.156458	0.111385
A2L	A2RRP1	-0.661743	0.431121
A2L	A2RTX5;A2RTX5-2	-0.319494	0.267546
A2L	A3KMH1	-1.78435	1.16396
A2L	A3KN83;A3KN83-2;A3KN83-3;A3KN83-4	-0.772657	0.36722
A2L	A4D1E9	-1.19762	0.557032
A2L	A4D1U4	-1.3217	0.766652
A2L	A5A3E0	-2.11658	0.856337
A2L	A5D8T8;F5H550;F8W692;H3BNR9;H3BSF2;Q8NCF0;Q8NCF0-2	0.264039	0.263257
A2L	A5D8V7;K7EN59;K7EPB4	0.103615	0.0708218
A2L	A5YKK6	-0.695561	0.344298
A2L	A6NC48;H0Y984;Q10588;Q10588-2	0.424418	0.36907
A2L	A6NCC9;C9JHT9;C9JJV1;E9PME3;Q9Y5U2;Q9Y5U2-2	-1.41567	0.979153
A2L	A6NCE7;H3BTL1;Q9GZQ8	-1.61663	0.992001
A2L	A6NCG2;Q9NSA0;Q9NSA0-2	5.00189	1.48441
A2L	A6NCL7	-0.846034	0.331631
A2L	A6NCQ0;A6NFX8;A6NJU6;Q9UKK9	-0.139341	0.097213
A2L	A6NCS6	-1.53265	0.791156
A2L	A6ND36	-1.2392	1.03303
A2L	A6NDG6	-1.62891	0.898916
A2L	A6NDU8	-1.22278	0.630325
A2L	A6NED2;G3V2I3	0.701378	0.912655
A2L	A6NEM2;P51610;P51610-2;P51610-4	-1.07983	0.573345
A2L	A6NEP9;Q8NG11;Q8NG11-2	-0.774625	0.924991
A2L	A6NFR2;Q9BXT2	0.637926	0.675093
A2L	A6NFY4	0.307201	0.269631
A2L	A6NG10;K7EIJ0;K7EMC9;K7ENL2;Q969T9	-0.297906	0.162177
A2L	A6NG13;D6RCD3;D6RH02	3.89549	6.00045
A2L	A6NGA6;H0Y581;Q9Y5S8;Q9Y5S8-3	-0.00842679	0.00714289
A2L	A6NGH8	-0.314078	0.395924
A2L	A6NGJ0;P51808	-0.204043	0.110583
A2L	A6NGP5;Q9H910;Q9H910-3	1.94266	1.20008
A2L	A6NGW1;O95070	-0.490567	0.259376
A2L	A6NGX6;Q9BT43	0.525595	0.788402
A2L	A6NHB5;Q14202	0.126854	0.0606133
A2L	A6NHL2;A6NHL2-2	0.0954864	0.0785647
A2L	A6NHR9	-0.0280948	0.0104906
A2L	A6NI28;E9PJK4	-0.17434	0.122612
A2L	A6NI72;A8MVU1;C9J155;P14598;P14598-2	0.325315	0.325641
A2L	A6NIH7	-0.681955	0.448637
A2L	A6NIR2;Q9Y547;X6R7Y7	-0.184271	0.181982
A2L	A6NIZ0;Q9GZM8;Q9GZM8-2;Q9GZM8-3	0.256766	0.185299
A2L	A6NJ78	1.46119	0.552151
A2L	A6NJA2;P54578;P54578-2;P54578-3	-0.148767	0.0985052
A2L	A6NK58	0.110562	0.0866979
A2L	A6NKB8;Q9H4A4	-1.1603	0.595563
A2L	A6NLH6;Q9P003	-0.725099	0.205968
A2L	A6NMH8;E9PIF1;E9PJK1;E9PRJ8;H0YDJ9;H0YDL9;H0YEE2;P60033	-0.0533818	0.0441333
A2L	A6NMN0;P46020;P46020-2	-1.58306	1.08373
A2L	A6NMQ1;P09884	-0.513218	0.530355
A2L	A6NN50;O75147;O75147-1;O75147-2;O75147-4	-1.20444	0.615131
A2L	A6NNK5;Q12888;Q12888-2;Q12888-3	-1.69571	1.25953
A2L	A6NNL5	0.209621	0.152781
A2L	A6NP52;O60831	2.05987	1.02755
A2L	A6PVP4;B7ZBQ3;Q9H944	0.115604	0.10426
A2L	A6PVU8;Q9NNX1;Q9NNX1-2;Q9NNX1-3	0.433101	0.53275
A2L	A6PVX1;F2Z2W8;F8WCR4;Q13228;Q13228-2;Q13228-4	-0.543875	0.364295
A2L	A6PW57;Q99755-3	-0.0373511	0.0117954
A2L	A6PWM2;Q6UXH1;Q6UXH1-2;Q6UXH1-3;Q6UXH1-4;Q6UXH1-5;Q6UXH1-6	0.0922358	0.0742999
A2L	A6QL63;A6QL63-2	0.637496	0.412909
A2L	A6XND0;P17936;P17936-2	0.127537	0.0295516
A2L	A6ZKI3	0.320014	0.272841
A2L	A7E2V4;A7E2V4-2;A7E2V4-3;A7E2V4-4;A7E2V4-5;S4R393;S4R410	-0.795805	0.750872
A2L	A7UKX8;E7EPE2;F5GWH7;J3KN53;Q00987;Q00987-11;Q00987-8;Q00987-9	-0.305208	0.347902
A2L	A8CG34	-0.119562	0.0682779
A2L	A8DPD7;Q9C0D3	-0.484593	0.220487
A2L	A8K2U0	1.67948	1.51698
A2L	A8K7Q2	-1.35629	0.464311
A2L	A8K855;A8K855-2	0.098671	0.0789982
A2L	A8MQ02	-0.0123217	0.00702856
A2L	A8MQB3	-0.128786	0.0589521
A2L	A8MT37;P49840	-0.128249	0.0773819
A2L	A8MTE9;C9J1D2;E9PIS6;H0YDB4;J3KR69;Q9H892;Q9H892-2	4.87652	3.80597
A2L	A8MTL9	-1.09355	0.720419
A2L	A8MTT3	0.819456	0.327976
A2L	A8MTY9;O14972	-0.632029	0.62784
A2L	A8MU46	3.60437	3.19788
A2L	A8MUM1	-0.35449	0.280079
A2L	A8MWD9;P62308	2.2299	1.87001
A2L	A8MXB7;Q9Y343;Q9Y343-2	-0.392814	0.346248
A2L	A8MXF6;F2Z2T3;F2Z3J7;Q9UNT1;Q9UNT1-2;Q9UNT1-3	-0.196555	0.130839
A2L	A8MXU7;F5GYS3;Q92934	-0.146054	0.142814
A2L	A8MXV4	-0.767783	0.506078
A2L	A8MYT4;Q8NEB9	0.104524	0.0277213
A2L	A8MZF9;J3QKW7;J3QRI9;P55039	-0.631497	0.685706
A2L	A9Z1X7	0.821911	0.497084
A2L	B0QXZ6;O95503	0.21344	0.186305
A2L	B0QY89;Q9Y262	1.572	1.1688
A2L	B0QY95;Q9NQG6	0.307178	0.260074
A2L	B0QYD3;Q9UH17	0.104525	0.0698514
A2L	B0QYK0;Q01844;Q01844-3;Q01844-5;Q01844-6	2.17148	1.35561
A2L	B0QYL8;B0QYL9;F8WC47;P61218;U3KPY1;U3KQB0;U3KQS8	-0.395177	0.177347
A2L	B0QYN7;H3BPC4;H3BQQ9;P63279	2.34469	1.32165
A2L	B0QYW5	-0.705112	0.631454
A2L	B0QZ40;Q7Z4G1;Q7Z4G1-2	-0.700372	0.701196
A2L	B0YJ81	-0.700962	0.682142
A2L	B1AH87;P30536	2.96885	1.31256
A2L	B1AHH1;B1AHH2;P17861;P17861-2	2.52832	0.764596
A2L	B1AJY7;O75832	0.234824	0.103594
A2L	B1AKD8;Q5TZA2	-0.26057	0.116056
A2L	B1AKM6;B1AKM8;H0Y7P7;Q9UG56;Q9UG56-2	-0.570345	0.48778
A2L	B1AKZ5;Q15121;Q15121-2	0.35472	0.426869
A2L	B1AL46;Q5VT03;Q8IVF1	3.55073	2.24888
A2L	B1ALA9;P60891	1.57127	1.17114
A2L	B1ALD0;Q9Y6B7	-0.130868	0.106197
A2L	B1ALM5;Q9P0T7	-0.297086	0.146782
A2L	B1AMN7;Q9P2B4	-0.155487	0.140224
A2L	B1AMW1;P19256;P19256-2;P19256-3	-2.15911	1.16664
A2L	B1AXG1;B4DG22;B7ZB17;P51812	1.56339	0.875958
A2L	B2RTY4-4	-0.169315	0.1151
A2L	B2WTI3;B2WTI4;K7EJU9;Q6NYC1;Q6NYC1-2;Q6NYC1-3	-0.976928	0.557028
A2L	B3KRF7;E9PC66;P17029	0.120287	0.0921776
A2L	B3KS98;O15372	1.42511	1.04221
A2L	B3KSI3;M0QXF9;M0QZ10;M0QZP4;O15382;O15382-2	-0.326494	0.377901
A2L	B3KSP9;C9J5N1;Q9BTE6;Q9BTE6-2;Q9BTE6-3	-1.88148	1.16138
A2L	B3KTM8;H0YMJ0;Q9UBU8-2	2.49067	1.63997
A2L	B3KUS5;Q70CQ3	-0.71451	0.731655
A2L	B3KVL5;Q8TBK6;Q8TBK6-2	-0.250775	0.152391
A2L	B3KVZ3;Q9H3R5	-0.0355788	0.0311092
A2L	B3KW44;H7C2P8	-0.869819	1.34235
A2L	B3KY94;O14735;O14735-3	-3.70431	2.27047
A2L	B4DDD6	-0.423767	0.470888
A2L	B4DDF4;B4DUT8;Q99439	-1.96912	1.14122
A2L	B4DEE8;P16455	-0.863995	0.577932
A2L	B4DEN4;B8ZZ56;E7EV05;E9PFU9;F8WEE4;Q8WV99;Q8WV99-2	-0.140417	0.0882014
A2L	B4DFJ8;K7EJ54;K7ESL3	-0.851262	0.348362
A2L	B4DI03;K7EJQ7;Q9BY50	0.354475	0.40918
A2L	B4DII4;Q9NQ75;Q9NQ75-2	-0.625283	0.152775
A2L	B4DJL6;B4DVT3;H3BRY6;Q96SY0;Q96SY0-3;Q96SY0-4	-0.350457	0.382053
A2L	B4DJV2;O75390	1.72765	1.08684
A2L	B4DK34;J3KNC2;Q147X3;Q147X3-2	-0.346007	0.24469
A2L	B4DKV7;K7EKX9;K7EN83;Q8TE68;Q8TE68-2;Q8TE68-3;Q8TE68-4	-0.265011	0.233524
A2L	B4DKY1;P49589;P49589-2;P49589-3	-1.58341	1.05964
A2L	B4DL54	0.201382	0.106
A2L	B4DP62	-1.91749	1.19707
A2L	B4DQT1	2.96912	1.93524
A2L	B4DR80;Q9Y6E0-2	0.927307	0.487586
A2L	B4DUA7;Q9NX70	-0.190514	0.160314
A2L	B4DV78	-0.123803	0.0511773
A2L	B4DVJ6;F5H4R4;Q8IZD4	-0.711274	0.610809
A2L	B4DVL2;H0Y988;Q02083;Q02083-2;R4GNC0	-0.291969	0.311645
A2L	B4DWH1;Q9Y6I8;Q9Y6I8-2	-0.138601	0.120438
A2L	B4DXX4;F8WCM6;F8WDR8;G3XAN3;Q4G0Z9;Q4G0Z9-2	0.54838	0.135734
A2L	B4DYU2;H3BQV3;Q96MW5	-0.0202676	0.0183563
A2L	B4E0Y9;Q8NBY1;Q9P289	-0.0841777	0.0371611
A2L	B4E1Q4;O14730	-1.50849	1.0071
A2L	B4E2Q0;P98194;P98194-2;P98194-3;P98194-4;P98194-5;P98194-6;P98194-7;P98194-9	-1.93358	1.39394
A2L	B4E3T4;Q93062;Q93062-2;Q93062-3;Q93062-4;Q93062-5	-1.50771	1.18605
A2L	B5MBX0;Q96FF9	0.434229	0.301199
A2L	B5MBX5;B5MCP4;Q53QV2	-0.0100993	0.0071484
A2L	B5MBZ0	0.498611	0.24735
A2L	B5MC74;P58658;P58658-3	-0.178283	0.147206
A2L	B5MCA4;P16422	-0.587389	0.468942
A2L	B5MCT9;E7EPP7;Q6ZWJ1;Q6ZWJ1-2	0.131679	0.11432
A2L	B5MCV2	0.355276	0.350071
A2L	B5MCW2	-0.71211	0.341085
A2L	B5MCW3;H7C127;H7C128;H7C179;Q9H0E9-2;Q9H0E9-4	-0.254587	0.232758
A2L	B5MDE0;Q96AA3	-1.38262	0.91154
A2L	B5MDF5;P62826	1.20916	0.636757
A2L	B5MDU6;Q9H6V9;Q9H6V9-2	0.69037	0.55241
A2L	B5ME97;E7EW69;E7EX04;Q9P0V9;Q9P0V9-2	0.0108733	0.00383686
A2L	B5MED8;Q96PQ0	3.53045	1.87352
A2L	B7WPE2;G3V195;Q32P44	0.466373	0.591446
A2L	B7WPF5;Q9HC96;Q9HC96-2;Q9HC96-4	-3.0089	0.920807
A2L	B7WPG3;Q8WVV9;Q8WVV9-5;V9GYK2	-1.62561	1.00429
A2L	B7Z385;E9PDI2;P40123;P40123-2	0.420633	0.404962
A2L	B7Z3H4;Q9Y297;Q9Y297-2	0.189797	0.159989
A2L	B7Z415;D6RGG7;H0Y8F7;P09417;P09417-2	-0.378033	0.406769
A2L	B7Z4G6;H0YAP3;Q8NFB2;Q9H7F4	-0.115765	0.0630904
A2L	B7Z4L1;B7Z4U3;C9JU30;E7ENZ9;E7EPD9;E7EPW5;E9PCV1;G3XAH9;H0Y7M0;H7BXS2;Q8TDW4;Q8TDW4-2;Q8TDW4-3;Q8TDW4-4;Q8TDW4-5;Q8TDW4-6;Q8TDW4-7;Q9NRC1;Q9NRC1-2;Q9NRC1-3;Q9NRC1-4;Q9NRC1-5;Q9NRC1-6	-0.448536	0.554549
A2L	B7Z6D5;Q96GQ7	0.33125	0.15547
A2L	B7Z7F3;Q9H6Z4;Q9H6Z4-2;Q9H6Z4-3	-0.187885	0.11739
A2L	B7Z896;F5H3M2;Q9BVG8;Q9BVG8-2;Q9BVG8-5;Q9BVG8-6	-0.482584	0.214099
A2L	B7Z8V7	-0.0422407	0.0337163
A2L	B7ZAQ6;B7ZAQ6-2;B7ZAQ6-3;P0CG08	-1.27453	0.720466
A2L	B7ZBC8;O75449;O75449-2	2.82221	1.25741
A2L	B7ZLQ5;P28370	0.841121	0.427694
A2L	B7ZLQ8;Q17RY0;Q17RY0-2	1.90592	1.32034
A2L	B7ZM79;Q5VT82;Q9HC56;Q9HC56-2	-0.598563	0.782517
A2L	B8ZWD1;P07108;P07108-2;P07108-3;P07108-4;P07108-5	-0.582576	0.328495
A2L	B8ZZC8;B8ZZE3;H7C0M7;Q9NRN9	1.66754	2.05564
A2L	B8ZZF5;Q9H8M9	-0.615057	0.413927
A2L	B8ZZF6;C9J128;C9J173;C9J2Z6;E7ENF2;E7ET59;E7EUX4;P49441	-0.524817	0.613736
A2L	B8ZZI4;Q8NCX0;Q8NCX0-2;Q8NCX0-3	3.0874	1.65113
A2L	B8ZZK2;H7BZK5;M0QZK8;O75223	-0.403843	0.39521
A2L	B8ZZN6;P63165	1.28055	0.584453
A2L	B8ZZQ6;P06454;P06454-2	0.0373822	0.0100459
A2L	B8ZZS2;C9JID4;C9JL92;Q13506;Q13506-2	-0.14722	0.145183
A2L	B8ZZV6;B8ZZY4;Q8WV83;Q8WV83-2	0.544857	0.637992
A2L	B8ZZV9;B8ZZX2;Q9H8M1;Q9H8M1-2	-0.197625	0.166597
A2L	B8ZZW5;H7C0I1;Q8NBF6;Q8NBF6-2	-0.15688	0.147103
A2L	B9A018;Q53GS9	2.15071	1.3841
A2L	B9A041;P40925;P40925-2;P40925-3	-1.1981	0.873692
A2L	B9A057;Q86WW8	-1.54698	0.751691
A2L	B9EGE7;Q8TCN5	0.644688	0.774843
A2L	C0HLZ6	-0.15036	0.151294
A2L	C4AMC7;Q6VEQ5	-0.847689	0.55047
A2L	C4P0D6;C4P0D8;Q99598	-0.413515	0.382815
A2L	C9IYA4;C9J317;C9J6B2;C9K0G6;Q86SX3;Q86SX3-2;Q86SX3-3;Q86SX3-5;Q86SX3-6	-0.196846	0.1827
A2L	C9IYH9;Q9H5I1;Q9H5I1-2	-0.361758	0.482291
A2L	C9IYN7;C9J2D6;C9J9N8;C9JA82;C9JEX8;C9JLH5;Q0PNE2;Q0PNE2-2	-0.167919	0.145889
A2L	C9IZF6;P41247;P41247-2	-0.842907	1.33568
A2L	C9IZL5;C9JC87;C9JMG3;C9JWL4;F8WCR6;H0Y6K1;O00189	-0.263979	0.173819
A2L	C9J050;C9JEJ2;P49585	-1.05515	0.773557
A2L	C9J069	0.0270356	0.019939
A2L	C9J0E4;P01040	0.00428315	0.00271286
A2L	C9J0I9;Q86WB0	-1.5924	0.989711
A2L	C9J0J0;Q96EE4	-0.187474	0.180165
A2L	C9J0K5;C9J869;C9JVV5;C9K098;E7EPF5;E7ERP6;E9PEE2;H7C5C7;O43639;P16333	1.00623	1.2298
A2L	C9J0K6;P30626;P30626-2;P30626-3	2.3981	1.3075
A2L	C9J0N9	0.236542	0.226086
A2L	C9J0W7;C9JNM5;F8W782;Q96A54	0.200397	0.159601
A2L	C9J126;P19022;P19022-2	-2.28948	1.69682
A2L	C9J164;C9K0J5;Q70E73;Q70E73-2;Q70E73-3;Q70E73-4;Q70E73-5;Q70E73-6;Q70E73-7;Q70E73-8;Q70E73-9	-0.479486	0.345084
A2L	C9J191	-1.06538	0.685205
A2L	C9J1D9;Q9NPH3;Q9NPH3-2;Q9NPH3-3;Q9NPH3-5	0.0706958	0.0392313
A2L	C9J2N3;C9JAW2;C9JLG1;C9JZF8;F5H212;P15822	-1.93098	0.624853
A2L	C9J2P0;P51965;P51965-3	2.59679	1.34072
A2L	C9J2Q2;Q8N5M1	1.45033	1.07559
A2L	C9J2Y9;P30876	1.18135	0.649478
A2L	C9J337;Q9GZV5	-0.966849	1.14384
A2L	C9J381;P20839;P20839-2;P20839-3;P20839-4;P20839-5;P20839-6;P20839-7	0.677088	0.254105
A2L	C9J384;Q9BQ75;Q9BQ75-2	-1.23589	0.625558
A2L	C9J3Y0;C9J6Q8;J3QS57;J9JIC8;Q9Y2Y6	0.483981	0.638651
A2L	C9J406	-1.14451	0.517577
A2L	C9J408;C9J4Q0;C9JSU3;C9JV51;E9PAP3;F8WBH9;O15519;O15519-10;O15519-11;O15519-12;O15519-13;O15519-14;O15519-2;O15519-5;O15519-6;O15519-8;O15519-9	0.740077	0.362393
A2L	C9J4K0;Q9BVC5;Q9BVC5-2	-0.547367	0.348812
A2L	C9J4Y6	-0.158814	0.0618728
A2L	C9J5D1;E7EQ69;Q9GZZ1	3.87612	3.85054
A2L	C9J5X1;P08069	-1.89319	1.48889
A2L	C9J6A7;Q96AT9;Q96AT9-2;Q96AT9-3;Q96AT9-4;Q96AT9-5	0.193176	0.196477
A2L	C9J6P4	-1.16528	0.634789
A2L	C9J7B1	-0.276881	0.149844
A2L	C9J7B8;E9PHT3;Q8IYS0;Q8IYS0-2	-0.00316109	0.00223975
A2L	C9J7E5;Q9Y5L0;Q9Y5L0-1	-1.73633	1.09457
A2L	C9J7K9;O15162;O15162-2	-0.938424	0.563121
A2L	C9J8B8;Q969S8;Q969S8-2	-0.942614	0.36382
A2L	C9J8K7;E9PHG5;F8WBE2;Q6UW02;Q6UW02-2	-0.0359993	0.0319697
A2L	C9J8Q5;P51649;P51649-2	-0.198831	0.146856
A2L	C9J8T6;Q14061	-3.43166	1.59712
A2L	C9J9M8;Q86Y13;Q86Y13-2	4.4776	2.87974
A2L	C9JA05;D6RD17;D6RHJ6;P01591	0.18128	0.114515
A2L	C9JA07;Q9GZY4	-1.44943	1.21836
A2L	C9JA08;Q96D46	-0.0568685	0.0210921
A2L	C9JA28;Q9UNL2;Q9UNL2-2	-1.57943	0.737798
A2L	C9JA36;P54709;P54709-2	-0.566554	0.287242
A2L	C9JAB2;Q16629;Q16629-4	1.83542	1.02985
A2L	C9JAF7;O95721	-0.402636	0.261856
A2L	C9JB30;Q9UPY8	-2.41081	1.35663
A2L	C9JC84;C9JEU5;P02679;P02679-2	-3.01406	1.49046
A2L	C9JCC6;E9PQX9;Q14919;Q14919-2	-1.36051	0.686012
A2L	C9JCM6;C9JRA9;C9JUD2;C9JW74;C9JWU9;Q5EB52;Q5EB52-2;Q5EB52-3	-0.585676	0.745624
A2L	C9JCN8;P15408;P15408-3	-0.632924	0.375131
A2L	C9JCR2;C9JYJ7;Q96JW4	0.617904	0.91071
A2L	C9JD37;C9JLT6;Q14449;Q14449-2	-0.0284653	0.0208207
A2L	C9JDE6;F5GWV1;F5H170;F5H300;F8WF76;Q8WW22;Q8WW22-2	-0.362849	0.311783
A2L	C9JDL1;P50053;P50053-2	-1.30507	0.502116
A2L	C9JEG3;Q9UBQ6	0.00392169	0.00203708
A2L	C9JEH3;C9JG97;Q13685	-1.10293	0.504268
A2L	C9JEH7;P22090	-1.99185	0.98927
A2L	C9JFE4;Q13098;Q13098-5;Q13098-7	-0.627936	0.292741
A2L	C9JFR7;P99999	1.77119	0.957433
A2L	C9JG08	3.18872	1.81223
A2L	C9JG87;Q9NYK5;Q9NYK5-2	2.88203	2.07412
A2L	C9JIK8;Q9Y4P1;Q9Y4P1-2;Q9Y4P1-6	0.323354	0.281813
A2L	C9JIW4	-0.616348	0.689804
A2L	C9JJ19;P82930	-2.28777	1.28129
A2L	C9JJQ8	-2.74024	0.995304
A2L	C9JK28;Q9H2U9;Q9H2U9-2	-1.06485	0.238472
A2L	C9JK89;O14492;O14492-2	2.91533	1.35796
A2L	C9JKI3;Q03135-2	-2.93704	1.25023
A2L	C9JKL2;C9JPX5;O95772	-1.3717	0.848586
A2L	C9JLB7;Q96HP4;U3KQU8	0.512419	0.364428
A2L	C9JLU1;P52434	-2.06595	1.33385
A2L	C9JLV4;O14727;O14727-2;O14727-3;O14727-4;O14727-5	-1.18512	0.844164
A2L	C9JLW8;I3L2L5;I3L317;I3L4Q0	-0.74157	0.523039
A2L	C9JLY8	0.422031	0.334319
A2L	C9JME2;Q9Y4F1;Q9Y4F1-2	-0.324586	0.120914
A2L	C9JNW5;C9JXB8;P83731	-0.612921	0.303541
A2L	C9JNZ0;C9JRY4;Q96IW7	-0.718859	0.401675
A2L	C9JP16;O75718	-0.707381	0.407944
A2L	C9JPC9;Q9H9J4;Q9H9J4-2	-0.0642532	0.0498223
A2L	C9JQD4;O43447	2.04514	1.26951
A2L	C9JQI7-2	0.255386	0.262917
A2L	C9JRZ6;Q9NX63	-1.46702	0.76525
A2L	C9JTK4	-1.3918	0.458574
A2L	C9JUF0	-0.17893	0.0995651
A2L	C9JWC4;Q8NCD3;Q8NCD3-2;Q8NCD3-3	0.179093	0.117553
A2L	C9JX88;P35998	1.06297	0.722487
A2L	C9JXF9;P08833	0.411338	0.519805
A2L	C9JXZ5;Q9BV40	0.42949	0.482547
A2L	C9JYM0;O75817	-1.13378	0.541667
A2L	C9JYN0;Q16563-2	-1.18936	0.537656
A2L	C9JYQ7;H0Y9F1;Q6NSI3	-0.201936	0.179678
A2L	C9JYQ9;H0Y8C2;Q6P5R6	1.29988	0.622107
A2L	C9JYS5;J3KS67;J3QL47;J3QL63;K7ENL4;Q96ET8-3;Q9NYZ1	-0.229847	0.130461
A2L	C9JYY6;Q92823;Q92823-2;Q92823-3;Q92823-4;Q92823-5;Q92823-6	-0.196581	0.174357
A2L	C9JZF7;G5E9W2;Q9P2E5	3.0229	1.14821
A2L	C9JZG9;C9JZY6;P62256	-0.0822953	0.0568321
A2L	C9JZR7	-0.307214	0.159256
A2L	C9K0I4;F8WBF4;F8WDH1;P56557	-0.288235	0.301604
A2L	C9K0I9	-3.00245	0.975431
A2L	Cop_M35027_A32L	-4.39598	3.21533
A2L	Cop_M35027_F14-5L	-0.0865043	0.0178412
A2L	D3DPS3;Q3KQU3	-2.23609	1.32418
A2L	D3DUE4;F6WF08;Q6ZW76;Q6ZW76-2	-1.28403	0.677803
A2L	D3DWX8;P98173;P98173-3;Q5HY75	-0.532322	0.306707
A2L	D3YTA9;F6U1T9;P63098	-2.52961	1.88718
A2L	D3YTB1;F8W727;P62910	-0.797979	0.406253
A2L	D3YTB5;P51617;P51617-2;P51617-3	-1.39865	0.946028
A2L	D3YTC7;Q9UBM1;Q9UBM1-2;Q9UBM1-3	-0.925786	0.708181
A2L	D3YTC9;Q6NXT1	-0.870098	0.677343
A2L	D3YTD1;F8WCN6;Q96QS1;Q96QS1-2;Q96QS1-3;Q96QS1-4;Q96QS1-5	0.490202	0.628246
A2L	D6R938;Q13557	-0.33392	0.10378
A2L	D6R981;D6R9G9;D6RB73;D6RE58;D6RG34;D6RHG0;P78383;P78383-2	-0.0959146	0.0883572
A2L	D6R9C7;D6RCM5;D6RDH6;K4DI92;Q6NW29	-0.241541	0.146441
A2L	D6R9G1;D6REC6;P50613	-0.790613	0.737139
A2L	D6R9P2;Q9BUT1;Q9BUT1-3	0.0505181	0.0120524
A2L	D6R9P3;D6RBZ0;D6RD18;Q99729-2;Q99729-3	1.009	0.571424
A2L	D6R9T3;D6RAI0;D6RAZ3;D6RGK7;E7EMP6;Q96FZ2	0.138043	0.102113
A2L	D6R9W4	-0.763538	0.473963
A2L	D6R9Z7;P15954	-2.8027	1.06019
A2L	D6RA37;D6RDV0;D6RIY7;Q13454;Q13454-2	-2.41415	1.61548
A2L	D6RAA5;E7EMZ9;E9PBC6;O95359;O95359-1;O95359-2;O95359-3;O95359-5;O95359-6;Q4VXL4;Q4VXL8	-1.20003	0.886628
A2L	D6RAV6;Q0VDI3	-0.25957	0.216549
A2L	D6RAW2;H7C386;Q9BW91;Q9BW91-2	0.0134432	0.00716142
A2L	D6RB01;Q9Y6X4	-0.516189	0.413203
A2L	D6RB81;Q9UHK6;Q9UHK6-2;Q9UHK6-4;Q9UHK6-5;V9GYP4;V9GYU9;V9GZ45	3.6397	1.48895
A2L	D6RBB0;O60683	-0.356332	0.203483
A2L	D6RBB3;D6RC05;D6RCS1;D6RFK0;D6RGE7;Q6IE81;Q6IE81-2;Q6IE81-3	-0.661561	0.69281
A2L	D6RBJ9;P32321;P32321-2	-0.0577367	0.0348
A2L	D6RBS5;Q8IZ81	0.00254862	0.00132945
A2L	D6RBW1;P06730;P06730-2;P06730-3	2.46514	1.70499
A2L	D6RBY6;D6RE66;Q9HAD4;Q9HAD4-2	-0.495818	0.599978
A2L	D6RCD7;P38646	0.450459	0.175427
A2L	D6RCR4	-0.367579	0.259461
A2L	D6RDA2	2.42183	1.33408
A2L	D6RDU9;O75879	-0.18143	0.109671
A2L	D6RDX3;Q9H0Y0	-0.429254	0.323724
A2L	D6REA1;Q9H173	0.383737	0.400339
A2L	D6REL0;Q9NRR3	-2.52738	1.4156
A2L	D6REL5;Q6UWZ7;Q6UWZ7-2	-0.293752	0.189281
A2L	D6REL6;D6RFG3;I6L9I8;Q9H201;Q9H201-2	0.194309	0.163095
A2L	D6RER5;D6RGI3;Q9NVA2	1.5611	1.08585
A2L	D6REX3;O94979;O94979-10;O94979-2;O94979-3;O94979-4;O94979-6;O94979-8;O94979-9	-2.07979	1.70306
A2L	D6RF35;P02774;P02774-2;P02774-3	0.53396	0.62152
A2L	D6RF48;Q9P2W9	-0.682393	0.613176
A2L	D6RF76;Q8NEF3;Q8NEF3-2	0.183417	0.179583
A2L	D6RF86;P55285;P55285-2	-0.241857	0.194364
A2L	D6RFW2;Q16880	2.20057	1.78141
A2L	D6RGV5	-0.691237	0.275101
A2L	D6RGX6;Q9C0F1;Q9C0F1-2	0.368665	0.264293
A2L	D6RGZ6;E9PF17;P13611;P13611-2;P13611-3;P13611-4;P13611-5;Q86W61	0.186506	0.161512
A2L	D6RHD3;Q9BS16	0.041259	0.0351344
A2L	D6RJ07;Q9UL40	2.88924	1.86469
A2L	D6RJA0;Q8WTS6	-0.189118	0.144923
A2L	D6RJF2	-0.383153	0.218008
A2L	E2QRG7;E7EPM7;Q96H96;Q96H96-3;Q96H96-4;Q96H96-5;Q96H96-6	0.109326	0.101929
A2L	E5RFF9;Q9BRT9	0.542605	0.436985
A2L	E5RFJ1;Q96MF7	-1.84929	1.14351
A2L	E5RFM9	0.142242	0.128248
A2L	E5RFT4;E5RIY0;Q8N4L2	-1.04069	0.901875
A2L	E5RFY4;E5RIV2;G3V140;Q5T6A0;Q8IYX8	3.09646	1.54946
A2L	E5RG13;E5RIP7;H0YBL1;P29218;P29218-3	0.0552359	0.0356845
A2L	E5RG44;E5RGJ1;E5RIT1;Q629K1	-0.625676	0.283761
A2L	E5RG47	-2.49933	0.634004
A2L	E5RGN3;E5RIM7;O00244	2.32927	1.77328
A2L	E5RGS2;Q9H6H4	-0.893198	0.637501
A2L	E5RGT2;Q96MH6;Q96MH6-2	0.265426	0.230216
A2L	E5RH12;H0YB94;P49675	-2.16309	0.758619
A2L	E5RH37;E9PBN4;F8W7M8;Q9P243;Q9P243-2;Q9P243-3;Q9P243-4	-0.420467	0.197431
A2L	E5RH51;Q96EX1	0.435989	0.543964
A2L	E5RHG6;E5RIW3;E5RJD8;O75347;O75347-2	0.55367	0.300043
A2L	E5RHG8;Q15369	-1.61043	0.988689
A2L	E5RHN9;E5RI14;Q9Y620;Q9Y620-2	-0.302132	0.225757
A2L	E5RI56	0.96222	0.399236
A2L	E5RIF5;Q9H898	0.404433	0.417617
A2L	E5RIH5;Q6NXR4	-0.124706	0.108956
A2L	E5RJ86;Q9NVT9	0.350618	0.408336
A2L	E5RJF8;E5RK82;O15182	-0.138622	0.0771534
A2L	E5RK45;Q13639;Q13639-2;Q13639-3;Q13639-4;Q13639-5;Q13639-6;Q13639-7;Q13639-8;Q13639-9	0.397033	0.465351
A2L	E7EM55;E7EMT6;E7ENY2;E7EQA9;E7ERM9;E7EV32;E7EVA2;E7EW82;E7EWR8;Q92844;Q92844-2;Q92844-3	-0.020988	0.0171794
A2L	E7EM57	-0.611747	0.230032
A2L	E7EM64;Q7L5N1	-2.15418	1.17358
A2L	E7EMB1;Q9UH65	-0.495315	0.537022
A2L	E7EMW0	-0.1145	0.0965092
A2L	E7EN40	-1.12727	0.766517
A2L	E7EN86;P52747;P52747-2;P52747-3	-1.06145	0.719665
A2L	E7EP72;Q9UFG5	0.0245722	0.0137359
A2L	E7EPI0;Q9P2D0	-2.55759	1.38102
A2L	E7EPJ1;Q8WYP3;Q8WYP3-2	0.445542	0.555239
A2L	E7EPN9;Q9Y520;Q9Y520-4;Q9Y520-5;Q9Y520-7	1.10711	0.618934
A2L	E7EPS8;P28827;P28827-2	-1.40529	0.971423
A2L	E7EPT4;P19404	0.0123295	0.00403077
A2L	E7EPX0;E7EVJ4;Q9NUL3;Q9NUL3-2;Q9NUL3-3;Q9NUL3-8	-1.58471	1.06685
A2L	E7EQ64;P07477	3.6669	1.82959
A2L	E7EQB2;E7ER44;P02788;P02788-2	-0.144503	0.0807625
A2L	E7EQF8;E7ES28;Q4PNE6;Q9NP59	0.929311	0.221432
A2L	E7EQR8;Q9GZM5	-1.44067	0.925523
A2L	E7EQY1;Q96C01	0.279986	0.122013
A2L	E7EQY4;E7EV10;Q9BTC8;Q9BTC8-2	-0.232884	0.142946
A2L	E7ERS3;Q86VM9	1.49386	0.905159
A2L	E7ES52;P46527	-0.0447511	0.0270452
A2L	E7ESB4;E9PHH8;Q9Y6X2	0.460248	0.554311
A2L	E7ESG2;Q9HAW4	-0.263231	0.186259
A2L	E7ESI2;G3V5T9;P24941;P24941-2	-0.646402	0.469359
A2L	E7ESJ7;Q9NRY5	-0.0988319	0.077868
A2L	E7ESL0;J3KQY1;Q9NWU5	1.41882	1.0559
A2L	E7ESY4;Q13330;Q13330-3	1.3889	0.941882
A2L	E7ET07;Q9NXR8	0.78903	0.433414
A2L	E7ET40;P00749;P00749-2	-0.91586	0.458984
A2L	E7ET89;Q86UW9	-0.453367	0.348572
A2L	E7ETM6;Q8N2H4	0.120854	0.0595639
A2L	E7ETN2;O00167;O00167-2	0.526069	0.710566
A2L	E7ETU5;P29558;P29558-2	-1.55062	1.07088
A2L	E7ETU7;H0Y9G6;P09001	-1.95554	1.43485
A2L	E7ETY2	0.389316	0.141235
A2L	E7ETZ4;Q9Y6E2	-0.93496	0.587492
A2L	E7ETZ8;Q49MG5	-0.540538	0.173724
A2L	E7EUI6	0.779482	0.441258
A2L	E7EUL8	-0.488544	0.301198
A2L	E7EUU4;E7EX73;E9PGM1;Q04637-8	1.22485	0.738568
A2L	E7EVA0	2.01409	1.31959
A2L	E7EVB6;O60941;O60941-3;O60941-4;O60941-7	-0.666257	0.3697
A2L	E7EVJ5;Q96F07-2	-0.373362	0.362555
A2L	E7EVQ6;Q14534	-0.675273	0.463445
A2L	E7EW18;P06746	-2.27004	1.19564
A2L	E7EWR4	-0.570969	0.255353
A2L	E7EX17;P23588	2.41162	1.66927
A2L	E7EXA6;Q8WVB6;Q8WVB6-2	-0.458333	0.514554
A2L	E9PB61	-0.796887	1.00056
A2L	E9PC65;P54277;P54277-2;P54277-3;Q3BDU3;Q5FBZ9	-1.03919	1.1012
A2L	E9PC87;O94876	-1.08188	0.897826
A2L	E9PCB6;H0YAK4;Q9BYT8	1.25504	1.13152
A2L	E9PCH4;Q8TEU7;Q8TEU7-4	0.129115	0.0685359
A2L	E9PCR7;Q02218	-1.20461	0.572305
A2L	E9PCT3;P51636;P51636-3	-1.30759	0.664145
A2L	E9PCW1	1.79782	1.23941
A2L	E9PCX8	-0.74847	0.333673
A2L	E9PEJ6;H0Y547;P98196	-1.28249	1.80057
A2L	E9PER6;O15530;O15530-2;O15530-3	-0.128012	0.0870433
A2L	E9PF16;Q96CM8;Q96CM8-2;Q96CM8-3	-0.736885	0.358951
A2L	E9PF19;Q9Y4P3	0.382959	0.216042
A2L	E9PFK9;Q9UJ41;Q9UJ41-3;Q9UJ41-4	-0.196248	0.145812
A2L	E9PFP8;P57721;P57721-4;P57721-5	-0.602597	0.389442
A2L	E9PFR3;Q14738;Q14738-2	-2.00831	1.65631
A2L	E9PGC5;Q15262-2;Q15262-3;Q15262-4;Q5TG12	3.00433	1.52688
A2L	E9PGC8;P78559;P78559-2	-0.621975	0.357272
A2L	E9PGK7;O94759;O94759-2;O94759-3	-0.820657	0.491591
A2L	E9PGM3	-0.391845	0.402328
A2L	E9PGT1;Q15631	-0.44485	0.313602
A2L	E9PGT6;Q99627	-0.778013	0.323684
A2L	E9PGV9;P45844;P45844-2;P45844-3;P45844-4;P45844-5;P45844-6;P45844-7;P45844-8	-0.473994	0.496013
A2L	E9PGW9;Q15154-3	-0.555991	0.774229
A2L	E9PH99	-0.293542	0.275348
A2L	E9PHD0;Q7Z7E8;Q7Z7E8-2;Q8WVN8;Q8WVN8-2;Q8WVN8-3;Q8WVN8-4	0.00261088	0.00222749
A2L	E9PHH9;Q9BUI4	-0.818634	0.788283
A2L	E9PHR9;Q9NRQ2;Q9NRQ2-2	0.00290074	0.00227347
A2L	E9PHV4;O15514	-0.815241	0.396241
A2L	E9PHV5	0.00976	0.00872596
A2L	E9PI08;Q9Y256	-1.69013	0.809071
A2L	E9PIB2;G3V1A6;P57764	-0.193038	0.0810665
A2L	E9PIE3;Q969G5	-0.466602	0.210991
A2L	E9PIE4	-0.469812	0.299077
A2L	E9PIK4;E9PIN5;E9PKN9;E9PKZ4;E9PMW4;E9PPM1;E9PQ46;E9PS55;O14683;U3KQ32	-2.32298	1.8762
A2L	E9PIM0;J3KN20;Q9NS37	0.122131	0.11123
A2L	E9PIM6;E9PNQ8;J3QRJ3;P04216	0.212706	0.15914
A2L	E9PIT3;P00734	-0.757101	0.610438
A2L	E9PJ42;Q5BJD5;Q5BJD5-2;Q5BJD5-3	-0.826336	0.463738
A2L	E9PJ55	-1.72801	1.04845
A2L	E9PJF4;E9PMI6;J3KN38;P54105	-1.88251	0.573521
A2L	E9PJL9	-0.506845	0.677215
A2L	E9PJM3;Q9UK99;Q9UK99-2	-2.11303	1.05028
A2L	E9PJN9	-2.14597	0.758138
A2L	E9PJP2;Q5TF21	0.00631112	0.0027921
A2L	E9PJW4;E9PKJ0;E9PM62;H0YCG9;Q5T9L3;Q5T9L3-2;Q5T9L3-3	-0.46335	0.646216
A2L	E9PK47;P06737;P06737-2	-0.610305	0.489139
A2L	E9PK54	-3.14473	1.54902
A2L	E9PK59;E9PS17;Q96KG9;Q96KG9-2;Q96KG9-3;Q96KG9-4;Q96KG9-5;Q96KG9-6	0.232396	0.131998
A2L	E9PK61;E9PL33;E9PM05;E9PS58;O14681	-2.32418	1.22068
A2L	E9PK89;Q8TBN0	2.06909	1.35886
A2L	E9PK91;Q9NYF8-3	4.06246	2.30328
A2L	E9PKB7;H0YE88;P28347	-0.00240148	0.00177464
A2L	E9PKF6;H7BXH2;Q5H9R7;Q5H9R7-2;Q5H9R7-6	0.850113	0.38128
A2L	E9PKG6;P80303;P80303-2	0.422325	0.321014
A2L	E9PKP3;H0YC87;H0YD63;Q86YD3;Q86YD3-2;Q86YD3-3;Q86YD3-4;Q86YD3-5	-0.241414	0.251099
A2L	E9PL17;Q92989	-1.83848	1.0802
A2L	E9PL49	0.293037	0.292916
A2L	E9PLI6;E9PQD0;E9PS30;E9PS76;Q8N9N8	-0.246267	0.144546
A2L	E9PLK3;P55786	-0.765693	0.367046
A2L	E9PLM6;E9PPJ5;P21741	2.03369	1.3506
A2L	E9PLN8;F8W9H0;I3L3B4;Q9BQB6;Q9BQB6-2;Q9BQB6-3	1.34742	0.746085
A2L	E9PLS4;E9PMM3;E9PP98;Q9Y5Y5;Q9Y5Y5-2	-0.12239	0.0955803
A2L	E9PLS9;E9PS18;H0YEN6;O76062	-0.222284	0.130524
A2L	E9PLT2	0.125076	0.10487
A2L	E9PLV1;Q9NQV6;Q9NQV6-1;Q9NQV6-2;Q9NQV6-4;Q9NQV6-5;Q9NQV6-6;Q9NQV6-7	-0.270878	0.194377
A2L	E9PLY5	-0.416873	0.347645
A2L	E9PM75;Q9NTG7	-1.04017	0.756985
A2L	E9PM92;O00193	1.37104	0.595964
A2L	E9PMC9;E9PPE6;Q7Z589;Q7Z589-2;Q7Z589-3;Q7Z589-4;Q7Z589-5;Q7Z589-6;Q7Z589-7	0.416777	0.536994
A2L	E9PMH5;Q13490;Q13490-2	-0.0301722	0.0212415
A2L	E9PMR6;Q9NZN5;Q9NZN5-2	1.04287	1.37855
A2L	E9PMS6	-0.306237	0.0708043
A2L	E9PN09;Q6YBV0	0.183891	0.193773
A2L	E9PND2	-0.381562	0.304946
A2L	E9PNP3;E9PR47;Q9H7C9	-1.11417	0.624891
A2L	E9PNT5;Q06609;Q06609-3;Q06609-4	0.314764	0.236626
A2L	E9PPP3	-1.18375	0.743925
A2L	E9PPQ1	-0.253085	0.165786
A2L	E9PQ56	-0.241329	0.0959537
A2L	E9PQK7	3.43177	2.47973
A2L	E9PQL0;Q86UB9;Q86UB9-2	0.0307597	0.0118826
A2L	E9PQL1;Q8TAV0;Q8TAV0-2;Q8TAV0-3;Q8TAV0-4	-1.04079	0.686994
A2L	E9PQR4;P50607;P50607-2	-0.0721129	0.0570604
A2L	E9PQR7;Q9UK41;Q9UK41-2	-0.547423	0.575083
A2L	E9PQY2;Q9NQP4	-1.78625	0.810132
A2L	E9PR30;P62861	2.39246	1.34408
A2L	E9PR76;E9PSH4;Q9H063	0.015111	0.0125261
A2L	E9PRG8	1.79342	1.24635
A2L	E9PRK7;Q8N8R7	-0.141006	0.137784
A2L	E9PRX9;Q8IZU9;Q8IZU9-2	5.55265	5.06362
A2L	E9PS97;Q9NVD7	-0.393793	0.294635
A2L	E9PSI1	-2.3422	1.29608
A2L	F2Z2V0;Q99829	-1.62919	1.21857
A2L	F2Z2W7;Q8IZ69;Q8IZ69-2	-0.129724	0.0693225
A2L	F2Z2X0;O00746;Q4TT34	2.35031	1.27729
A2L	F2Z3F1	4.45627	1.84767
A2L	F2Z3I4;Q5T370;Q5T371;Q8N5I2	-0.27618	0.216269
A2L	F2Z3J9;Q14914;Q14914-2	-0.412573	0.217166
A2L	F5GWA4	-0.325743	0.231034
A2L	F5GWD3;Q13889	-1.2498	1.06356
A2L	F5GWH5;P61165	-0.778744	0.270258
A2L	F5GWI9;F5GXZ7;F5GZ97;Q9Y3C0	0.372875	0.331528
A2L	F5GWL5;O75386;O75386-2	0.245613	0.238087
A2L	F5GWN5;O00750	-0.00483326	0.0034155
A2L	F5GWT4;Q9H4A3;Q9H4A3-2;Q9H4A3-5;Q9H4A3-6;Q9H4A3-7	-0.358027	0.241624
A2L	F5GX09;Q5HYJ3	1.23598	0.670757
A2L	F5GX23;F5H5V4;J3KN29;O00233;O00233-2	-2.07883	1.26964
A2L	F5GXJ1;O75251-2	1.37613	0.889721
A2L	F5GXS8;F5GYM3;H0YG47;Q96PU8;Q96PU8-3;Q96PU8-5;Q96PU8-6;Q96PU8-8;Q96PU8-9	-0.963374	0.553353
A2L	F5GXW5;Q99622	-0.873489	0.825328
A2L	F5GXX5;P61803	1.29125	0.817509
A2L	F5GYE8;Q8N8E3	1.09657	1.16238
A2L	F5GYK2;Q9NRL3;Q9NRL3-3	-0.411677	0.342222
A2L	F5GYQ1;P61421	-3.21811	1.26352
A2L	F5GYW0;H0YFT8;H0YGT4;Q86XR8;Q86XR8-2;Q86XR8-4;Q86XR8-5	0.1461	0.151129
A2L	F5GZ00;Q96RR4;Q96RR4-2;Q96RR4-3;Q96RR4-4;Q96RR4-5;Q96RR4-6;Q96RR4-7	0.547024	0.654776
A2L	F5GZ82;F5H6U2;Q9NP50	0.0712347	0.0189632
A2L	F5H039;Q9NQX3;Q9NQX3-2	-0.322756	0.223388
A2L	F5H0C4;Q9BRP4;Q9BRP4-2;Q9BRP4-3	-0.118518	0.061581
A2L	F5H0F9;Q9UJX4	-0.418739	0.278887
A2L	F5H136	-0.292713	0.177892
A2L	F5H148;H3BMT1;Q9NYV6;Q9NYV6-2;Q9NYV6-3	-0.32628	0.356428
A2L	F5H1N7;Q6ZU35	-0.628715	0.594812
A2L	F5H1S1;Q92521	-0.0945149	0.0600214
A2L	F5H269;Q9Y485	-0.0357186	0.0308649
A2L	F5H2A4;F5H2U8;P52926	3.14441	1.77766
A2L	F5H2F4;P11586;V9GYY3	0.471183	0.221579
A2L	F5H2R5;F5H3P3;F5H6Q0;H0YGX7;P52566	-0.0354274	0.0274209
A2L	F5H365;Q15436	-0.952707	0.556181
A2L	F5H385;Q9BRY0	-0.160015	0.158319
A2L	F5H386;P22079;P22079-2	0.174998	0.133787
A2L	F5H435;M0QYP0;M0R1S7;Q3SY52;Q3SY52-2	-0.963386	0.393804
A2L	F5H442;Q99816	-1.95194	1.56057
A2L	F5H4B6;Q8IZ83;Q8IZ83-3	-0.112361	0.0716834
A2L	F5H4N4;Q9NR77	0.207867	0.198426
A2L	F5H4R6;F8VY35;F8W020;F8W0J6;H0YIV4;P55209;P55209-2	1.20974	0.550878
A2L	F5H4S8;O95644;O95644-10;O95644-11;O95644-17;O95644-2;O95644-3;O95644-4;O95644-5;O95644-6;O95644-8	0.0270764	0.0213723
A2L	F5H523;Q9P2K6	-0.419432	0.459418
A2L	F5H578;O75400	1.43908	0.860797
A2L	F5H5C3	-0.188732	0.166193
A2L	F5H5G1;H3BLU2;Q13449	-0.853513	1.04136
A2L	F5H5P2;P12694	-0.156449	0.0525942
A2L	F5H5X2;Q6NS38;S4R3T5	0.0132465	0.00946317
A2L	F5H619;Q86XA9;Q86XA9-2	-0.756183	0.464312
A2L	F5H631;Q92478	-0.0987716	0.0748994
A2L	F5H6E2	-5.18741	2.2983
A2L	F5H6I7	-0.598168	0.730265
A2L	F5H724;Q8N0Z9;Q8N0Z9-2	-0.531114	0.271816
A2L	F5H7J9;O75581	-0.689637	0.583893
A2L	F5H7W8;Q96C57	2.42601	1.57262
A2L	F5H8D7;P18887	-0.843717	0.418396
A2L	F5H8F7;Q9UBL3;Q9UBL3-3	-0.799204	0.515656
A2L	F5H8H2;Q03426	-0.30564	0.16718
A2L	F6RGN5	0.223535	0.158732
A2L	F6S8M0;H7C3P4;P15586;P15586-2	0.345604	0.164116
A2L	F6TR53;Q53T59	-0.177817	0.137347
A2L	F6VZ39;H0YA61;Q9BX46;Q9H0Z9;Q9H0Z9-2	-0.907282	0.935186
A2L	F6WQW2;P43487;P43487-2	-0.381402	0.142176
A2L	F8U8C0;O00220	0.875191	1.2982
A2L	F8VPI1;F8VQQ5;F8VQW0;F8VR05;F8VSI7;F8VVJ4;F8VX73;F8W086;F8W1G3;F8W201;P55061	2.61136	1.18669
A2L	F8VQD4;Q8TAD7	-1.13196	0.356186
A2L	F8VR84;Q9HB07	-1.00025	1.04032
A2L	F8VRH0	0.0482774	0.03352
A2L	F8VSL3;P25208	-0.168151	0.139778
A2L	F8VTV8;F8VWX7;F8VYH9;F8W1L8;P11802	0.0458467	0.0315762
A2L	F8VU39;J3KPG5;Q9UIF9;Q9UIF9-2;Q9UIF9-3	-0.447377	0.323297
A2L	F8VU90;Q9NYL4;Q9NYL4-2	-0.96069	0.445054
A2L	F8VUB4;F8VV52;Q9NZN8	-0.787083	0.453017
A2L	F8VUJ3;Q8N4A0	-1.47804	1.03395
A2L	F8VVA7;P61923	-1.38317	0.679291
A2L	F8VVQ3;F8VZA2;Q6P1Q0;Q6P1Q0-7	-0.54412	0.272549
A2L	F8VWL3	1.54326	1.05278
A2L	F8VX04;Q9H2H9	-1.52691	0.770579
A2L	F8VX10;F8VXI8;H0YID1;H0YIQ8;Q9H9L4;Q9H9L4-4	-0.151251	0.155584
A2L	F8VXG7;Q99590;Q99590-2	1.29117	0.90861
A2L	F8VXI9;F8W822;Q14161;Q14161-10;Q14161-11;Q14161-2;Q14161-3;Q14161-4;Q14161-5;Q14161-6;Q14161-7;Q14161-8;Q14161-9;R4GNG3	-0.124248	0.112499
A2L	F8VXY6;Q8TBF4	-0.311386	0.217853
A2L	F8VYN9;P40616;P40616-2	-3.99299	2.92131
A2L	F8VYY3;Q96K80	-0.173128	0.176536
A2L	F8VZ81;Q9Y2I9;Q9Y2I9-2;Q9Y2I9-3	0.0349466	0.033821
A2L	F8VZA0;Q9H0K6	-0.0653269	0.0632169
A2L	F8W031	-0.516778	0.180123
A2L	F8W038;Q8IXM2;Q8IXM2-3	-0.97749	0.498115
A2L	F8W126;Q96EZ8;Q96EZ8-2;Q96EZ8-3	-0.192791	0.181364
A2L	F8W150;H0YIN8;Q6ZTN6;Q6ZTN6-1;Q6ZTN6-2;Q8IZ07;S4R3U2	0.155465	0.157077
A2L	F8W1A4;P54819;P54819-2	1.99254	0.967422
A2L	F8W1F5;Q8IVF7	-2.04972	1.30551
A2L	F8W696;P02647	-0.897051	0.838056
A2L	F8W6G1;Q9UHY1	0.172381	0.129522
A2L	F8W6M3;H0Y6A5;Q9NYG2;Q9NYG2-2	-0.244978	0.259631
A2L	F8W719	-0.12643	0.119617
A2L	F8W737	-0.151257	0.0796045
A2L	F8W776;Q9H9S3;Q9H9S3-2;Q9H9S3-3	2.55926	2.39341
A2L	F8W7C6	0.366824	0.252062
A2L	F8W7W8;Q30201;Q30201-5;Q30201-8	-0.461978	0.281792
A2L	F8W8C2;Q9HBM0	-0.379201	0.325299
A2L	F8W8D3;H7C4H8;Q14493	0.949113	0.568056
A2L	F8W8H5;Q969Q5	-0.466966	0.349054
A2L	F8W8I6;P31483	-0.0326512	0.0218502
A2L	F8W930;Q9Y6M1;Q9Y6M1-1	-0.814863	0.460343
A2L	F8W9E7;I3L4D1;Q96BJ8;Q96BJ8-3	-0.505939	0.637399
A2L	F8W9W2;P43250;P43250-2;P43250-3	-0.560142	0.304059
A2L	F8W9X7;Q567U6	-0.0629074	0.029237
A2L	F8WA39;Q13613;Q13613-2	-0.335759	0.182207
A2L	F8WAI0;Q5JV20;Q8NF91-9	-0.945267	0.447356
A2L	F8WAZ6	0.357342	0.358899
A2L	F8WBA3;Q15139	0.00627982	0.00452611
A2L	F8WCA0;J3QRU4;L7N2F9;P63027	-0.724066	0.298528
A2L	F8WCA1;Q9NY27;Q9NY27-2;Q9NY27-3	-0.823468	1.17153
A2L	F8WCD0;Q8NC42	0.00986682	0.00933103
A2L	F8WCF6;P59998	-1.02899	0.363157
A2L	F8WCT1;Q66PJ3-2	0.0780733	0.0200577
A2L	F8WD26	-1.40855	0.603942
A2L	F8WD35	0.0112656	0.00790803
A2L	F8WDL7	-0.317438	0.164583
A2L	F8WEU8;Q9UBF6;Q9UBF6-2;Q9UBF6-3;Q9UBF6-4	0.575448	0.730502
A2L	F8WEY3	-0.597839	0.358584
A2L	F8WEZ9;Q8WV37	-0.829984	0.806508
A2L	F8WF41	-0.113054	0.0781858
A2L	F8WF86;Q8TBC4;Q8TBC4-2	0.458068	0.519253
A2L	G3V0I5;P49821;P49821-2	0.875782	0.424869
A2L	G3V112;H0YBV2;Q8NE09;Q8NE09-3	-0.901111	0.396849
A2L	G3V148;Q9H920;Q9H920-2	-0.899281	1.18503
A2L	G3V150;O94766;O94766-2	0.484262	0.221323
A2L	G3V167;Q9UGN5;Q9UGN5-2	0.46613	0.335161
A2L	G3V180;G3V1D3;Q9NY33;Q9NY33-4	-0.782435	1.16107
A2L	G3V1B8;H0YEB6;O60232	-0.290415	0.256935
A2L	G3V1P5;Q96RN5;Q96RN5-2;Q96RN5-3	0.140674	0.131163
A2L	G3V1S3;Q6ZUT9;Q6ZUT9-2	-0.616031	0.664852
A2L	G3V1S4;G3V5S9;Q9Y324	0.835432	0.387863
A2L	G3V200;O75334;O75334-2;O75334-3;O75334-4;O75334-5;O75334-6	-0.222241	0.140978
A2L	G3V289;G3V5J9;P01100;P01100-3	0.460934	0.543991
A2L	G3V2C9;P59768	-0.142566	0.129161
A2L	G3V2F7;I3L0A0;Q13404;Q13404-1;Q13404-2;Q13404-7	0.0114566	0.00800605
A2L	G3V2K8;G3V367;Q64LD2	-0.837252	1.59721
A2L	G3V2W9;Q56P03	0.844426	1.20127
A2L	G3V325	0.798524	0.353671
A2L	G3V361	-0.457329	0.26707
A2L	G3V389	2.21679	1.37074
A2L	G3V399;G3V3H9;O43542	-0.219591	0.15296
A2L	G3V3D6;Q86SY2;Q8WV16;Q8WV16-2;Q8WV16-3;Q8WV16-4;Q8WV16-5	-0.39031	0.458706
A2L	G3V3U8;Q9Y2U9	-0.2335	0.25847
A2L	G3V470;G3V5X7;Q99973;Q99973-2	0.198543	0.205194
A2L	G3V4B8;Q96FK6	-0.0172957	0.012713
A2L	G3V4C3;Q86SZ2;Q86SZ2-2	-0.378837	0.434263
A2L	G3V4E1;P23743	-0.336045	0.23582
A2L	G3V4H7;J3KNQ6;Q86VK4;Q86VK4-3;Q86VK4-4;Q86VK4-5	-0.241237	0.259664
A2L	G3V4P8;P60983	-0.362335	0.38591
A2L	G3V4P9;J3KPI6;P80192;P80192-4	0.114872	0.120402
A2L	G3V4Z6;H0YJ95;Q9UM01	-0.241135	0.232922
A2L	G3V529;Q9GZR7	-3.12546	2.18379
A2L	G3V541;G3V5A5;Q9H6D7	-0.55177	0.583801
A2L	G3V542	0.281903	0.254744
A2L	G3V599;Q96PC5;Q96PC5-10;Q96PC5-11;Q96PC5-14;Q96PC5-7;Q96PC5-9	-1.04535	0.600299
A2L	G3V5L1;P61244;P61244-2	-0.326029	0.161626
A2L	G3V5M2;P00491	-0.783897	0.768753
A2L	G3V5P5;Q9UPI3;Q9UPI3-2	0.34982	0.407509
A2L	G3V5R9;Q07866-4;Q07866-6;Q07866-7;Q07866-9	-0.956848	0.497182
A2L	G3V5Z7;P60900	0.722088	0.307842
A2L	G3XAC1;Q9BXS9;Q9BXS9-2;Q9BXS9-3;Q9BXS9-7	0.301234	0.305349
A2L	G3XAG1;Q96ME7;Q96ME7-3	-4.34123	3.56118
A2L	G3XAN4;Q15629;Q15629-2	-2.86025	1.69249
A2L	G5E948	0.186224	0.151196
A2L	G5E994;Q5VW38;Q5VW38-2;Q5VW38-3	0.0960428	0.0707142
A2L	G5E9A6;P51784	-0.424069	0.170086
A2L	G5E9C2;I3L4X3;Q15653;Q15653-2	-0.0475511	0.0369734
A2L	G5E9D5;Q9BQ52;Q9BQ52-4	-0.75329	0.55423
A2L	G5E9G4;Q9ULT0;Q9ULT0-4	-0.125039	0.0891165
A2L	G5E9Q6;P35080-2	1.46	0.86405
A2L	G5E9U8;Q8IXQ6;Q8IXQ6-2;Q8IXQ6-3	-0.938195	0.471777
A2L	G5EA30;Q92879;Q92879-2;Q92879-3;Q92879-4;Q92879-5;Q92879-6	-0.0465605	0.0311952
A2L	G5EA36	-0.86973	1.34566
A2L	G8JLB3;Q9Y606;Q9Y606-2	1.75261	0.935094
A2L	G8JLB6;P31943	0.303489	0.157611
A2L	G8JLG2;Q15517;Q2L6G8	0.227546	0.109785
A2L	H0UI06;P14406	-0.266738	0.270112
A2L	H0UI80;Q8IXH7;Q8IXH7-4;X6RLT1	0.0658971	0.0495445
A2L	H0Y2X7;Q9UHI5;Q9UHI5-2;Q9UHI5-3;Q9UHI5-4	0.626798	0.233608
A2L	H0Y332;Q5T5C0;Q5T5C0-2;Q5T5C0-3	-0.251055	0.246789
A2L	H0Y337	-0.048567	0.0327452
A2L	H0Y368;O60762;Q5QPK2	-5.48993	4.34691
A2L	H0Y3R8	0.152413	0.0826422
A2L	H0Y3S4;H0Y887;H0Y8E5;Q5DID0;Q5DID0-2;Q5DID0-3;Q5DID0-4	0.652097	0.202409
A2L	H0Y463	-0.396476	0.209095
A2L	H0Y4B0	-0.747304	0.692745
A2L	H0Y4E8;Q9Y2K2;Q9Y2K2-7;Q9Y2K2-8	0.0882241	0.0837594
A2L	H0Y4H1	-0.0719732	0.0500372
A2L	H0Y4U7;Q8IUA7	0.746548	0.178929
A2L	H0Y4U9;H7BZT8;Q8NDM7;Q8NDM7-2	0.0373466	0.0297959
A2L	H0Y4V9	0.258406	0.247846
A2L	H0Y4W2;Q9Y4A5;Q9Y4A5-2	0.808008	0.249607
A2L	H0Y577;H7C3U8;O60729;O60729-2;O60729-3;O60729-4;O60729-5;Q5JU07	-0.29187	0.201215
A2L	H0Y5F4;Q8WV93	-0.0892164	0.062682
A2L	H0Y5J5;Q7RTV5	0.122819	0.113714
A2L	H0Y5K5;Q9Y282;Q9Y282-3	-1.48864	0.714386
A2L	H0Y612;Q9UPN9	-0.00398553	0.00257272
A2L	H0Y614;P61960	-1.78435	1.02845
A2L	H0Y679;H0YE12;Q92733	-0.0789971	0.060159
A2L	H0Y6A0	0.0169875	0.014346
A2L	H0Y6G2	-1.42251	0.630751
A2L	H0Y6H0;Q8NB78	-0.368662	0.29379
A2L	H0Y714;Q96G21	0.0675498	0.0212816
A2L	H0Y774;Q86VW0	0.115587	0.11232
A2L	H0Y7F7;Q5T2X4;Q5VT06	1.00015	1.6294
A2L	H0Y861;H0Y870;H0Y8D0;H7C5C5;Q5SSC2;Q8TDQ4;Q9H0R3	0.416518	0.392761
A2L	H0Y886;O43674	-2.49637	1.31715
A2L	H0Y8D7;O60656;O60656-2;Q9HAW7;Q9HAW7-2;Q9HAW9;Q9HAW9-2	0.010439	0.00550231
A2L	H0Y8R1;H0YAK1;Q12849;Q12849-5	-2.21298	1.25514
A2L	H0Y8U5;Q13363;Q13363-2	-2.27939	1.42281
A2L	H0Y8X4;O43598;O43598-2	-0.397451	0.460543
A2L	H0Y8X6;P46934;P46934-2;P46934-3	-1.31301	1.24235
A2L	H0Y938;H0YAC7;P35606;P35606-2	-0.637042	0.235207
A2L	H0Y993;P35659	2.23334	1.22857
A2L	H0Y997;Q96J42;Q96J42-2	0.155053	0.10848
A2L	H0Y9C1;H0Y9Z5;Q96LI5;Q9ULM6	0.467873	0.598128
A2L	H0Y9E9	2.84493	1.15993
A2L	H0Y9X1;Q96EY4	2.09176	1.18166
A2L	H0Y9Y2	0.169424	0.0622855
A2L	H0Y9Y3;Q9UMS6;Q9UMS6-2;Q9UMS6-3;Q9UMS6-4;Q9UMS6-5	-1.87836	1.32488
A2L	H0YA52;Q9H0N5	3.35404	1.9471
A2L	H0YA59;Q9P2F5;Q9P2F5-2	-0.302195	0.319834
A2L	H0YAN8;O15013;O15013-4;O15013-5;O15013-6;O15013-7	-1.33613	0.939165
A2L	H0YAN9;H0YAZ1;Q96BY9;Q96BY9-2	-0.808605	0.87348
A2L	H0YAR1;Q9Y4K0	-0.242716	0.238524
A2L	H0YB09;H0YB62;Q7Z3D6;Q7Z3D6-2;Q7Z3D6-3;Q7Z3D6-4	0.43939	0.52551
A2L	H0YBK1	0.250936	0.263735
A2L	H0YC66;Q9H013;Q9H013-2	-1.19179	0.828811
A2L	H0YCU9;Q01995	-0.370139	0.131097
A2L	H0YCZ2;Q8NG31;Q8NG31-2	-0.362607	0.462531
A2L	H0YD86	0.901198	0.523226
A2L	H0YDG6	-1.29717	0.681435
A2L	H0YDQ8;Q53ET0;Q5T4K5	-0.222852	0.195916
A2L	H0YDT6;O00303	1.25889	0.84582
A2L	H0YDU8;P53041	-0.248761	0.204121
A2L	H0YDV2;Q6ZRK6	0.326213	0.284425
A2L	H0YEC9;Q8IWG1;Q8IWG1-2	-0.723898	0.413335
A2L	H0YED3	-3.99367	1.23573
A2L	H0YEF7	-2.06794	0.781301
A2L	H0YEH2;Q14671	-2.28063	1.81795
A2L	H0YFD6;P40939	1.16793	0.79147
A2L	H0YFN7;Q4ADV7;Q4ADV7-2;Q4ADV7-3	-0.093026	0.0545045
A2L	H0YG30;Q9UJY1	-0.266146	0.128689
A2L	H0YHD0;Q5PSV4;Q5PSV4-2	-0.885152	0.371547
A2L	H0YHE2;Q8WYA0	0.561567	0.529877
A2L	H0YHG0	-0.160255	0.121434
A2L	H0YID7	-0.387669	0.412014
A2L	H0YIV9	-0.572266	0.224155
A2L	H0YJ34;Q96AC1;Q96AC1-2;Q96AC1-3	0.925484	0.545839
A2L	H0YJQ1;Q8NEJ9;Q8NEJ9-2	-2.72268	1.98703
A2L	H0YJQ7;Q9UKY4	0.17984	0.170161
A2L	H0YKC8;O75838-2	-1.70754	0.883387
A2L	H0YKI9;Q7Z2Z2;Q7Z2Z2-2	-0.342756	0.254566
A2L	H0YKT9;Q8N4P3	0.166262	0.110818
A2L	H0YKZ9	-0.173054	0.0512734
A2L	H0YL69;H0YMZ1;H0YN18;P25789	-0.216925	0.0773223
A2L	H0YLB8;H0YLV5;H0YMB3;H0YNH0;H0YNJ6;H0YNS9;Q9P2T1;Q9P2T1-2;Q9P2T1-3	3.1175	1.61299
A2L	H0YLE2	-0.0457598	0.0177295
A2L	H0YLF3	-0.155635	0.0751718
A2L	H0YLI7;P59780	0.72993	0.420905
A2L	H0YLK1	1.05044	0.515996
A2L	H0YLN8;Q96QT4	-1.53588	1.19021
A2L	H0YLW0	0.841285	0.925147
A2L	H0YLY0;Q9Y5S2	-0.172461	0.0635194
A2L	H0YLY9;Q14442	-0.325341	0.234756
A2L	H0YM15;J3KNL7;Q8NBR6;Q8NBR6-2	-0.881267	1.5452
A2L	H0YM23;O75179;O75179-2;O75179-7	-1.52443	1.18668
A2L	H0YMI4;Q6JHV3;Q9Y6I4	-1.38004	0.901376
A2L	H0YMJ1;Q9H672	0.440978	0.531877
A2L	H0YMV8;Q71UM5	1.03476	0.405955
A2L	H0YN26;P39687	-1.55443	0.877595
A2L	H0YN48	-1.82697	0.600025
A2L	H0YN65;Q8NCH0	-0.298811	0.277431
A2L	H0YN81;Q9GZS3	-1.20006	0.539975
A2L	H0YNB0	0.232775	0.248851
A2L	H0YNG3;P67812;P67812-3;P67812-4	-2.24292	1.43432
A2L	H0YNH5;Q7L8W6	0.422582	0.4825
A2L	H0YNH6;Q9Y3B6	-0.623433	0.44849
A2L	H0YNK8;Q5J8M3;Q5J8M3-2	2.82851	1.98633
A2L	H0YNP1;O94923	0.37948	0.185723
A2L	H0YNP5	0.86445	0.564027
A2L	H1UBN3;O95067	-0.0376607	0.0364369
A2L	H3BLT9;Q7RTR2;Q7RTR2-2;Q7RTR2-4	-0.477219	0.283168
A2L	H3BLV9;Q96SB4;Q96SB4-3;Q96SB4-4	-0.69999	0.329601
A2L	H3BM10;J3KNN1;Q9HCQ5;Q9HCQ5-2	0.958068	0.924388
A2L	H3BM14;H3BM74;Q9Y5A7;Q9Y5A7-2	-0.404437	0.444204
A2L	H3BM18;Q16666;Q16666-2;Q16666-3;Q16666-6;X6RHM1	0.407785	0.477427
A2L	H3BM86;H3BMU7;H3BNG0;H3BRU1;H3BSK2;Q5XKK7;Q5XKK7-2;Q5XKK7-3	0.0786695	0.04194
A2L	H3BMD8;H3BQ52;P56211;P56211-2	-1.34322	0.698325
A2L	H3BMF4;Q9H2V7;Q9H2V7-2;Q9H2V7-3	-3.1352	1.96596
A2L	H3BMM9;H3BTC0;H3BV80;Q15287	2.37344	1.48568
A2L	H3BMU1;H3BQF7;H3BUI0;P53990;P53990-2;P53990-3;P53990-4;P53990-5	-0.479577	0.217289
A2L	H3BMX9;H3BP64;H3BUL4;Q9GZU8	-1.26358	0.971949
A2L	H3BMZ9;H3BP57;H3BPB8;H3BPM5;H3BPP3;H3BPU7;H3BQX0;H3BT46;H3BT48;H3BUZ9;P34949;P34949-2	-0.0670274	0.0534398
A2L	H3BN86;Q9H1A3	0.952081	0.441525
A2L	H3BN92;P12271	-0.36316	0.363063
A2L	H3BNA8	-0.203236	0.168468
A2L	H3BNC9;P08708	1.52453	0.742874
A2L	H3BNT4;Q99547	-1.08111	0.52959
A2L	H3BNU3	-0.0124751	0.00852993
A2L	H3BP32;Q7L5A8	-1.14321	1.71739
A2L	H3BP77;O00142;O00142-2;O00142-6	1.82624	0.879416
A2L	H3BPE1;H3BQK9	2.08789	1.45111
A2L	H3BPJ2;Q15041;Q15041-2	2.85157	2.01871
A2L	H3BPK3;Q16775;Q16775-2	1.87602	1.33844
A2L	H3BPL5;Q96ES7	-0.440734	0.512753
A2L	H3BPZ0;Q6PCT2	-0.509319	0.317463
A2L	H3BQA6;H3BR23;O95273;O95273-2	-0.41907	0.45518
A2L	H3BQK0;Q9UMR2	-0.315773	0.250967
A2L	H3BQR0;H3BRI5;H3BSK1;H3BTA6;O95149	0.770784	1.03396
A2L	H3BQU0;H3BSD1;Q2M296;Q2M296-2	-0.779071	0.779917
A2L	H3BR83;H3BRS1;I3L3K7;Q12968;Q12968-2;Q12968-3;Q12968-4;Q12968-6	-0.331626	0.222884
A2L	H3BR94;H3BS05;H3BUD2;Q9BTE1;Q9BTE1-2;Q9BTE1-3	-0.55193	0.378155
A2L	H3BRL3;O14562	-0.321579	0.273473
A2L	H3BRW3;P55789	2.90968	1.89541
A2L	H3BS10;P06865	0.469632	0.200746
A2L	H3BS42;Q9H5H4	-0.0642926	0.0410358
A2L	H3BS70;P42126;P42126-2;Q96DC0	0.407112	0.354018
A2L	H3BSM3	-0.605902	0.346026
A2L	H3BSM5;P60520	1.55136	0.659375
A2L	H3BSM7;Q96GQ5	-1.59169	0.817689
A2L	H3BT57;P29590;P29590-10;P29590-11;P29590-12;P29590-13;P29590-14;P29590-2;P29590-3;P29590-4;P29590-5;P29590-8;P29590-9	0.180301	0.103641
A2L	H3BTN6;Q9H6L2	-0.571873	0.594575
A2L	H3BTR4;H3BUW2;Q96BT3;Q96BT3-2	-0.197427	0.175064
A2L	H3BTW3;Q3L8U1;Q3L8U1-2;Q3L8U1-3	-1.37591	0.744128
A2L	H3BU09;Q8IUQ4;Q8IUQ4-2;Q8IUQ4-3	-0.281826	0.315631
A2L	H3BU86;O14662;O14662-2;O14662-3;O14662-4;O14662-5;Q96NX8	-0.142818	0.133008
A2L	H3BUT5;Q8N9A8;Q8N9A8-2	0.255054	0.195086
A2L	H6UMI1;O95166	3.63759	3.60744
A2L	H7BXD5;H7C2Z6;P28676	0.509471	0.445947
A2L	H7BXI1	-1.9964	1.3848
A2L	H7BY16	-0.173058	0.178303
A2L	H7BY36	0.482608	0.456325
A2L	H7BY64;Q8NB15;Q8NB15-1	-0.193644	0.198846
A2L	H7BYB7;Q8N697	0.551098	0.600084
A2L	H7BYT1;P48730;P48730-2	1.64189	1.00624
A2L	H7BZ14;Q9H2H8	-1.41597	0.787035
A2L	H7BZB3	-0.305207	0.183896
A2L	H7BZQ3;Q96G74;Q96G74-2;Q96G74-3;Q96G74-4;Q96G74-5	0.254642	0.243139
A2L	H7BZV4;Q66PJ3-10;Q66PJ3-4	-0.859588	0.630353
A2L	H7BZW2;Q6P2H3;Q6P2H3-2;Q6P2H3-3;Q6P2H3-4	-0.752567	1.49259
A2L	H7BZZ5	4.20195	1.58258
A2L	H7C089;Q5R3I4	-0.333865	0.409354
A2L	H7C096;Q12982;Q12982-2	-0.0553646	0.0479973
[truncated: 523,561+ more rows]

## Sheet: SAINTq_unfiltered
Bait	Prey	#Rep	#Pep	AvgP	BFDR
A19L	A0A024R0K5;A0A087WYX0;P06731;P06731-2	3	1	0.3008	0.4694
A25L	A0A024R0K5;A0A087WYX0;P06731;P06731-2	3	1	0.333	0.4173
A35R	A0A024R0K5;A0A087WYX0;P06731;P06731-2	3	1	0.9374	0.02
A39R	A0A024R0K5;A0A087WYX0;P06731;P06731-2	3	1	0.6454	0.1773
A41L	A0A024R0K5;A0A087WYX0;P06731;P06731-2	3	1	0.8337	0.0605
A46R	A0A024R0K5;A0A087WYX0;P06731;P06731-2	3	1	0.8842	0.0393
A49R	A0A024R0K5;A0A087WYX0;P06731;P06731-2	3	1	0.9735	0.0081
A54L	A0A024R0K5;A0A087WYX0;P06731;P06731-2	3	1	0.2432	0.536
B7R	A0A024R0K5;A0A087WYX0;P06731;P06731-2	3	1	0.6133	0.202
B12R	A0A024R0K5;A0A087WYX0;P06731;P06731-2	3	1	0.2604	0.5148
C18L	A0A024R0K5;A0A087WYX0;P06731;P06731-2	6	1	0.4982	0.2793
C20L	A0A024R0K5;A0A087WYX0;P06731;P06731-2	2	1	0.4999	0.2766
E5R	A0A024R0K5;A0A087WYX0;P06731;P06731-2	3	1	0.6563	0.1673
E9L	A0A024R0K5;A0A087WYX0;P06731;P06731-2	3	1	0.3332	0.4155
G5R	A0A024R0K5;A0A087WYX0;P06731;P06731-2	2	1	0.4673	0.3036
G6R	A0A024R0K5;A0A087WYX0;P06731;P06731-2	3	1	0.66	0.1628
H1L	A0A024R0K5;A0A087WYX0;P06731;P06731-2	3	1	0.2758	0.4979
H6R	A0A024R0K5;A0A087WYX0;P06731;P06731-2	3	1	0.2883	0.484
I4L	A0A024R0K5;A0A087WYX0;P06731;P06731-2	3	1	0.3231	0.44
I6L	A0A024R0K5;A0A087WYX0;P06731;P06731-2	3	1	0.6639	0.1572
A40R	A0A024R0K5;A0A087WYX0;P06731;P06731-2	3	1	0.2935	0.4779
E7R	A0A024R0K5;A0A087WYX0;P06731;P06731-2	3	1	0.9933	0.0019
F6L	A0A024R0K5;A0A087WYX0;P06731;P06731-2	3	1	0.8476	0.0549
F16L	A0A024R0K5;A0A087WYX0;P06731;P06731-2	3	1	0.5629	0.2337
A14.5L	A0A024R3M2;A0A1B0GUD6;A0A1B0GWG7;A0A2R8Y5X2;Q3KR37;Q3KR37-2;Q3KR37-4	3	5	0.1438	0.6639
A18R	A0A024R3M2;A0A1B0GUD6;A0A1B0GWG7;A0A2R8Y5X2;Q3KR37;Q3KR37-2;Q3KR37-4	3	5	0.2325	0.5485
A19L	A0A024R3M2;A0A1B0GUD6;A0A1B0GWG7;A0A2R8Y5X2;Q3KR37;Q3KR37-2;Q3KR37-4	3	5	0.2176	0.5678
A35R	A0A024R3M2;A0A1B0GUD6;A0A1B0GWG7;A0A2R8Y5X2;Q3KR37;Q3KR37-2;Q3KR37-4	3	5	0.2648	0.5103
A39R	A0A024R3M2;A0A1B0GUD6;A0A1B0GWG7;A0A2R8Y5X2;Q3KR37;Q3KR37-2;Q3KR37-4	3	5	0.0927	0.7348
A41L	A0A024R3M2;A0A1B0GUD6;A0A1B0GWG7;A0A2R8Y5X2;Q3KR37;Q3KR37-2;Q3KR37-4	3	5	0.1946	0.5969
A46R	A0A024R3M2;A0A1B0GUD6;A0A1B0GWG7;A0A2R8Y5X2;Q3KR37;Q3KR37-2;Q3KR37-4	3	5	0.3083	0.4602
A48R	A0A024R3M2;A0A1B0GUD6;A0A1B0GWG7;A0A2R8Y5X2;Q3KR37;Q3KR37-2;Q3KR37-4	3	5	0.105	0.7174
A49R	A0A024R3M2;A0A1B0GUD6;A0A1B0GWG7;A0A2R8Y5X2;Q3KR37;Q3KR37-2;Q3KR37-4	3	5	0.1901	0.6025
A50R	A0A024R3M2;A0A1B0GUD6;A0A1B0GWG7;A0A2R8Y5X2;Q3KR37;Q3KR37-2;Q3KR37-4	3	5	0.1735	0.6229
A53R	A0A024R3M2;A0A1B0GUD6;A0A1B0GWG7;A0A2R8Y5X2;Q3KR37;Q3KR37-2;Q3KR37-4	3	5	0.2653	0.5098
B7R	A0A024R3M2;A0A1B0GUD6;A0A1B0GWG7;A0A2R8Y5X2;Q3KR37;Q3KR37-2;Q3KR37-4	3	5	0.195	0.5965
B12R	A0A024R3M2;A0A1B0GUD6;A0A1B0GWG7;A0A2R8Y5X2;Q3KR37;Q3KR37-2;Q3KR37-4	3	5	0.4257	0.3359
C16L	A0A024R3M2;A0A1B0GUD6;A0A1B0GWG7;A0A2R8Y5X2;Q3KR37;Q3KR37-2;Q3KR37-4	3	5	0.3977	0.3576
C18L	A0A024R3M2;A0A1B0GUD6;A0A1B0GWG7;A0A2R8Y5X2;Q3KR37;Q3KR37-2;Q3KR37-4	6	5	0.0855	0.7443
D5R	A0A024R3M2;A0A1B0GUD6;A0A1B0GWG7;A0A2R8Y5X2;Q3KR37;Q3KR37-2;Q3KR37-4	3	5	0.0923	0.7353
E5R	A0A024R3M2;A0A1B0GUD6;A0A1B0GWG7;A0A2R8Y5X2;Q3KR37;Q3KR37-2;Q3KR37-4	3	5	0.0922	0.7355
E9L	A0A024R3M2;A0A1B0GUD6;A0A1B0GWG7;A0A2R8Y5X2;Q3KR37;Q3KR37-2;Q3KR37-4	3	5	0.0869	0.7425
G5R	A0A024R3M2;A0A1B0GUD6;A0A1B0GWG7;A0A2R8Y5X2;Q3KR37;Q3KR37-2;Q3KR37-4	2	5	0.2222	0.5609
G6R	A0A024R3M2;A0A1B0GUD6;A0A1B0GWG7;A0A2R8Y5X2;Q3KR37;Q3KR37-2;Q3KR37-4	3	5	0.0328	0.823
H1L	A0A024R3M2;A0A1B0GUD6;A0A1B0GWG7;A0A2R8Y5X2;Q3KR37;Q3KR37-2;Q3KR37-4	3	5	0.1893	0.6035
H3L	A0A024R3M2;A0A1B0GUD6;A0A1B0GWG7;A0A2R8Y5X2;Q3KR37;Q3KR37-2;Q3KR37-4	3	5	0.1102	0.7083
H6R	A0A024R3M2;A0A1B0GUD6;A0A1B0GWG7;A0A2R8Y5X2;Q3KR37;Q3KR37-2;Q3KR37-4	3	5	0.2889	0.4833
I4L	A0A024R3M2;A0A1B0GUD6;A0A1B0GWG7;A0A2R8Y5X2;Q3KR37;Q3KR37-2;Q3KR37-4	3	5	0.0798	0.753
I6L	A0A024R3M2;A0A1B0GUD6;A0A1B0GWG7;A0A2R8Y5X2;Q3KR37;Q3KR37-2;Q3KR37-4	3	5	0.2032	0.5859
J2R	A0A024R3M2;A0A1B0GUD6;A0A1B0GWG7;A0A2R8Y5X2;Q3KR37;Q3KR37-2;Q3KR37-4	3	5	0.2875	0.4851
K4L	A0A024R3M2;A0A1B0GUD6;A0A1B0GWG7;A0A2R8Y5X2;Q3KR37;Q3KR37-2;Q3KR37-4	3	5	0.0071	0.8694
L3L	A0A024R3M2;A0A1B0GUD6;A0A1B0GWG7;A0A2R8Y5X2;Q3KR37;Q3KR37-2;Q3KR37-4	3	5	0.4955	0.2819
E7R	A0A024R3M2;A0A1B0GUD6;A0A1B0GWG7;A0A2R8Y5X2;Q3KR37;Q3KR37-2;Q3KR37-4	3	5	0.0943	0.7325
F6L	A0A024R3M2;A0A1B0GUD6;A0A1B0GWG7;A0A2R8Y5X2;Q3KR37;Q3KR37-2;Q3KR37-4	3	5	0.1395	0.6693
F16L	A0A024R3M2;A0A1B0GUD6;A0A1B0GWG7;A0A2R8Y5X2;Q3KR37;Q3KR37-2;Q3KR37-4	3	5	0.1831	0.6111
A2L	A0A024R4E5	3	52	0.003	0.8793
A5R	A0A024R4E5	3	52	0.0611	0.7797
A7L	A0A024R4E5	3	52	0.0039	0.877
A8R	A0A024R4E5	3	52	0.0197	0.845
A14.5L	A0A024R4E5	3	52	0.0794	0.7536
A18R	A0A024R4E5	3	52	0.1544	0.6503
A19L	A0A024R4E5	3	52	0.129	0.6825
A20R	A0A024R4E5	3	52	0.0159	0.8518
A22R	A0A024R4E5	3	52	0.0131	0.8571
A23R	A0A024R4E5	3	52	0.0036	0.8777
A24R	A0A024R4E5	2	52	0.0117	0.8598
A25L	A0A024R4E5	3	52	0.0069	0.8698
A26L	A0A024R4E5	3	52	0.0157	0.8522
A29L	A0A024R4E5	3	52	0.0276	0.8314
A35R	A0A024R4E5	3	52	0.0385	0.8139
A39R	A0A024R4E5	3	52	0.0336	0.8216
A41L	A0A024R4E5	3	52	0.055	0.7886
A46R	A0A024R4E5	3	52	0.1055	0.7166
A48R	A0A024R4E5	3	52	0.0057	0.8726
A49R	A0A024R4E5	3	52	0.1077	0.7131
A50R	A0A024R4E5	3	52	0.0405	0.8108
A53R	A0A024R4E5	3	52	0.1135	0.7022
A54L	A0A024R4E5	3	52	0.0328	0.823
A55R	A0A024R4E5	3	52	0.0205	0.8435
A57R	A0A024R4E5	3	52	0.0102	0.8628
B2R	A0A024R4E5	3	52	0.0263	0.8336
B3R	A0A024R4E5	3	52	0.0069	0.8698
B7R	A0A024R4E5	3	52	0.0676	0.7701
B12R	A0A024R4E5	3	52	0.0651	0.7739
B13R	A0A024R4E5	3	52	0.0909	0.7373
B16R	A0A024R4E5	3	52	0.0823	0.7494
B18R	A0A024R4E5	3	52	0.0122	0.8589
C9L	A0A024R4E5	6	52	0.0297	0.828
C14L	A0A024R4E5	2	52	0.0222	0.8405
C16L	A0A024R4E5	3	52	0.1385	0.6706
C18L	A0A024R4E5	6	52	0.0502	0.7959
C19L	A0A024R4E5	3	52	0.0175	0.8489
C22L	A0A024R4E5	3	52	0.0934	0.7338
C23L	A0A024R4E5	2	52	0.0604	0.7807
D4R	A0A024R4E5	3	52	0.014	0.8554
D5R	A0A024R4E5	3	52	0.0145	0.8545
E5R	A0A024R4E5	3	52	0.0612	0.7796
E9L	A0A024R4E5	3	52	0.02	0.8444
F10L	A0A024R4E5	3	52	0.0268	0.8328
G5R	A0A024R4E5	2	52	0.0694	0.7676
G6R	A0A024R4E5	3	52	0.066	0.7726
H1L	A0A024R4E5	3	52	0.0807	0.7518
H3L	A0A024R4E5	3	52	0.0036	0.8777
H6R	A0A024R4E5	3	52	0.0645	0.7748
I3L	A0A024R4E5	3	52	0.0028	0.8799
I4L	A0A024R4E5	3	52	0.0257	0.8346
I6L	A0A024R4E5	3	52	0.0544	0.7896
J2R	A0A024R4E5	3	52	0.0256	0.8348
K4L	A0A024R4E5	3	52	0.0354	0.8189
L3L	A0A024R4E5	3	52	0.0948	0.7319
VACWR002	A0A024R4E5	3	52	0.0057	0.8726
VACWR003	A0A024R4E5	3	52	0.0744	0.7606
VACWR012	A0A024R4E5	3	52	0.01	0.8632
A31R	A0A024R4E5	3	52	0.049	0.7977
A40R	A0A024R4E5	3	52	0.0723	0.7635
E7R	A0A024R4E5	3	52	0.067	0.7709
F6L	A0A024R4E5	3	52	0.1196	0.6945
F16L	A0A024R4E5	3	52	0.3106	0.4569
O1L	A0A024R4E5	3	52	0.0418	0.8086
A5R	A0A024R4K9;A0A087WZA9;A0A087X266;Q9BXJ8;Q9BXJ8-2	3	3	0.1437	0.664
A8R	A0A024R4K9;A0A087WZA9;A0A087X266;Q9BXJ8;Q9BXJ8-2	3	3	0.1095	0.7098
A14.5L	A0A024R4K9;A0A087WZA9;A0A087X266;Q9BXJ8;Q9BXJ8-2	3	3	0.6743	0.1431
A18R	A0A024R4K9;A0A087WZA9;A0A087X266;Q9BXJ8;Q9BXJ8-2	3	3	0.5579	0.2373
A19L	A0A024R4K9;A0A087WZA9;A0A087X266;Q9BXJ8;Q9BXJ8-2	3	3	0.7372	0.1101
A20R	A0A024R4K9;A0A087WZA9;A0A087X266;Q9BXJ8;Q9BXJ8-2	3	3	0.1018	0.722
A22R	A0A024R4K9;A0A087WZA9;A0A087X266;Q9BXJ8;Q9BXJ8-2	3	3	0.392	0.3622
A25L	A0A024R4K9;A0A087WZA9;A0A087X266;Q9BXJ8;Q9BXJ8-2	3	3	0.0894	0.7392
A26L	A0A024R4K9;A0A087WZA9;A0A087X266;Q9BXJ8;Q9BXJ8-2	3	3	0.1426	0.6655
A29L	A0A024R4K9;A0A087WZA9;A0A087X266;Q9BXJ8;Q9BXJ8-2	3	3	0.2131	0.5736
A35R	A0A024R4K9;A0A087WZA9;A0A087X266;Q9BXJ8;Q9BXJ8-2	3	3	0.9519	0.0155
A39R	A0A024R4K9;A0A087WZA9;A0A087X266;Q9BXJ8;Q9BXJ8-2	3	3	0.4737	0.2988
A41L	A0A024R4K9;A0A087WZA9;A0A087X266;Q9BXJ8;Q9BXJ8-2	3	3	0.8124	0.0702
A46R	A0A024R4K9;A0A087WZA9;A0A087X266;Q9BXJ8;Q9BXJ8-2	3	3	0.7501	0.1029
A48R	A0A024R4K9;A0A087WZA9;A0A087X266;Q9BXJ8;Q9BXJ8-2	3	3	0.6526	0.171
A49R	A0A024R4K9;A0A087WZA9;A0A087X266;Q9BXJ8;Q9BXJ8-2	3	3	0.68	0.1403
A50R	A0A024R4K9;A0A087WZA9;A0A087X266;Q9BXJ8;Q9BXJ8-2	3	3	0.1457	0.6615
A53R	A0A024R4K9;A0A087WZA9;A0A087X266;Q9BXJ8;Q9BXJ8-2	3	3	0.015	0.8535
A54L	A0A024R4K9;A0A087WZA9;A0A087X266;Q9BXJ8;Q9BXJ8-2	3	3	0.2001	0.59
A55R	A0A024R4K9;A0A087WZA9;A0A087X266;Q9BXJ8;Q9BXJ8-2	3	3	0.1368	0.6726
A57R	A0A024R4K9;A0A087WZA9;A0A087X266;Q9BXJ8;Q9BXJ8-2	3	3	0.2199	0.5646
B3R	A0A024R4K9;A0A087WZA9;A0A087X266;Q9BXJ8;Q9BXJ8-2	3	3	0.2156	0.5703
B7R	A0A024R4K9;A0A087WZA9;A0A087X266;Q9BXJ8;Q9BXJ8-2	3	3	0.545	0.2455
B12R	A0A024R4K9;A0A087WZA9;A0A087X266;Q9BXJ8;Q9BXJ8-2	3	3	0.9831	0.0049
B13R	A0A024R4K9;A0A087WZA9;A0A087X266;Q9BXJ8;Q9BXJ8-2	3	3	0.1877	0.6054
B16R	A0A024R4K9;A0A087WZA9;A0A087X266;Q9BXJ8;Q9BXJ8-2	3	3	0.0591	0.7826
C9L	A0A024R4K9;A0A087WZA9;A0A087X266;Q9BXJ8;Q9BXJ8-2	6	3	0.0926	0.7349
C16L	A0A024R4K9;A0A087WZA9;A0A087X266;Q9BXJ8;Q9BXJ8-2	3	3	0.1093	0.7102
C18L	A0A024R4K9;A0A087WZA9;A0A087X266;Q9BXJ8;Q9BXJ8-2	6	3	0.3977	0.3576
C19L	A0A024R4K9;A0A087WZA9;A0A087X266;Q9BXJ8;Q9BXJ8-2	3	3	0.3973	0.358
C20L	A0A024R4K9;A0A087WZA9;A0A087X266;Q9BXJ8;Q9BXJ8-2	2	3	0.1294	0.682
C22L	A0A024R4K9;A0A087WZA9;A0A087X266;Q9BXJ8;Q9BXJ8-2	3	3	0.2985	0.4718
C23L	A0A024R4K9;A0A087WZA9;A0A087X266;Q9BXJ8;Q9BXJ8-2	2	3	0.3156	0.4505
D5R	A0A024R4K9;A0A087WZA9;A0A087X266;Q9BXJ8;Q9BXJ8-2	3	3	0.1041	0.7188
E5R	A0A024R4K9;A0A087WZA9;A0A087X266;Q9BXJ8;Q9BXJ8-2	3	3	0.7817	0.0856
E9L	A0A024R4K9;A0A087WZA9;A0A087X266;Q9BXJ8;Q9BXJ8-2	3	3	0.076	0.7584
G5R	A0A024R4K9;A0A087WZA9;A0A087X266;Q9BXJ8;Q9BXJ8-2	2	3	0.6892	0.1356
G6R	A0A024R4K9;A0A087WZA9;A0A087X266;Q9BXJ8;Q9BXJ8-2	3	3	0.619	0.1975
H1L	A0A024R4K9;A0A087WZA9;A0A087X266;Q9BXJ8;Q9BXJ8-2	3	3	0.9079	0.0302
H3L	A0A024R4K9;A0A087WZA9;A0A087X266;Q9BXJ8;Q9BXJ8-2	3	3	0.1915	0.6008
H6R	A0A024R4K9;A0A087WZA9;A0A087X266;Q9BXJ8;Q9BXJ8-2	3	3	0.359	0.3894
I3L	A0A024R4K9;A0A087WZA9;A0A087X266;Q9BXJ8;Q9BXJ8-2	3	3	0.1033	0.72
I4L	A0A024R4K9;A0A087WZA9;A0A087X266;Q9BXJ8;Q9BXJ8-2	3	3	0.4182	0.3419
I6L	A0A024R4K9;A0A087WZA9;A0A087X266;Q9BXJ8;Q9BXJ8-2	3	3	0.5337	0.2528
J2R	A0A024R4K9;A0A087WZA9;A0A087X266;Q9BXJ8;Q9BXJ8-2	3	3	0.3175	0.448
K4L	A0A024R4K9;A0A087WZA9;A0A087X266;Q9BXJ8;Q9BXJ8-2	3	3	0.2891	0.4831
L3L	A0A024R4K9;A0A087WZA9;A0A087X266;Q9BXJ8;Q9BXJ8-2	3	3	0.657	0.1667
VACWR003	A0A024R4K9;A0A087WZA9;A0A087X266;Q9BXJ8;Q9BXJ8-2	3	3	0.0964	0.7296
A40R	A0A024R4K9;A0A087WZA9;A0A087X266;Q9BXJ8;Q9BXJ8-2	3	3	0.4905	0.286
F6L	A0A024R4K9;A0A087WZA9;A0A087X266;Q9BXJ8;Q9BXJ8-2	3	3	0.2969	0.4738
F16L	A0A024R4K9;A0A087WZA9;A0A087X266;Q9BXJ8;Q9BXJ8-2	3	3	0.1258	0.6864
O1L	A0A024R4K9;A0A087WZA9;A0A087X266;Q9BXJ8;Q9BXJ8-2	3	3	0.0721	0.7638
A2L	A0A024R571;Q9H4M9	3	31	0.0038	0.8772
A5R	A0A024R571;Q9H4M9	3	31	0.0565	0.7863
A7L	A0A024R571;Q9H4M9	3	31	0.0068	0.8701
A8R	A0A024R571;Q9H4M9	3	31	0.0469	0.8009
A14.5L	A0A024R571;Q9H4M9	3	31	0.0563	0.7865
A18R	A0A024R571;Q9H4M9	3	31	0.0833	0.7474
A19L	A0A024R571;Q9H4M9	3	31	0.0648	0.7743
A20R	A0A024R571;Q9H4M9	3	31	0.0109	0.8614
A22R	A0A024R571;Q9H4M9	3	31	0.1062	0.7156
A23R	A0A024R571;Q9H4M9	3	31	0.0154	0.8527
A24R	A0A024R571;Q9H4M9	2	31	0.0114	0.8604
A25L	A0A024R571;Q9H4M9	3	31	0.0101	0.863
A26L	A0A024R571;Q9H4M9	3	31	0.006	0.8718
A29L	A0A024R571;Q9H4M9	3	31	0.0691	0.768
A35R	A0A024R571;Q9H4M9	3	31	0.0369	0.8164
A39R	A0A024R571;Q9H4M9	3	31	0.0246	0.8364
A41L	A0A024R571;Q9H4M9	3	31	0.0265	0.8333
A46R	A0A024R571;Q9H4M9	3	31	0.0481	0.799
A48R	A0A024R571;Q9H4M9	3	31	0.0381	0.8145
A49R	A0A024R571;Q9H4M9	3	31	0.0442	0.8049
A50R	A0A024R571;Q9H4M9	3	31	0.0949	0.7318
A53R	A0A024R571;Q9H4M9	3	31	0.0607	0.7802
A54L	A0A024R571;Q9H4M9	3	31	0.0495	0.7969
A55R	A0A024R571;Q9H4M9	3	31	0.0277	0.8312
A57R	A0A024R571;Q9H4M9	3	31	0.0078	0.8679
B2R	A0A024R571;Q9H4M9	3	31	0.0271	0.8323
B3R	A0A024R571;Q9H4M9	3	31	0.008	0.8674
B7R	A0A024R571;Q9H4M9	3	31	0.0343	0.8206
B12R	A0A024R571;Q9H4M9	3	31	0.0513	0.7942
B13R	A0A024R571;Q9H4M9	3	31	0.0072	0.8692
B16R	A0A024R571;Q9H4M9	3	31	0.0296	0.8281
B18R	A0A024R571;Q9H4M9	3	31	0.0567	0.786
C9L	A0A024R571;Q9H4M9	6	31	0.054	0.7902
C14L	A0A024R571;Q9H4M9	2	31	0.0271	0.8323
C16L	A0A024R571;Q9H4M9	3	31	0.1019	0.7219
C18L	A0A024R571;Q9H4M9	6	31	0.022	0.8409
C19L	A0A024R571;Q9H4M9	3	31	0.016	0.8516
C20L	A0A024R571;Q9H4M9	2	31	0.0253	0.8353
C21L	A0A024R571;Q9H4M9	3	31	0.0073	0.869
C22L	A0A024R571;Q9H4M9	3	31	0.1742	0.622
C23L	A0A024R571;Q9H4M9	2	31	0.0256	0.8348
D4R	A0A024R571;Q9H4M9	3	31	0.0597	0.7817
D5R	A0A024R571;Q9H4M9	3	31	0.051	0.7946
E5R	A0A024R571;Q9H4M9	3	31	0.031	0.8258
E9L	A0A024R571;Q9H4M9	3	31	0.0109	0.8614
F10L	A0A024R571;Q9H4M9	3	31	0.061	0.7798
G5R	A0A024R571;Q9H4M9	2	31	0.0673	0.7705
G6R	A0A024R571;Q9H4M9	3	31	0.0295	0.8283
H1L	A0A024R571;Q9H4M9	3	31	0.0678	0.7698
H3L	A0A024R571;Q9H4M9	3	31	0.1045	0.7182
H6R	A0A024R571;Q9H4M9	3	31	0.0518	0.7935
I3L	A0A024R571;Q9H4M9	3	31	0.0004	0.8874
I4L	A0A024R571;Q9H4M9	3	31	0.0161	0.8514
I6L	A0A024R571;Q9H4M9	3	31	0.0215	0.8418
J2R	A0A024R571;Q9H4M9	3	31	0.0845	0.7457
K4L	A0A024R571;Q9H4M9	3	31	0.0056	0.8728
L3L	A0A024R571;Q9H4M9	3	31	0.1136	0.7021
VACWR002	A0A024R571;Q9H4M9	3	31	0.0061	0.8716
VACWR003	A0A024R571;Q9H4M9	3	31	0.0355	0.8187
VACWR005	A0A024R571;Q9H4M9	3	31	0.005	0.8743
VACWR012	A0A024R571;Q9H4M9	3	31	0.0187	0.8467
A31R	A0A024R571;Q9H4M9	3	31	0.0477	0.7996
A40R	A0A024R571;Q9H4M9	3	31	0.0275	0.8316
E7R	A0A024R571;Q9H4M9	3	31	0.0318	0.8246
F6L	A0A024R571;Q9H4M9	3	31	0.0296	0.8281
F16L	A0A024R571;Q9H4M9	3	31	0.0302	0.8271
O1L	A0A024R571;Q9H4M9	3	31	0.0182	0.8476
A7L	A0A024R5G9;A0A7I2V2K3;A0A7I2V411;A0A7I2V4A8;A0A7I2V5B9;A0A7I2V5Q1;H0YD65;Q9UBX1	3	5	0.1111	0.7053
A14.5L	A0A024R5G9;A0A7I2V2K3;A0A7I2V411;A0A7I2V4A8;A0A7I2V5B9;A0A7I2V5Q1;H0YD65;Q9UBX1	3	5	0.1023	0.7214
A19L	A0A024R5G9;A0A7I2V2K3;A0A7I2V411;A0A7I2V4A8;A0A7I2V5B9;A0A7I2V5Q1;H0YD65;Q9UBX1	3	5	0.1053	0.7169
A35R	A0A024R5G9;A0A7I2V2K3;A0A7I2V411;A0A7I2V4A8;A0A7I2V5B9;A0A7I2V5Q1;H0YD65;Q9UBX1	3	5	0.7756	0.0886
A39R	A0A024R5G9;A0A7I2V2K3;A0A7I2V411;A0A7I2V4A8;A0A7I2V5B9;A0A7I2V5Q1;H0YD65;Q9UBX1	3	5	0.2575	0.5184
A41L	A0A024R5G9;A0A7I2V2K3;A0A7I2V411;A0A7I2V4A8;A0A7I2V5B9;A0A7I2V5Q1;H0YD65;Q9UBX1	3	5	0.6949	0.1324
A46R	A0A024R5G9;A0A7I2V2K3;A0A7I2V411;A0A7I2V4A8;A0A7I2V5B9;A0A7I2V5Q1;H0YD65;Q9UBX1	3	5	0.5094	0.2689
A48R	A0A024R5G9;A0A7I2V2K3;A0A7I2V411;A0A7I2V4A8;A0A7I2V5B9;A0A7I2V5Q1;H0YD65;Q9UBX1	3	5	0.2029	0.5863
A49R	A0A024R5G9;A0A7I2V2K3;A0A7I2V411;A0A7I2V4A8;A0A7I2V5B9;A0A7I2V5Q1;H0YD65;Q9UBX1	3	5	0.8149	0.0691
B2R	A0A024R5G9;A0A7I2V2K3;A0A7I2V411;A0A7I2V4A8;A0A7I2V5B9;A0A7I2V5Q1;H0YD65;Q9UBX1	3	5	0.2221	0.5611
B3R	A0A024R5G9;A0A7I2V2K3;A0A7I2V411;A0A7I2V4A8;A0A7I2V5B9;A0A7I2V5Q1;H0YD65;Q9UBX1	3	5	0.1097	0.7094
B7R	A0A024R5G9;A0A7I2V2K3;A0A7I2V411;A0A7I2V4A8;A0A7I2V5B9;A0A7I2V5Q1;H0YD65;Q9UBX1	3	5	0.3524	0.3947
B12R	A0A024R5G9;A0A7I2V2K3;A0A7I2V411;A0A7I2V4A8;A0A7I2V5B9;A0A7I2V5Q1;H0YD65;Q9UBX1	3	5	0.9942	0.0016
B16R	A0A024R5G9;A0A7I2V2K3;A0A7I2V411;A0A7I2V4A8;A0A7I2V5B9;A0A7I2V5Q1;H0YD65;Q9UBX1	3	5	0.1105	0.7076
B18R	A0A024R5G9;A0A7I2V2K3;A0A7I2V411;A0A7I2V4A8;A0A7I2V5B9;A0A7I2V5Q1;H0YD65;Q9UBX1	3	5	0.1058	0.7162
C18L	A0A024R5G9;A0A7I2V2K3;A0A7I2V411;A0A7I2V4A8;A0A7I2V5B9;A0A7I2V5Q1;H0YD65;Q9UBX1	6	5	0.2669	0.5079
C19L	A0A024R5G9;A0A7I2V2K3;A0A7I2V411;A0A7I2V4A8;A0A7I2V5B9;A0A7I2V5Q1;H0YD65;Q9UBX1	3	5	0.1111	0.7053
C23L	A0A024R5G9;A0A7I2V2K3;A0A7I2V411;A0A7I2V4A8;A0A7I2V5B9;A0A7I2V5Q1;H0YD65;Q9UBX1	2	5	0.6511	0.1723
E5R	A0A024R5G9;A0A7I2V2K3;A0A7I2V411;A0A7I2V4A8;A0A7I2V5B9;A0A7I2V5Q1;H0YD65;Q9UBX1	3	5	0.607	0.206
G5R	A0A024R5G9;A0A7I2V2K3;A0A7I2V411;A0A7I2V4A8;A0A7I2V5B9;A0A7I2V5Q1;H0YD65;Q9UBX1	2	5	0.3387	0.4071
G6R	A0A024R5G9;A0A7I2V2K3;A0A7I2V411;A0A7I2V4A8;A0A7I2V5B9;A0A7I2V5Q1;H0YD65;Q9UBX1	3	5	0.4525	0.3142
H1L	A0A024R5G9;A0A7I2V2K3;A0A7I2V411;A0A7I2V4A8;A0A7I2V5B9;A0A7I2V5Q1;H0YD65;Q9UBX1	3	5	0.1093	0.7102
J2R	A0A024R5G9;A0A7I2V2K3;A0A7I2V411;A0A7I2V4A8;A0A7I2V5B9;A0A7I2V5Q1;H0YD65;Q9UBX1	3	5	0.2045	0.5844
K4L	A0A024R5G9;A0A7I2V2K3;A0A7I2V411;A0A7I2V4A8;A0A7I2V5B9;A0A7I2V5Q1;H0YD65;Q9UBX1	3	5	0.1099	0.709
VACWR003	A0A024R5G9;A0A7I2V2K3;A0A7I2V411;A0A7I2V4A8;A0A7I2V5B9;A0A7I2V5Q1;H0YD65;Q9UBX1	3	5	0.1111	0.7053
A31R	A0A024R5G9;A0A7I2V2K3;A0A7I2V411;A0A7I2V4A8;A0A7I2V5B9;A0A7I2V5Q1;H0YD65;Q9UBX1	3	5	0.2105	0.5768
A40R	A0A024R5G9;A0A7I2V2K3;A0A7I2V411;A0A7I2V4A8;A0A7I2V5B9;A0A7I2V5Q1;H0YD65;Q9UBX1	3	5	0.5022	0.2736
E7R	A0A024R5G9;A0A7I2V2K3;A0A7I2V411;A0A7I2V4A8;A0A7I2V5B9;A0A7I2V5Q1;H0YD65;Q9UBX1	3	5	0.2863	0.4862
F6L	A0A024R5G9;A0A7I2V2K3;A0A7I2V411;A0A7I2V4A8;A0A7I2V5B9;A0A7I2V5Q1;H0YD65;Q9UBX1	3	5	0.175	0.621
F16L	A0A024R5G9;A0A7I2V2K3;A0A7I2V411;A0A7I2V4A8;A0A7I2V5B9;A0A7I2V5Q1;H0YD65;Q9UBX1	3	5	0.0687	0.7686
O1L	A0A024R5G9;A0A7I2V2K3;A0A7I2V411;A0A7I2V4A8;A0A7I2V5B9;A0A7I2V5Q1;H0YD65;Q9UBX1	3	5	0.327	0.4334
A2L	A0A024R7E8;K7EMV4;K7EN05;K7EPC8;K7EQ44;P60002	3	1	0.0931	0.7342
A5R	A0A024R7E8;K7EMV4;K7EN05;K7EPC8;K7EQ44;P60002	3	1	0.1089	0.711
A7L	A0A024R7E8;K7EMV4;K7EN05;K7EPC8;K7EQ44;P60002	3	1	0.1444	0.6631
A8R	A0A024R7E8;K7EMV4;K7EN05;K7EPC8;K7EQ44;P60002	3	1	0.1347	0.675
A14.5L	A0A024R7E8;K7EMV4;K7EN05;K7EPC8;K7EQ44;P60002	3	1	0.0344	0.8204
A18R	A0A024R7E8;K7EMV4;K7EN05;K7EPC8;K7EQ44;P60002	3	1	0.0259	0.8343
A19L	A0A024R7E8;K7EMV4;K7EN05;K7EPC8;K7EQ44;P60002	3	1	0.0018	0.8828
A20R	A0A024R7E8;K7EMV4;K7EN05;K7EPC8;K7EQ44;P60002	3	1	0.0059	0.8721
A22R	A0A024R7E8;K7EMV4;K7EN05;K7EPC8;K7EQ44;P60002	3	1	0.016	0.8516
A23R	A0A024R7E8;K7EMV4;K7EN05;K7EPC8;K7EQ44;P60002	3	1	0.1782	0.6173
A24R	A0A024R7E8;K7EMV4;K7EN05;K7EPC8;K7EQ44;P60002	2	1	0.1632	0.638
A25L	A0A024R7E8;K7EMV4;K7EN05;K7EPC8;K7EQ44;P60002	3	1	0.0605	0.7805
A26L	A0A024R7E8;K7EMV4;K7EN05;K7EPC8;K7EQ44;P60002	3	1	0.0614	0.7793
A29L	A0A024R7E8;K7EMV4;K7EN05;K7EPC8;K7EQ44;P60002	3	1	0.0771	0.7568
A35R	A0A024R7E8;K7EMV4;K7EN05;K7EPC8;K7EQ44;P60002	3	1	0.016	0.8516
A39R	A0A024R7E8;K7EMV4;K7EN05;K7EPC8;K7EQ44;P60002	3	1	0.0235	0.8383
A41L	A0A024R7E8;K7EMV4;K7EN05;K7EPC8;K7EQ44;P60002	3	1	0.0208	0.843
A46R	A0A024R7E8;K7EMV4;K7EN05;K7EPC8;K7EQ44;P60002	3	1	0.0026	0.8804
A48R	A0A024R7E8;K7EMV4;K7EN05;K7EPC8;K7EQ44;P60002	3	1	0.0111	0.861
A49R	A0A024R7E8;K7EMV4;K7EN05;K7EPC8;K7EQ44;P60002	3	1	0.0045	0.8754
A50R	A0A024R7E8;K7EMV4;K7EN05;K7EPC8;K7EQ44;P60002	3	1	0.0026	0.8804
A53R	A0A024R7E8;K7EMV4;K7EN05;K7EPC8;K7EQ44;P60002	3	1	0.0663	0.7721
A54L	A0A024R7E8;K7EMV4;K7EN05;K7EPC8;K7EQ44;P60002	3	1	0.0616	0.779
A55R	A0A024R7E8;K7EMV4;K7EN05;K7EPC8;K7EQ44;P60002	3	1	0.0376	0.8153
A57R	A0A024R7E8;K7EMV4;K7EN05;K7EPC8;K7EQ44;P60002	3	1	0.0304	0.8268
B2R	A0A024R7E8;K7EMV4;K7EN05;K7EPC8;K7EQ44;P60002	3	1	0.0016	0.8834
B3R	A0A024R7E8;K7EMV4;K7EN05;K7EPC8;K7EQ44;P60002	3	1	0.0226	0.8398
B7R	A0A024R7E8;K7EMV4;K7EN05;K7EPC8;K7EQ44;P60002	3	1	0.0245	0.8366
B12R	A0A024R7E8;K7EMV4;K7EN05;K7EPC8;K7EQ44;P60002	3	1	0.0148	0.8539
B13R	A0A024R7E8;K7EMV4;K7EN05;K7EPC8;K7EQ44;P60002	3	1	0.0361	0.8177
B16R	A0A024R7E8;K7EMV4;K7EN05;K7EPC8;K7EQ44;P60002	3	1	0.0715	0.7646
B18R	A0A024R7E8;K7EMV4;K7EN05;K7EPC8;K7EQ44;P60002	3	1	0.048	0.7992
C9L	A0A024R7E8;K7EMV4;K7EN05;K7EPC8;K7EQ44;P60002	6	1	0.0526	0.7923
C14L	A0A024R7E8;K7EMV4;K7EN05;K7EPC8;K7EQ44;P60002	2	1	0.09	0.7384
C16L	A0A024R7E8;K7EMV4;K7EN05;K7EPC8;K7EQ44;P60002	3	1	0.0459	0.8025
C18L	A0A024R7E8;K7EMV4;K7EN05;K7EPC8;K7EQ44;P60002	6	1	0.0361	0.8177
C19L	A0A024R7E8;K7EMV4;K7EN05;K7EPC8;K7EQ44;P60002	3	1	0.0313	0.8253
C20L	A0A024R7E8;K7EMV4;K7EN05;K7EPC8;K7EQ44;P60002	2	1	0.0251	0.8356
C21L	A0A024R7E8;K7EMV4;K7EN05;K7EPC8;K7EQ44;P60002	3	1	0.042	0.8083
C22L	A0A024R7E8;K7EMV4;K7EN05;K7EPC8;K7EQ44;P60002	3	1	0.0805	0.7521
C23L	A0A024R7E8;K7EMV4;K7EN05;K7EPC8;K7EQ44;P60002	2	1	0.0471	0.8006
D4R	A0A024R7E8;K7EMV4;K7EN05;K7EPC8;K7EQ44;P60002	3	1	0.0468	0.8011
D5R	A0A024R7E8;K7EMV4;K7EN05;K7EPC8;K7EQ44;P60002	3	1	0.0031	0.879
E5R	A0A024R7E8;K7EMV4;K7EN05;K7EPC8;K7EQ44;P60002	3	1	0.0263	0.8336
E9L	A0A024R7E8;K7EMV4;K7EN05;K7EPC8;K7EQ44;P60002	3	1	0.0088	0.8657
F10L	A0A024R7E8;K7EMV4;K7EN05;K7EPC8;K7EQ44;P60002	3	1	0.0577	0.7846
G5R	A0A024R7E8;K7EMV4;K7EN05;K7EPC8;K7EQ44;P60002	2	1	0.0051	0.874
G6R	A0A024R7E8;K7EMV4;K7EN05;K7EPC8;K7EQ44;P60002	3	1	0.0104	0.8625
H1L	A0A024R7E8;K7EMV4;K7EN05;K7EPC8;K7EQ44;P60002	3	1	0.0173	0.8492
H3L	A0A024R7E8;K7EMV4;K7EN05;K7EPC8;K7EQ44;P60002	3	1	0.0118	0.8596
H6R	A0A024R7E8;K7EMV4;K7EN05;K7EPC8;K7EQ44;P60002	3	1	0.0213	0.8421
I3L	A0A024R7E8;K7EMV4;K7EN05;K7EPC8;K7EQ44;P60002	3	1	0.0052	0.8738
I4L	A0A024R7E8;K7EMV4;K7EN05;K7EPC8;K7EQ44;P60002	3	1	0.0331	0.8225
I6L	A0A024R7E8;K7EMV4;K7EN05;K7EPC8;K7EQ44;P60002	3	1	0.0071	0.8694
J2R	A0A024R7E8;K7EMV4;K7EN05;K7EPC8;K7EQ44;P60002	3	1	0.009	0.8653
K4L	A0A024R7E8;K7EMV4;K7EN05;K7EPC8;K7EQ44;P60002	3	1	0.0584	0.7836
L3L	A0A024R7E8;K7EMV4;K7EN05;K7EPC8;K7EQ44;P60002	3	1	0.0035	0.878
VACWR002	A0A024R7E8;K7EMV4;K7EN05;K7EPC8;K7EQ44;P60002	3	1	0.1145	0.7009
VACWR003	A0A024R7E8;K7EMV4;K7EN05;K7EPC8;K7EQ44;P60002	3	1	0.078	0.7557
VACWR005	A0A024R7E8;K7EMV4;K7EN05;K7EPC8;K7EQ44;P60002	3	1	0.1289	0.6827
VACWR012	A0A024R7E8;K7EMV4;K7EN05;K7EPC8;K7EQ44;P60002	3	1	0.1334	0.6768
A31R	A0A024R7E8;K7EMV4;K7EN05;K7EPC8;K7EQ44;P60002	3	1	0.031	0.8258
A40R	A0A024R7E8;K7EMV4;K7EN05;K7EPC8;K7EQ44;P60002	3	1	0.0415	0.8091
E7R	A0A024R7E8;K7EMV4;K7EN05;K7EPC8;K7EQ44;P60002	3	1	0.0294	0.8285
F6L	A0A024R7E8;K7EMV4;K7EN05;K7EPC8;K7EQ44;P60002	3	1	0.0242	0.8371
F16L	A0A024R7E8;K7EMV4;K7EN05;K7EPC8;K7EQ44;P60002	3	1	0.0284	0.8301
O1L	A0A024R7E8;K7EMV4;K7EN05;K7EPC8;K7EQ44;P60002	3	1	0.0405	0.8108
A2L	A0A024RA52;P25787	3	11	0.015	0.8535
A5R	A0A024RA52;P25787	3	11	0.0041	0.8764
A7L	A0A024RA52;P25787	3	11	0.0303	0.8269
A8R	A0A024RA52;P25787	3	11	0.0246	0.8364
A14.5L	A0A024RA52;P25787	3	11	0.0178	0.8483
A18R	A0A024RA52;P25787	3	11	0.0228	0.8395
A19L	A0A024RA52;P25787	3	11	0.0129	0.8575
A20R	A0A024RA52;P25787	3	11	0.0058	0.8723
A22R	A0A024RA52;P25787	3	11	0.0858	0.7439
A25L	A0A024RA52;P25787	3	11	0.0053	0.8735
A26L	A0A024RA52;P25787	3	11	0.04	0.8115
A29L	A0A024RA52;P25787	3	11	0.0111	0.861
A35R	A0A024RA52;P25787	3	11	0.0217	0.8414
A39R	A0A024RA52;P25787	3	11	0.0034	0.8783
A41L	A0A024RA52;P25787	3	11	0.0074	0.8688
A46R	A0A024RA52;P25787	3	11	0.0092	0.8649
A48R	A0A024RA52;P25787	3	11	0.0335	0.8218
A49R	A0A024RA52;P25787	3	11	0.0221	0.8407
A50R	A0A024RA52;P25787	3	11	0.0109	0.8614
A53R	A0A024RA52;P25787	3	11	0.0927	0.7348
A54L	A0A024RA52;P25787	3	11	0.1345	0.6753
A55R	A0A024RA52;P25787	3	11	0.1099	0.709
A57R	A0A024RA52;P25787	3	11	0.0212	0.8423
B2R	A0A024RA52;P25787	3	11	0.0853	0.7446
B3R	A0A024RA52;P25787	3	11	0.0152	0.8531
B7R	A0A024RA52;P25787	3	11	0.0095	0.8642
B12R	A0A024RA52;P25787	3	11	0.0458	0.8026
B13R	A0A024RA52;P25787	3	11	0.0039	0.877
B16R	A0A024RA52;P25787	3	11	0.1442	0.6634
B18R	A0A024RA52;P25787	3	11	0.0089	0.8655
C9L	A0A024RA52;P25787	6	11	0.0077	0.8681
C14L	A0A024RA52;P25787	2	11	0.0489	0.7979
C16L	A0A024RA52;P25787	3	11	0.1424	0.6657
C18L	A0A024RA52;P25787	6	11	0.025	0.8358
C19L	A0A024RA52;P25787	3	11	0.0384	0.8141
C20L	A0A024RA52;P25787	2	11	0.0469	0.8009
C22L	A0A024RA52;P25787	3	11	0.1096	0.7096
C23L	A0A024RA52;P25787	2	11	0.0194	0.8455
D4R	A0A024RA52;P25787	3	11	0.0058	0.8723
E5R	A0A024RA52;P25787	3	11	0.0161	0.8514
E9L	A0A024RA52;P25787	3	11	0.0132	0.8569
F10L	A0A024RA52;P25787	3	11	0.0106	0.862
G5R	A0A024RA52;P25787	2	11	0.0183	0.8474
G6R	A0A024RA52;P25787	3	11	0.0071	0.8694
H1L	A0A024RA52;P25787	3	11	0.0383	0.8142
H6R	A0A024RA52;P25787	3	11	0.0242	0.8371
I3L	A0A024RA52;P25787	3	11	0.0086	0.8662
I4L	A0A024RA52;P25787	3	11	0.009	0.8653
I6L	A0A024RA52;P25787	3	11	0.0186	0.8469
J2R	A0A024RA52;P25787	3	11	0.2096	0.5779
K4L	A0A024RA52;P25787	3	11	0.0173	0.8492
L3L	A0A024RA52;P25787	3	11	0.0061	0.8716
VACWR003	A0A024RA52;P25787	3	11	0.0033	0.8785
VACWR005	A0A024RA52;P25787	3	11	0.0142	0.855
A31R	A0A024RA52;P25787	3	11	0.0073	0.869
A40R	A0A024RA52;P25787	3	11	0.0144	0.8546
E7R	A0A024RA52;P25787	3	11	0.0261	0.8339
F6L	A0A024RA52;P25787	3	11	0.0054	0.8733
F16L	A0A024RA52;P25787	3	11	0.0068	0.8701
O1L	A0A024RA52;P25787	3	11	0.0275	0.8316
A14.5L	A0A024RBG1;Q9NZJ9-2	3	5	0.0684	0.769
A18R	A0A024RBG1;Q9NZJ9-2	3	5	0.5668	0.2312
A19L	A0A024RBG1;Q9NZJ9-2	3	5	0.4832	0.2916
A20R	A0A024RBG1;Q9NZJ9-2	3	5	0.1057	0.7163
A22R	A0A024RBG1;Q9NZJ9-2	3	5	0.4856	0.2898
A29L	A0A024RBG1;Q9NZJ9-2	3	5	0.1095	0.7098
A35R	A0A024RBG1;Q9NZJ9-2	3	5	0.373	0.3775
A39R	A0A024RBG1;Q9NZJ9-2	3	5	0.1022	0.7215
A41L	A0A024RBG1;Q9NZJ9-2	3	5	0.3509	0.3961
A46R	A0A024RBG1;Q9NZJ9-2	3	5	0.3263	0.4346
A48R	A0A024RBG1;Q9NZJ9-2	3	5	0.1093	0.7102
A49R	A0A024RBG1;Q9NZJ9-2	3	5	0.1347	0.675
A50R	A0A024RBG1;Q9NZJ9-2	3	5	0.0919	0.7358
A53R	A0A024RBG1;Q9NZJ9-2	3	5	0.6586	0.1647
A55R	A0A024RBG1;Q9NZJ9-2	3	5	0.0872	0.7421
A57R	A0A024RBG1;Q9NZJ9-2	3	5	0.111	0.7061
B2R	A0A024RBG1;Q9NZJ9-2	3	5	0.1081	0.7124
B3R	A0A024RBG1;Q9NZJ9-2	3	5	0.111	0.7061
B12R	A0A024RBG1;Q9NZJ9-2	3	5	0.6168	0.1993
B13R	A0A024RBG1;Q9NZJ9-2	3	5	0.4418	0.3227
B16R	A0A024RBG1;Q9NZJ9-2	3	5	0.2672	0.5075
B18R	A0A024RBG1;Q9NZJ9-2	3	5	0.1095	0.7098
C16L	A0A024RBG1;Q9NZJ9-2	3	5	0.5819	0.2216
C18L	A0A024RBG1;Q9NZJ9-2	6	5	0.1327	0.6777
C19L	A0A024RBG1;Q9NZJ9-2	3	5	0.111	0.7061
C22L	A0A024RBG1;Q9NZJ9-2	3	5	0.635	0.1857
C23L	A0A024RBG1;Q9NZJ9-2	2	5	0.1606	0.6419
D4R	A0A024RBG1;Q9NZJ9-2	3	5	0.2194	0.5653
D5R	A0A024RBG1;Q9NZJ9-2	3	5	0.2916	0.4802
E9L	A0A024RBG1;Q9NZJ9-2	3	5	0.106	0.7159
F10L	A0A024RBG1;Q9NZJ9-2	3	5	0.1073	0.7137
G5R	A0A024RBG1;Q9NZJ9-2	2	5	0.6708	0.1452
G6R	A0A024RBG1;Q9NZJ9-2	3	5	0.1329	0.6774
H1L	A0A024RBG1;Q9NZJ9-2	3	5	0.531	0.2548
H6R	A0A024RBG1;Q9NZJ9-2	3	5	0.2047	0.5841
I3L	A0A024RBG1;Q9NZJ9-2	3	5	0.1107	0.7071
I4L	A0A024RBG1;Q9NZJ9-2	3	5	0.0553	0.7881
I6L	A0A024RBG1;Q9NZJ9-2	3	5	0.1953	0.5961
J2R	A0A024RBG1;Q9NZJ9-2	3	5	0.8862	0.0384
K4L	A0A024RBG1;Q9NZJ9-2	3	5	0.1088	0.7112
L3L	A0A024RBG1;Q9NZJ9-2	3	5	0.4696	0.3017
VACWR003	A0A024RBG1;Q9NZJ9-2	3	5	0.1056	0.7165
A31R	A0A024RBG1;Q9NZJ9-2	3	5	0.309	0.4591
F6L	A0A024RBG1;Q9NZJ9-2	3	5	0.1061	0.7157
F16L	A0A024RBG1;Q9NZJ9-2	3	5	0.5218	0.261
O1L	A0A024RBG1;Q9NZJ9-2	3	5	0.2022	0.5873
A5R	A0A024RCG2;Q96BI1	3	5	0.0004	0.8874
A14.5L	A0A024RCG2;Q96BI1	3	5	0.0336	0.8216
A18R	A0A024RCG2;Q96BI1	3	5	0.0192	0.8458
A19L	A0A024RCG2;Q96BI1	3	5	0.0299	0.8276
A20R	A0A024RCG2;Q96BI1	3	5	0.029	0.8291
A22R	A0A024RCG2;Q96BI1	3	5	0.1533	0.6518
A26L	A0A024RCG2;Q96BI1	3	5	0.04	0.8115
A29L	A0A024RCG2;Q96BI1	3	5	0.054	0.7902
A35R	A0A024RCG2;Q96BI1	3	5	0.0997	0.725
A39R	A0A024RCG2;Q96BI1	3	5	0.0416	0.8089
A41L	A0A024RCG2;Q96BI1	3	5	0.0719	0.7641
A46R	A0A024RCG2;Q96BI1	3	5	0.0764	0.7578
A48R	A0A024RCG2;Q96BI1	3	5	0.2616	0.5136
A49R	A0A024RCG2;Q96BI1	3	5	0.062	0.7784
A50R	A0A024RCG2;Q96BI1	3	5	0.0114	0.8604
A53R	A0A024RCG2;Q96BI1	3	5	0.0114	0.8604
A54L	A0A024RCG2;Q96BI1	3	5	0.0102	0.8628
A55R	A0A024RCG2;Q96BI1	3	5	0.0592	0.7824
A57R	A0A024RCG2;Q96BI1	3	5	0.0613	0.7794
B2R	A0A024RCG2;Q96BI1	3	5	0.0001	0.8888
B3R	A0A024RCG2;Q96BI1	3	5	0.057	0.7856
B7R	A0A024RCG2;Q96BI1	3	5	0.0455	0.8031
B12R	A0A024RCG2;Q96BI1	3	5	0.2992	0.4711
B13R	A0A024RCG2;Q96BI1	3	5	0.0115	0.8602
B16R	A0A024RCG2;Q96BI1	3	5	0.0096	0.864
B18R	A0A024RCG2;Q96BI1	3	5	0.0424	0.8077
C9L	A0A024RCG2;Q96BI1	6	5	0.0095	0.8642
C14L	A0A024RCG2;Q96BI1	2	5	0.057	0.7856
C16L	A0A024RCG2;Q96BI1	3	5	0.0173	0.8492
C18L	A0A024RCG2;Q96BI1	6	5	0.048	0.7992
C19L	A0A024RCG2;Q96BI1	3	5	0.086	0.7437
C20L	A0A024RCG2;Q96BI1	2	5	0.1196	0.6945
C22L	A0A024RCG2;Q96BI1	3	5	0.0049	0.8745
C23L	A0A024RCG2;Q96BI1	2	5	0.0281	0.8306
D4R	A0A024RCG2;Q96BI1	3	5	0.0246	0.8364
D5R	A0A024RCG2;Q96BI1	3	5	0.0314	0.8252
E5R	A0A024RCG2;Q96BI1	3	5	0.0666	0.7715
E9L	A0A024RCG2;Q96BI1	3	5	0.051	0.7946
F10L	A0A024RCG2;Q96BI1	3	5	0.0189	0.8463
G5R	A0A024RCG2;Q96BI1	2	5	0.1077	0.7131
G6R	A0A024RCG2;Q96BI1	3	5	0.039	0.8131
H1L	A0A024RCG2;Q96BI1	3	5	0.037	0.8162
H3L	A0A024RCG2;Q96BI1	3	5	0.0435	0.806
H6R	A0A024RCG2;Q96BI1	3	5	0.0307	0.8263
I3L	A0A024RCG2;Q96BI1	3	5	0.0535	0.791
I4L	A0A024RCG2;Q96BI1	3	5	0.0394	0.8125
I6L	A0A024RCG2;Q96BI1	3	5	0.0813	0.7509
J2R	A0A024RCG2;Q96BI1	3	5	0.2145	0.5718
K4L	A0A024RCG2;Q96BI1	3	5	0.0477	0.7996
L3L	A0A024RCG2;Q96BI1	3	5	0.0168	0.8501
VACWR003	A0A024RCG2;Q96BI1	3	5	0.0037	0.8775
A31R	A0A024RCG2;Q96BI1	3	5	0.0172	0.8494
A40R	A0A024RCG2;Q96BI1	3	5	0.4623	0.3071
E7R	A0A024RCG2;Q96BI1	3	5	0.0462	0.802
F6L	A0A024RCG2;Q96BI1	3	5	0.0575	0.7849
F16L	A0A024RCG2;Q96BI1	3	5	0.038	0.8147
O1L	A0A024RCG2;Q96BI1	3	5	0.1398	0.669
A19L	A0A024RCN4;A0A087X2F1;B4DMT1;Q16670;Q16670-2	3	1	0.106	0.7159
A46R	A0A024RCN4;A0A087X2F1;B4DMT1;Q16670;Q16670-2	3	1	0.4353	0.3283
A49R	A0A024RCN4;A0A087X2F1;B4DMT1;Q16670;Q16670-2	3	1	0.0647	0.7745
A54L	A0A024RCN4;A0A087X2F1;B4DMT1;Q16670;Q16670-2	3	1	0.2536	0.5232
B7R	A0A024RCN4;A0A087X2F1;B4DMT1;Q16670;Q16670-2	3	1	0.3759	0.375
C16L	A0A024RCN4;A0A087X2F1;B4DMT1;Q16670;Q16670-2	3	1	0.3379	0.4079
C22L	A0A024RCN4;A0A087X2F1;B4DMT1;Q16670;Q16670-2	3	1	0.5926	0.2148
G5R	A0A024RCN4;A0A087X2F1;B4DMT1;Q16670;Q16670-2	2	1	0.1291	0.6824
H1L	A0A024RCN4;A0A087X2F1;B4DMT1;Q16670;Q16670-2	3	1	0.0532	0.7914
H3L	A0A024RCN4;A0A087X2F1;B4DMT1;Q16670;Q16670-2	3	1	0.1561	0.6481
A2L	A0A024RCR6;A0A0G2JK23;A0A7I2V508;A0A7P0MQS5;P46379;P46379-2;P46379-3	3	29	0.0038	0.8772
A5R	A0A024RCR6;A0A0G2JK23;A0A7I2V508;A0A7P0MQS5;P46379;P46379-2;P46379-3	3	29	0.0253	0.8353
A7L	A0A024RCR6;A0A0G2JK23;A0A7I2V508;A0A7P0MQS5;P46379;P46379-2;P46379-3	3	29	0.0975	0.7281
A8R	A0A024RCR6;A0A0G2JK23;A0A7I2V508;A0A7P0MQS5;P46379;P46379-2;P46379-3	3	29	0.0241	0.8372
A14.5L	A0A024RCR6;A0A0G2JK23;A0A7I2V508;A0A7P0MQS5;P46379;P46379-2;P46379-3	3	29	0.0541	0.7901
A18R	A0A024RCR6;A0A0G2JK23;A0A7I2V508;A0A7P0MQS5;P46379;P46379-2;P46379-3	3	29	0.0139	0.8556
A19L	A0A024RCR6;A0A0G2JK23;A0A7I2V508;A0A7P0MQS5;P46379;P46379-2;P46379-3	3	29	0.0608	0.7801
A20R	A0A024RCR6;A0A0G2JK23;A0A7I2V508;A0A7P0MQS5;P46379;P46379-2;P46379-3	3	29	0.012	0.8593
A22R	A0A024RCR6;A0A0G2JK23;A0A7I2V508;A0A7P0MQS5;P46379;P46379-2;P46379-3	3	29	0.0143	0.8548
A23R	A0A024RCR6;A0A0G2JK23;A0A7I2V508;A0A7P0MQS5;P46379;P46379-2;P46379-3	3	29	0.012	0.8593
A26L	A0A024RCR6;A0A0G2JK23;A0A7I2V508;A0A7P0MQS5;P46379;P46379-2;P46379-3	3	29	0.0093	0.8647
A29L	A0A024RCR6;A0A0G2JK23;A0A7I2V508;A0A7P0MQS5;P46379;P46379-2;P46379-3	3	29	0.0675	0.7702
A35R	A0A024RCR6;A0A0G2JK23;A0A7I2V508;A0A7P0MQS5;P46379;P46379-2;P46379-3	3	29	0.0881	0.7409
A39R	A0A024RCR6;A0A0G2JK23;A0A7I2V508;A0A7P0MQS5;P46379;P46379-2;P46379-3	3	29	0.0089	0.8655
A41L	A0A024RCR6;A0A0G2JK23;A0A7I2V508;A0A7P0MQS5;P46379;P46379-2;P46379-3	3	29	0.0096	0.864
A46R	A0A024RCR6;A0A0G2JK23;A0A7I2V508;A0A7P0MQS5;P46379;P46379-2;P46379-3	3	29	0.0253	0.8353
A48R	A0A024RCR6;A0A0G2JK23;A0A7I2V508;A0A7P0MQS5;P46379;P46379-2;P46379-3	3	29	0.0592	0.7824
A49R	A0A024RCR6;A0A0G2JK23;A0A7I2V508;A0A7P0MQS5;P46379;P46379-2;P46379-3	3	29	0.0217	0.8414
A50R	A0A024RCR6;A0A0G2JK23;A0A7I2V508;A0A7P0MQS5;P46379;P46379-2;P46379-3	3	29	0.0174	0.849
A53R	A0A024RCR6;A0A0G2JK23;A0A7I2V508;A0A7P0MQS5;P46379;P46379-2;P46379-3	3	29	0.0282	0.8304
A54L	A0A024RCR6;A0A0G2JK23;A0A7I2V508;A0A7P0MQS5;P46379;P46379-2;P46379-3	3	29	0.3211	0.4428
A55R	A0A024RCR6;A0A0G2JK23;A0A7I2V508;A0A7P0MQS5;P46379;P46379-2;P46379-3	3	29	0.1498	0.6562
A57R	A0A024RCR6;A0A0G2JK23;A0A7I2V508;A0A7P0MQS5;P46379;P46379-2;P46379-3	3	29	0.0086	0.8662
B2R	A0A024RCR6;A0A0G2JK23;A0A7I2V508;A0A7P0MQS5;P46379;P46379-2;P46379-3	3	29	0.0344	0.8204
B3R	A0A024RCR6;A0A0G2JK23;A0A7I2V508;A0A7P0MQS5;P46379;P46379-2;P46379-3	3	29	0.0202	0.8441
B7R	A0A024RCR6;A0A0G2JK23;A0A7I2V508;A0A7P0MQS5;P46379;P46379-2;P46379-3	3	29	0.0171	0.8496
B12R	A0A024RCR6;A0A0G2JK23;A0A7I2V508;A0A7P0MQS5;P46379;P46379-2;P46379-3	3	29	0.0239	0.8376
B16R	A0A024RCR6;A0A0G2JK23;A0A7I2V508;A0A7P0MQS5;P46379;P46379-2;P46379-3	3	29	0.1626	0.6389
B18R	A0A024RCR6;A0A0G2JK23;A0A7I2V508;A0A7P0MQS5;P46379;P46379-2;P46379-3	3	29	0.0019	0.8824
C9L	A0A024RCR6;A0A0G2JK23;A0A7I2V508;A0A7P0MQS5;P46379;P46379-2;P46379-3	6	29	0.0209	0.8429
C14L	A0A024RCR6;A0A0G2JK23;A0A7I2V508;A0A7P0MQS5;P46379;P46379-2;P46379-3	2	29	0.0023	0.8813
C16L	A0A024RCR6;A0A0G2JK23;A0A7I2V508;A0A7P0MQS5;P46379;P46379-2;P46379-3	3	29	0.3538	0.3936
C18L	A0A024RCR6;A0A0G2JK23;A0A7I2V508;A0A7P0MQS5;P46379;P46379-2;P46379-3	6	29	0.119	0.6952
C19L	A0A024RCR6;A0A0G2JK23;A0A7I2V508;A0A7P0MQS5;P46379;P46379-2;P46379-3	3	29	0.0027	0.8801
C20L	A0A024RCR6;A0A0G2JK23;A0A7I2V508;A0A7P0MQS5;P46379;P46379-2;P46379-3	2	29	0.1565	0.6476
C21L	A0A024RCR6;A0A0G2JK23;A0A7I2V508;A0A7P0MQS5;P46379;P46379-2;P46379-3	3	29	0.0149	0.8537
C22L	A0A024RCR6;A0A0G2JK23;A0A7I2V508;A0A7P0MQS5;P46379;P46379-2;P46379-3	3	29	0.0432	0.8065
C23L	A0A024RCR6;A0A0G2JK23;A0A7I2V508;A0A7P0MQS5;P46379;P46379-2;P46379-3	2	29	0.0007	0.8863
D4R	A0A024RCR6;A0A0G2JK23;A0A7I2V508;A0A7P0MQS5;P46379;P46379-2;P46379-3	3	29	0.0081	0.8672
D5R	A0A024RCR6;A0A0G2JK23;A0A7I2V508;A0A7P0MQS5;P46379;P46379-2;P46379-3	3	29	0.0166	0.8505
E5R	A0A024RCR6;A0A0G2JK23;A0A7I2V508;A0A7P0MQS5;P46379;P46379-2;P46379-3	3	29	0.0255	0.8349
E9L	A0A024RCR6;A0A0G2JK23;A0A7I2V508;A0A7P0MQS5;P46379;P46379-2;P46379-3	3	29	0.0109	0.8614
F10L	A0A024RCR6;A0A0G2JK23;A0A7I2V508;A0A7P0MQS5;P46379;P46379-2;P46379-3	3	29	0.0214	0.842
G5R	A0A024RCR6;A0A0G2JK23;A0A7I2V508;A0A7P0MQS5;P46379;P46379-2;P46379-3	2	29	0.0323	0.8238
G6R	A0A024RCR6;A0A0G2JK23;A0A7I2V508;A0A7P0MQS5;P46379;P46379-2;P46379-3	3	29	0.021	0.8427
H1L	A0A024RCR6;A0A0G2JK23;A0A7I2V508;A0A7P0MQS5;P46379;P46379-2;P46379-3	3	29	0.0652	0.7737
H3L	A0A024RCR6;A0A0G2JK23;A0A7I2V508;A0A7P0MQS5;P46379;P46379-2;P46379-3	3	29	0.0016	0.8834
H6R	A0A024RCR6;A0A0G2JK23;A0A7I2V508;A0A7P0MQS5;P46379;P46379-2;P46379-3	3	29	0.0463	0.8019
I4L	A0A024RCR6;A0A0G2JK23;A0A7I2V508;A0A7P0MQS5;P46379;P46379-2;P46379-3	3	29	0.0069	0.8698
I6L	A0A024RCR6;A0A0G2JK23;A0A7I2V508;A0A7P0MQS5;P46379;P46379-2;P46379-3	3	29	0.0361	0.8177
J2R	A0A024RCR6;A0A0G2JK23;A0A7I2V508;A0A7P0MQS5;P46379;P46379-2;P46379-3	3	29	0.0267	0.833
K4L	A0A024RCR6;A0A0G2JK23;A0A7I2V508;A0A7P0MQS5;P46379;P46379-2;P46379-3	3	29	0.0075	0.8685
L3L	A0A024RCR6;A0A0G2JK23;A0A7I2V508;A0A7P0MQS5;P46379;P46379-2;P46379-3	3	29	0.0236	0.8381
VACWR003	A0A024RCR6;A0A0G2JK23;A0A7I2V508;A0A7P0MQS5;P46379;P46379-2;P46379-3	3	29	0.0917	0.7361
VACWR005	A0A024RCR6;A0A0G2JK23;A0A7I2V508;A0A7P0MQS5;P46379;P46379-2;P46379-3	3	29	0.5251	0.2587
A31R	A0A024RCR6;A0A0G2JK23;A0A7I2V508;A0A7P0MQS5;P46379;P46379-2;P46379-3	3	29	0.0007	0.8863
A40R	A0A024RCR6;A0A0G2JK23;A0A7I2V508;A0A7P0MQS5;P46379;P46379-2;P46379-3	3	29	0.0213	0.8421
E7R	A0A024RCR6;A0A0G2JK23;A0A7I2V508;A0A7P0MQS5;P46379;P46379-2;P46379-3	3	29	0.0179	0.8481
F6L	A0A024RCR6;A0A0G2JK23;A0A7I2V508;A0A7P0MQS5;P46379;P46379-2;P46379-3	3	29	0.0107	0.8618
F16L	A0A024RCR6;A0A0G2JK23;A0A7I2V508;A0A7P0MQS5;P46379;P46379-2;P46379-3	3	29	0.0061	0.8716
O1L	A0A024RCR6;A0A0G2JK23;A0A7I2V508;A0A7P0MQS5;P46379;P46379-2;P46379-3	3	29	0.0065	0.8707
A14.5L	A0A024RCV8;A0A0G2JHB4;A0A0G2JJ70;A0A0G2JK42;A0A0G2JK88;A0A140T927;A0A140T967;A0A140T982;A0A140T9I9;A0A140T9J3;A0A140T9P6;A2ABF0;H0YDS7;H0YF11;H7C2J4;O43196;O43196-2;O43196-3;O43196-4	3	1	0.3333	0.4122
A19L	A0A024RCV8;A0A0G2JHB4;A0A0G2JJ70;A0A0G2JK42;A0A0G2JK88;A0A140T927;A0A140T967;A0A140T982;A0A140T9I9;A0A140T9J3;A0A140T9P6;A2ABF0;H0YDS7;H0YF11;H7C2J4;O43196;O43196-2;O43196-3;O43196-4	3	1	0.3333	0.4122
A20R	A0A024RCV8;A0A0G2JHB4;A0A0G2JJ70;A0A0G2JK42;A0A0G2JK88;A0A140T927;A0A140T967;A0A140T982;A0A140T9I9;A0A140T9J3;A0A140T9P6;A2ABF0;H0YDS7;H0YF11;H7C2J4;O43196;O43196-2;O43196-3;O43196-4	3	1	0.3327	0.419
A22R	A0A024RCV8;A0A0G2JHB4;A0A0G2JJ70;A0A0G2JK42;A0A0G2JK88;A0A140T927;A0A140T967;A0A140T982;A0A140T9I9;A0A140T9J3;A0A140T9P6;A2ABF0;H0YDS7;H0YF11;H7C2J4;O43196;O43196-2;O43196-3;O43196-4	3	1	0.3333	0.4122
A35R	A0A024RCV8;A0A0G2JHB4;A0A0G2JJ70;A0A0G2JK42;A0A0G2JK88;A0A140T927;A0A140T967;A0A140T982;A0A140T9I9;A0A140T9J3;A0A140T9P6;A2ABF0;H0YDS7;H0YF11;H7C2J4;O43196;O43196-2;O43196-3;O43196-4	3	1	0.9903	0.0027
A48R	A0A024RCV8;A0A0G2JHB4;A0A0G2JJ70;A0A0G2JK42;A0A0G2JK88;A0A140T927;A0A140T967;A0A140T982;A0A140T9I9;A0A140T9J3;A0A140T9P6;A2ABF0;H0YDS7;H0YF11;H7C2J4;O43196;O43196-2;O43196-3;O43196-4	3	1	0.9998	0
A50R	A0A024RCV8;A0A0G2JHB4;A0A0G2JJ70;A0A0G2JK42;A0A0G2JK88;A0A140T927;A0A140T967;A0A140T982;A0A140T9I9;A0A140T9J3;A0A140T9P6;A2ABF0;H0YDS7;H0YF11;H7C2J4;O43196;O43196-2;O43196-3;O43196-4	3	1	0.6659	0.1528
B7R	A0A024RCV8;A0A0G2JHB4;A0A0G2JJ70;A0A0G2JK42;A0A0G2JK88;A0A140T927;A0A140T967;A0A140T982;A0A140T9I9;A0A140T9J3;A0A140T9P6;A2ABF0;H0YDS7;H0YF11;H7C2J4;O43196;O43196-2;O43196-3;O43196-4	3	1	0.3333	0.4122
B12R	A0A024RCV8;A0A0G2JHB4;A0A0G2JJ70;A0A0G2JK42;A0A0G2JK88;A0A140T927;A0A140T967;A0A140T982;A0A140T9I9;A0A140T9J3;A0A140T9P6;A2ABF0;H0YDS7;H0YF11;H7C2J4;O43196;O43196-2;O43196-3;O43196-4	3	1	0.2374	0.5428
B18R	A0A024RCV8;A0A0G2JHB4;A0A0G2JJ70;A0A0G2JK42;A0A0G2JK88;A0A140T927;A0A140T967;A0A140T982;A0A140T9I9;A0A140T9J3;A0A140T9P6;A2ABF0;H0YDS7;H0YF11;H7C2J4;O43196;O43196-2;O43196-3;O43196-4	3	1	0.6646	0.1561
C9L	A0A024RCV8;A0A0G2JHB4;A0A0G2JJ70;A0A0G2JK42;A0A0G2JK88;A0A140T927;A0A140T967;A0A140T982;A0A140T9I9;A0A140T9J3;A0A140T9P6;A2ABF0;H0YDS7;H0YF11;H7C2J4;O43196;O43196-2;O43196-3;O43196-4	6	1	0.3331	0.4165
C18L	A0A024RCV8;A0A0G2JHB4;A0A0G2JJ70;A0A0G2JK42;A0A0G2JK88;A0A140T927;A0A140T967;A0A140T982;A0A140T9I9;A0A140T9J3;A0A140T9P6;A2ABF0;H0YDS7;H0YF11;H7C2J4;O43196;O43196-2;O43196-3;O43196-4	6	1	0.3332	0.4155
D4R	A0A024RCV8;A0A0G2JHB4;A0A0G2JJ70;A0A0G2JK42;A0A0G2JK88;A0A140T927;A0A140T967;A0A140T982;A0A140T9I9;A0A140T9J3;A0A140T9P6;A2ABF0;H0YDS7;H0YF11;H7C2J4;O43196;O43196-2;O43196-3;O43196-4	3	1	0.6664	0.1507
D5R	A0A024RCV8;A0A0G2JHB4;A0A0G2JJ70;A0A0G2JK42;A0A0G2JK88;A0A140T927;A0A140T967;A0A140T982;A0A140T9I9;A0A140T9J3;A0A140T9P6;A2ABF0;H0YDS7;H0YF11;H7C2J4;O43196;O43196-2;O43196-3;O43196-4	3	1	0.3333	0.4122
E5R	A0A024RCV8;A0A0G2JHB4;A0A0G2JJ70;A0A0G2JK42;A0A0G2JK88;A0A140T927;A0A140T967;A0A140T982;A0A140T9I9;A0A140T9J3;A0A140T9P6;A2ABF0;H0YDS7;H0YF11;H7C2J4;O43196;O43196-2;O43196-3;O43196-4	3	1	0.9978	0.0006
E9L	A0A024RCV8;A0A0G2JHB4;A0A0G2JJ70;A0A0G2JK42;A0A0G2JK88;A0A140T927;A0A140T967;A0A140T982;A0A140T9I9;A0A140T9J3;A0A140T9P6;A2ABF0;H0YDS7;H0YF11;H7C2J4;O43196;O43196-2;O43196-3;O43196-4	3	1	0.6666	0.149
F10L	A0A024RCV8;A0A0G2JHB4;A0A0G2JJ70;A0A0G2JK42;A0A0G2JK88;A0A140T927;A0A140T967;A0A140T982;A0A140T9I9;A0A140T9J3;A0A140T9P6;A2ABF0;H0YDS7;H0YF11;H7C2J4;O43196;O43196-2;O43196-3;O43196-4	3	1	0.3331	0.4165
H1L	A0A024RCV8;A0A0G2JHB4;A0A0G2JJ70;A0A0G2JK42;A0A0G2JK88;A0A140T927;A0A140T967;A0A140T982;A0A140T9I9;A0A140T9J3;A0A140T9P6;A2ABF0;H0YDS7;H0YF11;H7C2J4;O43196;O43196-2;O43196-3;O43196-4	3	1	0.6667	0.147
H6R	A0A024RCV8;A0A0G2JHB4;A0A0G2JJ70;A0A0G2JK42;A0A0G2JK88;A0A140T927;A0A140T967;A0A140T982;A0A140T9I9;A0A140T9J3;A0A140T9P6;A2ABF0;H0YDS7;H0YF11;H7C2J4;O43196;O43196-2;O43196-3;O43196-4	3	1	0.3332	0.4155
I6L	A0A024RCV8;A0A0G2JHB4;A0A0G2JJ70;A0A0G2JK42;A0A0G2JK88;A0A140T927;A0A140T967;A0A140T982;A0A140T9I9;A0A140T9J3;A0A140T9P6;A2ABF0;H0YDS7;H0YF11;H7C2J4;O43196;O43196-2;O43196-3;O43196-4	3	1	0.6667	0.147
J2R	A0A024RCV8;A0A0G2JHB4;A0A0G2JJ70;A0A0G2JK42;A0A0G2JK88;A0A140T927;A0A140T967;A0A140T982;A0A140T9I9;A0A140T9J3;A0A140T9P6;A2ABF0;H0YDS7;H0YF11;H7C2J4;O43196;O43196-2;O43196-3;O43196-4	3	1	0.3333	0.4122
L3L	A0A024RCV8;A0A0G2JHB4;A0A0G2JJ70;A0A0G2JK42;A0A0G2JK88;A0A140T927;A0A140T967;A0A140T982;A0A140T9I9;A0A140T9J3;A0A140T9P6;A2ABF0;H0YDS7;H0YF11;H7C2J4;O43196;O43196-2;O43196-3;O43196-4	3	1	0.6667	0.147
E7R	A0A024RCV8;A0A0G2JHB4;A0A0G2JJ70;A0A0G2JK42;A0A0G2JK88;A0A140T927;A0A140T967;A0A140T982;A0A140T9I9;A0A140T9J3;A0A140T9P6;A2ABF0;H0YDS7;H0YF11;H7C2J4;O43196;O43196-2;O43196-3;O43196-4	3	1	0.6667	0.147
F6L	A0A024RCV8;A0A0G2JHB4;A0A0G2JJ70;A0A0G2JK42;A0A0G2JK88;A0A140T927;A0A140T967;A0A140T982;A0A140T9I9;A0A140T9J3;A0A140T9P6;A2ABF0;H0YDS7;H0YF11;H7C2J4;O43196;O43196-2;O43196-3;O43196-4	3	1	0.2655	0.5095
F16L	A0A024RCV8;A0A0G2JHB4;A0A0G2JJ70;A0A0G2JK42;A0A0G2JK88;A0A140T927;A0A140T967;A0A140T982;A0A140T9I9;A0A140T9J3;A0A140T9P6;A2ABF0;H0YDS7;H0YF11;H7C2J4;O43196;O43196-2;O43196-3;O43196-4	3	1	0.6601	0.1627
A5R	A0A067XG54;A0A804HIW2	3	29	0	0.8894
A14.5L	A0A067XG54;A0A804HIW2	3	29	0.0001	0.8888
A18R	A0A067XG54;A0A804HIW2	3	29	0	0.8894
A19L	A0A067XG54;A0A804HIW2	3	29	0.0005	0.887
A22R	A0A067XG54;A0A804HIW2	3	29	0	0.8894
A35R	A0A067XG54;A0A804HIW2	3	29	0.0145	0.8545
A39R	A0A067XG54;A0A804HIW2	3	29	0.0071	0.8694
A41L	A0A067XG54;A0A804HIW2	3	29	0.0073	0.869
A46R	A0A067XG54;A0A804HIW2	3	29	0.0364	0.8172
A48R	A0A067XG54;A0A804HIW2	3	29	0.0009	0.8856
A49R	A0A067XG54;A0A804HIW2	3	29	0.021	0.8427
A50R	A0A067XG54;A0A804HIW2	3	29	0.0001	0.8888
A54L	A0A067XG54;A0A804HIW2	3	29	0.0016	0.8834
B7R	A0A067XG54;A0A804HIW2	3	29	0.0066	0.8705
B12R	A0A067XG54;A0A804HIW2	3	29	0.0002	0.8883
C16L	A0A067XG54;A0A804HIW2	3	29	0	0.8894
C18L	A0A067XG54;A0A804HIW2	6	29	0.0008	0.886
D5R	A0A067XG54;A0A804HIW2	3	29	0.0002	0.8883
E5R	A0A067XG54;A0A804HIW2	3	29	0.0144	0.8546
G5R	A0A067XG54;A0A804HIW2	2	29	0.0011	0.8849
G6R	A0A067XG54;A0A804HIW2	3	29	0.0256	0.8348
H1L	A0A067XG54;A0A804HIW2	3	29	0.0003	0.8878
H6R	A0A067XG54;A0A804HIW2	3	29	0.0008	0.886
I3L	A0A067XG54;A0A804HIW2	3	29	0	0.8894
I4L	A0A067XG54;A0A804HIW2	3	29	0	0.8894
I6L	A0A067XG54;A0A804HIW2	3	29	0.001	0.8853
J2R	A0A067XG54;A0A804HIW2	3	29	0.0002	0.8883
K4L	A0A067XG54;A0A804HIW2	3	29	0.0004	0.8874
L3L	A0A067XG54;A0A804HIW2	3	29	0	0.8894
A40R	A0A067XG54;A0A804HIW2	3	29	0.0015	0.8837
E7R	A0A067XG54;A0A804HIW2	3	29	0.005	0.8743
F6L	A0A067XG54;A0A804HIW2	3	29	0.0011	0.8849
F16L	A0A067XG54;A0A804HIW2	3	29	0.0006	0.8867
O1L	A0A067XG54;A0A804HIW2	3	29	0	0.8894
A14.5L	A0A075B6E5;A0A0U1RRM6;Q8N8S7;Q8N8S7-2;Q8N8S7-3	3	6	0.5336	0.2529
A18R	A0A075B6E5;A0A0U1RRM6;Q8N8S7;Q8N8S7-2;Q8N8S7-3	3	6	0.1031	0.7202
A19L	A0A075B6E5;A0A0U1RRM6;Q8N8S7;Q8N8S7-2;Q8N8S7-3	3	6	0.3536	0.3938
A22R	A0A075B6E5;A0A0U1RRM6;Q8N8S7;Q8N8S7-2;Q8N8S7-3	3	6	0.1682	0.6294
A29L	A0A075B6E5;A0A0U1RRM6;Q8N8S7;Q8N8S7-2;Q8N8S7-3	3	6	0.1101	0.7085
A35R	A0A075B6E5;A0A0U1RRM6;Q8N8S7;Q8N8S7-2;Q8N8S7-3	3	6	0.1271	0.6848
A41L	A0A075B6E5;A0A0U1RRM6;Q8N8S7;Q8N8S7-2;Q8N8S7-3	3	6	0.2135	0.5731
A46R	A0A075B6E5;A0A0U1RRM6;Q8N8S7;Q8N8S7-2;Q8N8S7-3	3	6	0.4296	0.3329
A49R	A0A075B6E5;A0A0U1RRM6;Q8N8S7;Q8N8S7-2;Q8N8S7-3	3	6	0.31	0.4579
A53R	A0A075B6E5;A0A0U1RRM6;Q8N8S7;Q8N8S7-2;Q8N8S7-3	3	6	0.2303	0.551
A54L	A0A075B6E5;A0A0U1RRM6;Q8N8S7;Q8N8S7-2;Q8N8S7-3	3	6	0.1061	0.7157
A55R	A0A075B6E5;A0A0U1RRM6;Q8N8S7;Q8N8S7-2;Q8N8S7-3	3	6	0.0963	0.7298
A57R	A0A075B6E5;A0A0U1RRM6;Q8N8S7;Q8N8S7-2;Q8N8S7-3	3	6	0.3279	0.432
B2R	A0A075B6E5;A0A0U1RRM6;Q8N8S7;Q8N8S7-2;Q8N8S7-3	3	6	0.1874	0.6057
B7R	A0A075B6E5;A0A0U1RRM6;Q8N8S7;Q8N8S7-2;Q8N8S7-3	3	6	0.1507	0.6551
B12R	A0A075B6E5;A0A0U1RRM6;Q8N8S7;Q8N8S7-2;Q8N8S7-3	3	6	0.0837	0.7468
B13R	A0A075B6E5;A0A0U1RRM6;Q8N8S7;Q8N8S7-2;Q8N8S7-3	3	6	0.0916	0.7363
B16R	A0A075B6E5;A0A0U1RRM6;Q8N8S7;Q8N8S7-2;Q8N8S7-3	3	6	0.0858	0.7439
C9L	A0A075B6E5;A0A0U1RRM6;Q8N8S7;Q8N8S7-2;Q8N8S7-3	6	6	0.0545	0.7894
C16L	A0A075B6E5;A0A0U1RRM6;Q8N8S7;Q8N8S7-2;Q8N8S7-3	3	6	0.3721	0.3783
C22L	A0A075B6E5;A0A0U1RRM6;Q8N8S7;Q8N8S7-2;Q8N8S7-3	3	6	0.3308	0.4254
E5R	A0A075B6E5;A0A0U1RRM6;Q8N8S7;Q8N8S7-2;Q8N8S7-3	3	6	0.1116	0.7047
G5R	A0A075B6E5;A0A0U1RRM6;Q8N8S7;Q8N8S7-2;Q8N8S7-3	2	6	0.205	0.5837
H1L	A0A075B6E5;A0A0U1RRM6;Q8N8S7;Q8N8S7-2;Q8N8S7-3	3	6	0.4668	0.304
I6L	A0A075B6E5;A0A0U1RRM6;Q8N8S7;Q8N8S7-2;Q8N8S7-3	3	6	0.092	0.7357
J2R	A0A075B6E5;A0A0U1RRM6;Q8N8S7;Q8N8S7-2;Q8N8S7-3	3	6	0.0535	0.791
K4L	A0A075B6E5;A0A0U1RRM6;Q8N8S7;Q8N8S7-2;Q8N8S7-3	3	6	0.2206	0.5635
L3L	A0A075B6E5;A0A0U1RRM6;Q8N8S7;Q8N8S7-2;Q8N8S7-3	3	6	0.4299	0.3326
A40R	A0A075B6E5;A0A0U1RRM6;Q8N8S7;Q8N8S7-2;Q8N8S7-3	3	6	0.0339	0.8212
E7R	A0A075B6E5;A0A0U1RRM6;Q8N8S7;Q8N8S7-2;Q8N8S7-3	3	6	0.2484	0.5297
F6L	A0A075B6E5;A0A0U1RRM6;Q8N8S7;Q8N8S7-2;Q8N8S7-3	3	6	0.3187	0.4463
F16L	A0A075B6E5;A0A0U1RRM6;Q8N8S7;Q8N8S7-2;Q8N8S7-3	3	6	0.1239	0.689
O1L	A0A075B6E5;A0A0U1RRM6;Q8N8S7;Q8N8S7-2;Q8N8S7-3	3	6	0.0063	0.8712
A14.5L	A0A075B6E9;A0A494C1A4;Q96NW7;Q96NW7-2	3	1	0.6206	0.1965
A19L	A0A075B6E9;A0A494C1A4;Q96NW7;Q96NW7-2	3	1	0.5778	0.2244
A22R	A0A075B6E9;A0A494C1A4;Q96NW7;Q96NW7-2	3	1	0.2999	0.4704
A35R	A0A075B6E9;A0A494C1A4;Q96NW7;Q96NW7-2	3	1	0.2779	0.4957
A39R	A0A075B6E9;A0A494C1A4;Q96NW7;Q96NW7-2	3	1	0.1009	0.7234
A41L	A0A075B6E9;A0A494C1A4;Q96NW7;Q96NW7-2	3	1	0.1008	0.7235
A46R	A0A075B6E9;A0A494C1A4;Q96NW7;Q96NW7-2	3	1	0.4788	0.2949
A48R	A0A075B6E9;A0A494C1A4;Q96NW7;Q96NW7-2	3	1	0.2415	0.5379
A50R	A0A075B6E9;A0A494C1A4;Q96NW7;Q96NW7-2	3	1	0.2526	0.5244
B7R	A0A075B6E9;A0A494C1A4;Q96NW7;Q96NW7-2	3	1	0.2265	0.5556
C16L	A0A075B6E9;A0A494C1A4;Q96NW7;Q96NW7-2	3	1	0.0722	0.7637
C18L	A0A075B6E9;A0A494C1A4;Q96NW7;Q96NW7-2	6	1	0.0803	0.7524
C22L	A0A075B6E9;A0A494C1A4;Q96NW7;Q96NW7-2	3	1	0.3024	0.4676
D5R	A0A075B6E9;A0A494C1A4;Q96NW7;Q96NW7-2	3	1	0.319	0.4459
E5R	A0A075B6E9;A0A494C1A4;Q96NW7;Q96NW7-2	3	1	0.0412	0.8096
E9L	A0A075B6E9;A0A494C1A4;Q96NW7;Q96NW7-2	3	1	0.1875	0.6056
F10L	A0A075B6E9;A0A494C1A4;Q96NW7;Q96NW7-2	3	1	0.2156	0.5703
G5R	A0A075B6E9;A0A494C1A4;Q96NW7;Q96NW7-2	2	1	0.6934	0.1332
G6R	A0A075B6E9;A0A494C1A4;Q96NW7;Q96NW7-2	3	1	0.1774	0.6182
H1L	A0A075B6E9;A0A494C1A4;Q96NW7;Q96NW7-2	3	1	0.5661	0.2317
H3L	A0A075B6E9;A0A494C1A4;Q96NW7;Q96NW7-2	3	1	0.23	0.5514
H6R	A0A075B6E9;A0A494C1A4;Q96NW7;Q96NW7-2	3	1	0.317	0.4486
I4L	A0A075B6E9;A0A494C1A4;Q96NW7;Q96NW7-2	3	1	0.5122	0.2668
I6L	A0A075B6E9;A0A494C1A4;Q96NW7;Q96NW7-2	3	1	0.4701	0.3012
J2R	A0A075B6E9;A0A494C1A4;Q96NW7;Q96NW7-2	3	1	0.2691	0.5055
L3L	A0A075B6E9;A0A494C1A4;Q96NW7;Q96NW7-2	3	1	0.6538	0.1699
E7R	A0A075B6E9;A0A494C1A4;Q96NW7;Q96NW7-2	3	1	0.5264	0.2577
A2L	A0A075B6F9;Q9Y314	3	14	0.1241	0.6887
A5R	A0A075B6F9;Q9Y314	3	14	0.0887	0.7401
A7L	A0A075B6F9;Q9Y314	3	14	0.1071	0.7141
A8R	A0A075B6F9;Q9Y314	3	14	0.0759	0.7585
A14.5L	A0A075B6F9;Q9Y314	3	14	0.0164	0.8509
A18R	A0A075B6F9;Q9Y314	3	14	0.0346	0.8201
A19L	A0A075B6F9;Q9Y314	3	14	0.0081	0.8672
A20R	A0A075B6F9;Q9Y314	3	14	0.0172	0.8494
A22R	A0A075B6F9;Q9Y314	3	14	0.0581	0.784
A23R	A0A075B6F9;Q9Y314	3	14	0.1431	0.6648
A24R	A0A075B6F9;Q9Y314	2	14	0.145	0.6624
A25L	A0A075B6F9;Q9Y314	3	14	0.1152	0.6999
A26L	A0A075B6F9;Q9Y314	3	14	0.0968	0.7291
A29L	A0A075B6F9;Q9Y314	3	14	0.0595	0.782
A35R	A0A075B6F9;Q9Y314	3	14	0.0095	0.8642
A39R	A0A075B6F9;Q9Y314	3	14	0.0101	0.863
A41L	A0A075B6F9;Q9Y314	3	14	0.021	0.8427
A46R	A0A075B6F9;Q9Y314	3	14	0.0045	0.8754
A48R	A0A075B6F9;Q9Y314	3	14	0.0194	0.8455
A49R	A0A075B6F9;Q9Y314	3	14	0.0055	0.873
A50R	A0A075B6F9;Q9Y314	3	14	0.0163	0.851
A53R	A0A075B6F9;Q9Y314	3	14	0.0649	0.7742
A54L	A0A075B6F9;Q9Y314	3	14	0.131	0.6799
A55R	A0A075B6F9;Q9Y314	3	14	0.0556	0.7876
A57R	A0A075B6F9;Q9Y314	3	14	0.0928	0.7346
B2R	A0A075B6F9;Q9Y314	3	14	0.1328	0.6775
B3R	A0A075B6F9;Q9Y314	3	14	0.0586	0.7833
B7R	A0A075B6F9;Q9Y314	3	14	0.0127	0.8579
B12R	A0A075B6F9;Q9Y314	3	14	0.0326	0.8233
B13R	A0A075B6F9;Q9Y314	3	14	0.098	0.7274
B16R	A0A075B6F9;Q9Y314	3	14	0.0737	0.7617
B18R	A0A075B6F9;Q9Y314	3	14	0.0531	0.7916
C9L	A0A075B6F9;Q9Y314	6	14	0.0796	0.7534
C14L	A0A075B6F9;Q9Y314	2	14	0.1136	0.7021
C16L	A0A075B6F9;Q9Y314	3	14	0.1326	0.6778
C18L	A0A075B6F9;Q9Y314	6	14	0.0398	0.8118
C19L	A0A075B6F9;Q9Y314	3	14	0.0561	0.7869
C20L	A0A075B6F9;Q9Y314	2	14	0.035	0.8195
C21L	A0A075B6F9;Q9Y314	3	14	0.0311	0.8257
C22L	A0A075B6F9;Q9Y314	3	14	0.0778	0.7559
C23L	A0A075B6F9;Q9Y314	2	14	0.0697	0.7672
D4R	A0A075B6F9;Q9Y314	3	14	0.0589	0.7829
D5R	A0A075B6F9;Q9Y314	3	14	0.0217	0.8414
E5R	A0A075B6F9;Q9Y314	3	14	0.0185	0.847
E9L	A0A075B6F9;Q9Y314	3	14	0.0346	0.8201
F10L	A0A075B6F9;Q9Y314	3	14	0.076	0.7584
G5R	A0A075B6F9;Q9Y314	2	14	0.0163	0.851
G6R	A0A075B6F9;Q9Y314	3	14	0.009	0.8653
H1L	A0A075B6F9;Q9Y314	3	14	0.0165	0.8507
H3L	A0A075B6F9;Q9Y314	3	14	0.0398	0.8118
H6R	A0A075B6F9;Q9Y314	3	14	0.0396	0.8122
I3L	A0A075B6F9;Q9Y314	3	14	0.027	0.8324
I4L	A0A075B6F9;Q9Y314	3	14	0.0646	0.7746
I6L	A0A075B6F9;Q9Y314	3	14	0.0236	0.8381
J2R	A0A075B6F9;Q9Y314	3	14	0.018	0.8479
K4L	A0A075B6F9;Q9Y314	3	14	0.0579	0.7843
L3L	A0A075B6F9;Q9Y314	3	14	0.0148	0.8539
VACWR002	A0A075B6F9;Q9Y314	3	14	0.1462	0.6608
VACWR003	A0A075B6F9;Q9Y314	3	14	0.0895	0.7391
VACWR005	A0A075B6F9;Q9Y314	3	14	0.1107	0.7071
VACWR012	A0A075B6F9;Q9Y314	3	14	0.1212	0.6924
A31R	A0A075B6F9;Q9Y314	3	14	0.0552	0.7883
A40R	A0A075B6F9;Q9Y314	3	14	0.0175	0.8489
E7R	A0A075B6F9;Q9Y314	3	14	0.027	0.8324
F6L	A0A075B6F9;Q9Y314	3	14	0.0293	0.8286
F16L	A0A075B6F9;Q9Y314	3	14	0.0061	0.8716
O1L	A0A075B6F9;Q9Y314	3	14	0.0374	0.8156
A5R	A0A075B6G6;Q7Z7B0	3	23	0.0014	0.884
A14.5L	A0A075B6G6;Q7Z7B0	3	23	0.0008	0.886
A18R	A0A075B6G6;Q7Z7B0	3	23	0.0014	0.884
A19L	A0A075B6G6;Q7Z7B0	3	23	0.0001	0.8888
A22R	A0A075B6G6;Q7Z7B0	3	23	0	0.8894
A25L	A0A075B6G6;Q7Z7B0	3	23	0	0.8894
A35R	A0A075B6G6;Q7Z7B0	3	23	0.0013	0.8843
A39R	A0A075B6G6;Q7Z7B0	3	23	0	0.8894
A41L	A0A075B6G6;Q7Z7B0	3	23	0	0.8894
A46R	A0A075B6G6;Q7Z7B0	3	23	0.0002	0.8883
A49R	A0A075B6G6;Q7Z7B0	3	23	0.0003	0.8878
A50R	A0A075B6G6;Q7Z7B0	3	23	0	0.8894
A53R	A0A075B6G6;Q7Z7B0	3	23	0.0014	0.884
A54L	A0A075B6G6;Q7Z7B0	3	23	0.0002	0.8883
A55R	A0A075B6G6;Q7Z7B0	3	23	0	0.8894
B2R	A0A075B6G6;Q7Z7B0	3	23	0.0003	0.8878
B7R	A0A075B6G6;Q7Z7B0	3	23	0.0018	0.8828
B12R	A0A075B6G6;Q7Z7B0	3	23	0	0.8894
B13R	A0A075B6G6;Q7Z7B0	3	23	0	0.8894
B16R	A0A075B6G6;Q7Z7B0	3	23	0.0015	0.8837
B18R	A0A075B6G6;Q7Z7B0	3	23	0.0015	0.8837
C9L	A0A075B6G6;Q7Z7B0	6	23	0.0003	0.8878
C18L	A0A075B6G6;Q7Z7B0	6	23	0.0004	0.8874
C22L	A0A075B6G6;Q7Z7B0	3	23	0	0.8894
C23L	A0A075B6G6;Q7Z7B0	2	23	0	0.8894
D4R	A0A075B6G6;Q7Z7B0	3	23	0	0.8894
D5R	A0A075B6G6;Q7Z7B0	3	23	0.0015	0.8837
E5R	A0A075B6G6;Q7Z7B0	3	23	0.001	0.8853
F10L	A0A075B6G6;Q7Z7B0	3	23	0	0.8894
G5R	A0A075B6G6;Q7Z7B0	2	23	0.0004	0.8874
G6R	A0A075B6G6;Q7Z7B0	3	23	0.0003	0.8878
H1L	A0A075B6G6;Q7Z7B0	3	23	0.0002	0.8883
H6R	A0A075B6G6;Q7Z7B0	3	23	0	0.8894
I3L	A0A075B6G6;Q7Z7B0	3	23	0	0.8894
I4L	A0A075B6G6;Q7Z7B0	3	23	0.0005	0.887
I6L	A0A075B6G6;Q7Z7B0	3	23	0	0.8894
J2R	A0A075B6G6;Q7Z7B0	3	23	0	0.8894
K4L	A0A075B6G6;Q7Z7B0	3	23	0	0.8894
L3L	A0A075B6G6;Q7Z7B0	3	23	0.0007	0.8863
VACWR003	A0A075B6G6;Q7Z7B0	3	23	0	0.8894
A31R	A0A075B6G6;Q7Z7B0	3	23	0	0.8894
A40R	A0A075B6G6;Q7Z7B0	3	23	0	0.8894
E7R	A0A075B6G6;Q7Z7B0	3	23	0.0003	0.8878
F6L	A0A075B6G6;Q7Z7B0	3	23	0.0002	0.8883
F16L	A0A075B6G6;Q7Z7B0	3	23	0	0.8894
O1L	A0A075B6G6;Q7Z7B0	3	23	0	0.8894
A5R	A0A075B6I0	3	1	0.0478	0.7995
C20L	A0A075B6I0	2	1	0.4975	0.28
C20L	A0A075B6K5;P80748	2	1	0.4999	0.2766
A18R	A0A075B6P5;A0A087WW87;P01614;P01615	3	2	0.0058	0.8723
A41L	A0A075B6P5;A0A087WW87;P01614;P01615	3	2	0.0058	0.8723
A54L	A0A075B6P5;A0A087WW87;P01614;P01615	3	2	0.0652	0.7737
B2R	A0A075B6P5;A0A087WW87;P01614;P01615	3	2	0.2252	0.5573
B16R	A0A075B6P5;A0A087WW87;P01614;P01615	3	2	0.0682	0.7692
B18R	A0A075B6P5;A0A087WW87;P01614;P01615	3	2	0.1391	0.6699
C20L	A0A075B6P5;A0A087WW87;P01614;P01615	2	2	0.4942	0.283
D5R	A0A075B6P5;A0A087WW87;P01614;P01615	3	2	0.1365	0.6729
VACWR003	A0A075B6P5;A0A087WW87;P01614;P01615	3	2	0.1215	0.692
A18R	A0A075B6Q2;Q5T0N5;Q5T0N5-2;Q5T0N5-3;Q5T0N5-4;Q5T0N5-5	3	2	0.0044	0.8757
A19L	A0A075B6Q2;Q5T0N5;Q5T0N5-2;Q5T0N5-3;Q5T0N5-4;Q5T0N5-5	3	2	0.0036	0.8777
A22R	A0A075B6Q2;Q5T0N5;Q5T0N5-2;Q5T0N5-3;Q5T0N5-4;Q5T0N5-5	3	2	0.0001	0.8888
A35R	A0A075B6Q2;Q5T0N5;Q5T0N5-2;Q5T0N5-3;Q5T0N5-4;Q5T0N5-5	3	2	0	0.8894
A41L	A0A075B6Q2;Q5T0N5;Q5T0N5-2;Q5T0N5-3;Q5T0N5-4;Q5T0N5-5	3	2	0.0018	0.8828
A46R	A0A075B6Q2;Q5T0N5;Q5T0N5-2;Q5T0N5-3;Q5T0N5-4;Q5T0N5-5	3	2	0.0007	0.8863
A49R	A0A075B6Q2;Q5T0N5;Q5T0N5-2;Q5T0N5-3;Q5T0N5-4;Q5T0N5-5	3	2	0.0042	0.8762
B7R	A0A075B6Q2;Q5T0N5;Q5T0N5-2;Q5T0N5-3;Q5T0N5-4;Q5T0N5-5	3	2	0.0002	0.8883
B12R	A0A075B6Q2;Q5T0N5;Q5T0N5-2;Q5T0N5-3;Q5T0N5-4;Q5T0N5-5	3	2	0.0019	0.8824
B13R	A0A075B6Q2;Q5T0N5;Q5T0N5-2;Q5T0N5-3;Q5T0N5-4;Q5T0N5-5	3	2	0.0092	0.8649
B16R	A0A075B6Q2;Q5T0N5;Q5T0N5-2;Q5T0N5-3;Q5T0N5-4;Q5T0N5-5	3	2	0.0002	0.8883
C16L	A0A075B6Q2;Q5T0N5;Q5T0N5-2;Q5T0N5-3;Q5T0N5-4;Q5T0N5-5	3	2	0.0001	0.8888
C18L	A0A075B6Q2;Q5T0N5;Q5T0N5-2;Q5T0N5-3;Q5T0N5-4;Q5T0N5-5	6	2	0.0014	0.884
C23L	A0A075B6Q2;Q5T0N5;Q5T0N5-2;Q5T0N5-3;Q5T0N5-4;Q5T0N5-5	2	2	0.0089	0.8655
E5R	A0A075B6Q2;Q5T0N5;Q5T0N5-2;Q5T0N5-3;Q5T0N5-4;Q5T0N5-5	3	2	0.0007	0.8863
G6R	A0A075B6Q2;Q5T0N5;Q5T0N5-2;Q5T0N5-3;Q5T0N5-4;Q5T0N5-5	3	2	0.003	0.8793
H1L	A0A075B6Q2;Q5T0N5;Q5T0N5-2;Q5T0N5-3;Q5T0N5-4;Q5T0N5-5	3	2	0.0002	0.8883
H6R	A0A075B6Q2;Q5T0N5;Q5T0N5-2;Q5T0N5-3;Q5T0N5-4;Q5T0N5-5	3	2	0.0007	0.8863
I4L	A0A075B6Q2;Q5T0N5;Q5T0N5-2;Q5T0N5-3;Q5T0N5-4;Q5T0N5-5	3	2	0.0064	0.8709
I6L	A0A075B6Q2;Q5T0N5;Q5T0N5-2;Q5T0N5-3;Q5T0N5-4;Q5T0N5-5	3	2	0.0001	0.8888
J2R	A0A075B6Q2;Q5T0N5;Q5T0N5-2;Q5T0N5-3;Q5T0N5-4;Q5T0N5-5	3	2	0.0004	0.8874
K4L	A0A075B6Q2;Q5T0N5;Q5T0N5-2;Q5T0N5-3;Q5T0N5-4;Q5T0N5-5	3	2	0.003	0.8793
L3L	A0A075B6Q2;Q5T0N5;Q5T0N5-2;Q5T0N5-3;Q5T0N5-4;Q5T0N5-5	3	2	0.0005	0.887
VACWR012	A0A075B6Q2;Q5T0N5;Q5T0N5-2;Q5T0N5-3;Q5T0N5-4;Q5T0N5-5	3	2	0.0128	0.8577
A31R	A0A075B6Q2;Q5T0N5;Q5T0N5-2;Q5T0N5-3;Q5T0N5-4;Q5T0N5-5	3	2	0.0005	0.887
E7R	A0A075B6Q2;Q5T0N5;Q5T0N5-2;Q5T0N5-3;Q5T0N5-4;Q5T0N5-5	3	2	0.0001	0.8888
F6L	A0A075B6Q2;Q5T0N5;Q5T0N5-2;Q5T0N5-3;Q5T0N5-4;Q5T0N5-5	3	2	0.0003	0.8878
F16L	A0A075B6Q2;Q5T0N5;Q5T0N5-2;Q5T0N5-3;Q5T0N5-4;Q5T0N5-5	3	2	0.0062	0.8714
O1L	A0A075B6Q2;Q5T0N5;Q5T0N5-2;Q5T0N5-3;Q5T0N5-4;Q5T0N5-5	3	2	0.0003	0.8878
A5R	A0A075B6T1;Q9C0C7;Q9C0C7-3;Q9C0C7-4;Q9C0C7-5	3	5	0.0341	0.8209
A19L	A0A075B6T1;Q9C0C7;Q9C0C7-3;Q9C0C7-4;Q9C0C7-5	3	5	0.2203	0.564
A22R	A0A075B6T1;Q9C0C7;Q9C0C7-3;Q9C0C7-4;Q9C0C7-5	3	5	0.1068	0.7146
A35R	A0A075B6T1;Q9C0C7;Q9C0C7-3;Q9C0C7-4;Q9C0C7-5	3	5	0.716	0.1214
A55R	A0A075B6T1;Q9C0C7;Q9C0C7-3;Q9C0C7-4;Q9C0C7-5	3	5	0.0823	0.7494
B12R	A0A075B6T1;Q9C0C7;Q9C0C7-3;Q9C0C7-4;Q9C0C7-5	3	5	0.1038	0.7193
C22L	A0A075B6T1;Q9C0C7;Q9C0C7-3;Q9C0C7-4;Q9C0C7-5	3	5	0.1474	0.6593
G5R	A0A075B6T1;Q9C0C7;Q9C0C7-3;Q9C0C7-4;Q9C0C7-5	2	5	0.0925	0.7351
H1L	A0A075B6T1;Q9C0C7;Q9C0C7-3;Q9C0C7-4;Q9C0C7-5	3	5	0.2345	0.5462
I4L	A0A075B6T1;Q9C0C7;Q9C0C7-3;Q9C0C7-4;Q9C0C7-5	3	5	0.0709	0.7655
J2R	A0A075B6T1;Q9C0C7;Q9C0C7-3;Q9C0C7-4;Q9C0C7-5	3	5	0.0998	0.7249
L3L	A0A075B6T1;Q9C0C7;Q9C0C7-3;Q9C0C7-4;Q9C0C7-5	3	5	0.1754	0.6206
O1L	A0A075B6T1;Q9C0C7;Q9C0C7-3;Q9C0C7-4;Q9C0C7-5	3	5	0.0912	0.7369
A19L	A0A075B6T4;Q9NVX7;Q9NVX7-2	3	8	0.023	0.8391
A53R	A0A075B6T4;Q9NVX7;Q9NVX7-2	3	8	0.1253	0.6871
B2R	A0A075B6T4;Q9NVX7;Q9NVX7-2	3	8	0.0827	0.7488
C16L	A0A075B6T4;Q9NVX7;Q9NVX7-2	3	8	0.9947	0.0015
C18L	A0A075B6T4;Q9NVX7;Q9NVX7-2	6	8	0.0413	0.8095
C22L	A0A075B6T4;Q9NVX7;Q9NVX7-2	3	8	0.5932	0.2142
G6R	A0A075B6T4;Q9NVX7;Q9NVX7-2	3	8	0.0416	0.8089
L3L	A0A075B6T4;Q9NVX7;Q9NVX7-2	3	8	0.0185	0.847
F16L	A0A075B6T4;Q9NVX7;Q9NVX7-2	3	8	0.1541	0.6508
A2L	A0A075B752;A0A087WTN9;P13928;Q5VT79	3	3	0.0161	0.8514
A5R	A0A075B752;A0A087WTN9;P13928;Q5VT79	3	3	0.0134	0.8565
A7L	A0A075B752;A0A087WTN9;P13928;Q5VT79	3	3	0.0268	0.8328
A8R	A0A075B752;A0A087WTN9;P13928;Q5VT79	3	3	0.0039	0.877
A14.5L	A0A075B752;A0A087WTN9;P13928;Q5VT79	3	3	0.0021	0.8818
A18R	A0A075B752;A0A087WTN9;P13928;Q5VT79	3	3	0.0007	0.8863
A19L	A0A075B752;A0A087WTN9;P13928;Q5VT79	3	3	0.0011	0.8849
A20R	A0A075B752;A0A087WTN9;P13928;Q5VT79	3	3	0.0034	0.8783
A22R	A0A075B752;A0A087WTN9;P13928;Q5VT79	3	3	0.0047	0.8749
A23R	A0A075B752;A0A087WTN9;P13928;Q5VT79	3	3	0.0343	0.8206
A24R	A0A075B752;A0A087WTN9;P13928;Q5VT79	2	3	0.0296	0.8281
A25L	A0A075B752;A0A087WTN9;P13928;Q5VT79	3	3	0.0405	0.8108
A26L	A0A075B752;A0A087WTN9;P13928;Q5VT79	3	3	0.0269	0.8326
A29L	A0A075B752;A0A087WTN9;P13928;Q5VT79	3	3	0.0052	0.8738
A35R	A0A075B752;A0A087WTN9;P13928;Q5VT79	3	3	0.0013	0.8843
A39R	A0A075B752;A0A087WTN9;P13928;Q5VT79	3	3	0.0006	0.8867
A41L	A0A075B752;A0A087WTN9;P13928;Q5VT79	3	3	0.0032	0.8788
A46R	A0A075B752;A0A087WTN9;P13928;Q5VT79	3	3	0.0002	0.8883
A48R	A0A075B752;A0A087WTN9;P13928;Q5VT79	3	3	0.0013	0.8843
A49R	A0A075B752;A0A087WTN9;P13928;Q5VT79	3	3	0.0009	0.8856
A50R	A0A075B752;A0A087WTN9;P13928;Q5VT79	3	3	0.0004	0.8874
A53R	A0A075B752;A0A087WTN9;P13928;Q5VT79	3	3	0.0256	0.8348
A54L	A0A075B752;A0A087WTN9;P13928;Q5VT79	3	3	0.0297	0.828
A55R	A0A075B752;A0A087WTN9;P13928;Q5VT79	3	3	0.0111	0.861
A57R	A0A075B752;A0A087WTN9;P13928;Q5VT79	3	3	0.0266	0.8331
B2R	A0A075B752;A0A087WTN9;P13928;Q5VT79	3	3	0.0157	0.8522
B3R	A0A075B752;A0A087WTN9;P13928;Q5VT79	3	3	0.0051	0.874
B7R	A0A075B752;A0A087WTN9;P13928;Q5VT79	3	3	0.0005	0.887
B12R	A0A075B752;A0A087WTN9;P13928;Q5VT79	3	3	0.0002	0.8883
B13R	A0A075B752;A0A087WTN9;P13928;Q5VT79	3	3	0.0224	0.8402
B16R	A0A075B752;A0A087WTN9;P13928;Q5VT79	3	3	0.0223	0.8403
B18R	A0A075B752;A0A087WTN9;P13928;Q5VT79	3	3	0.0033	0.8785
C9L	A0A075B752;A0A087WTN9;P13928;Q5VT79	6	3	0.0059	0.8721
C14L	A0A075B752;A0A087WTN9;P13928;Q5VT79	2	3	0.0226	0.8398
C16L	A0A075B752;A0A087WTN9;P13928;Q5VT79	3	3	0.0081	0.8672
C18L	A0A075B752;A0A087WTN9;P13928;Q5VT79	6	3	0.0065	0.8707
C19L	A0A075B752;A0A087WTN9;P13928;Q5VT79	3	3	0.0143	0.8548
C20L	A0A075B752;A0A087WTN9;P13928;Q5VT79	2	3	0.018	0.8479
C21L	A0A075B752;A0A087WTN9;P13928;Q5VT79	3	3	0.021	0.8427
C22L	A0A075B752;A0A087WTN9;P13928;Q5VT79	3	3	0.0208	0.843
C23L	A0A075B752;A0A087WTN9;P13928;Q5VT79	2	3	0.008	0.8674
D4R	A0A075B752;A0A087WTN9;P13928;Q5VT79	3	3	0.006	0.8718
D5R	A0A075B752;A0A087WTN9;P13928;Q5VT79	3	3	0.0001	0.8888
E5R	A0A075B752;A0A087WTN9;P13928;Q5VT79	3	3	0.003	0.8793
E9L	A0A075B752;A0A087WTN9;P13928;Q5VT79	3	3	0.0012	0.8846
F10L	A0A075B752;A0A087WTN9;P13928;Q5VT79	3	3	0.0054	0.8733
G5R	A0A075B752;A0A087WTN9;P13928;Q5VT79	2	3	0.0016	0.8834
G6R	A0A075B752;A0A087WTN9;P13928;Q5VT79	3	3	0.0007	0.8863
H1L	A0A075B752;A0A087WTN9;P13928;Q5VT79	3	3	0.0001	0.8888
H3L	A0A075B752;A0A087WTN9;P13928;Q5VT79	3	3	0.0017	0.8831
H6R	A0A075B752;A0A087WTN9;P13928;Q5VT79	3	3	0.009	0.8653
I3L	A0A075B752;A0A087WTN9;P13928;Q5VT79	3	3	0.0133	0.8567
I4L	A0A075B752;A0A087WTN9;P13928;Q5VT79	3	3	0.0013	0.8843
I6L	A0A075B752;A0A087WTN9;P13928;Q5VT79	3	3	0.0027	0.8801
J2R	A0A075B752;A0A087WTN9;P13928;Q5VT79	3	3	0.0012	0.8846
K4L	A0A075B752;A0A087WTN9;P13928;Q5VT79	3	3	0.0094	0.8645
L3L	A0A075B752;A0A087WTN9;P13928;Q5VT79	3	3	0.0001	0.8888
VACWR002	A0A075B752;A0A087WTN9;P13928;Q5VT79	3	3	0.0256	0.8348
VACWR003	A0A075B752;A0A087WTN9;P13928;Q5VT79	3	3	0.0225	0.84
VACWR005	A0A075B752;A0A087WTN9;P13928;Q5VT79	3	3	0.0179	0.8481
VACWR012	A0A075B752;A0A087WTN9;P13928;Q5VT79	3	3	0.0215	0.8418
A31R	A0A075B752;A0A087WTN9;P13928;Q5VT79	3	3	0.0018	0.8828
A40R	A0A075B752;A0A087WTN9;P13928;Q5VT79	3	3	0.0021	0.8818
E7R	A0A075B752;A0A087WTN9;P13928;Q5VT79	3	3	0.0041	0.8764
F6L	A0A075B752;A0A087WTN9;P13928;Q5VT79	3	3	0.0005	0.887
F16L	A0A075B752;A0A087WTN9;P13928;Q5VT79	3	3	0.0007	0.8863
O1L	A0A075B752;A0A087WTN9;P13928;Q5VT79	3	3	0.0014	0.884
A5R	A0A075B773;O00623	3	7	0.0536	0.7908
A14.5L	A0A075B773;O00623	3	7	0.1019	0.7219
A18R	A0A075B773;O00623	3	7	0.0884	0.7405
A19L	A0A075B773;O00623	3	7	0.2628	0.5124
A22R	A0A075B773;O00623	3	7	0.0607	0.7802
A35R	A0A075B773;O00623	3	7	0.6975	0.1311
A39R	A0A075B773;O00623	3	7	0.0907	0.7375
A41L	A0A075B773;O00623	3	7	0.5082	0.2696
A46R	A0A075B773;O00623	3	7	0.7385	0.1094
A49R	A0A075B773;O00623	3	7	0.9327	0.0215
A50R	A0A075B773;O00623	3	7	0.0817	0.7503
A55R	A0A075B773;O00623	3	7	0.04	0.8115
B3R	A0A075B773;O00623	3	7	0.0826	0.7489
B7R	A0A075B773;O00623	3	7	0.6513	0.1722
B12R	A0A075B773;O00623	3	7	0.2316	0.5495
C14L	A0A075B773;O00623	2	7	0.1214	0.6921
C16L	A0A075B773;O00623	3	7	0.0749	0.7599
C18L	A0A075B773;O00623	6	7	0.126	0.6862
C22L	A0A075B773;O00623	3	7	0.0652	0.7737
D5R	A0A075B773;O00623	3	7	0.1535	0.6515
E5R	A0A075B773;O00623	3	7	0.2521	0.525
G5R	A0A075B773;O00623	2	7	0.5808	0.2224
G6R	A0A075B773;O00623	3	7	0.4351	0.3284
H1L	A0A075B773;O00623	3	7	0.2787	0.4948
H6R	A0A075B773;O00623	3	7	0.1317	0.679
I4L	A0A075B773;O00623	3	7	0.147	0.6598
I6L	A0A075B773;O00623	3	7	0.1701	0.627
J2R	A0A075B773;O00623	3	7	0.2897	0.4824
K4L	A0A075B773;O00623	3	7	0.081	0.7513
L3L	A0A075B773;O00623	3	7	0.229	0.5526
A40R	A0A075B773;O00623	3	7	0.4498	0.3163
E7R	A0A075B773;O00623	3	7	0.9763	0.0072
F6L	A0A075B773;O00623	3	7	0.5605	0.2354
F16L	A0A075B773;O00623	3	7	0.5665	0.2314
O1L	A0A075B773;O00623	3	7	0.1427	0.6653
A14.5L	A0A075B7A1;M0R0E9;M0R344;Q9NRA0;Q9NRA0-2;Q9NRA0-3;Q9NRA0-4;Q9NRA0-5	3	1	0.0356	0.8185
A19L	A0A075B7A1;M0R0E9;M0R344;Q9NRA0;Q9NRA0-2;Q9NRA0-3;Q9NRA0-4;Q9NRA0-5	3	1	0.1848	0.609
A35R	A0A075B7A1;M0R0E9;M0R344;Q9NRA0;Q9NRA0-2;Q9NRA0-3;Q9NRA0-4;Q9NRA0-5	3	1	0.1588	0.6445
A46R	A0A075B7A1;M0R0E9;M0R344;Q9NRA0;Q9NRA0-2;Q9NRA0-3;Q9NRA0-4;Q9NRA0-5	3	1	0.0752	0.7595
A49R	A0A075B7A1;M0R0E9;M0R344;Q9NRA0;Q9NRA0-2;Q9NRA0-3;Q9NRA0-4;Q9NRA0-5	3	1	0.0897	0.7388
B7R	A0A075B7A1;M0R0E9;M0R344;Q9NRA0;Q9NRA0-2;Q9NRA0-3;Q9NRA0-4;Q9NRA0-5	3	1	0.0422	0.808
B12R	A0A075B7A1;M0R0E9;M0R344;Q9NRA0;Q9NRA0-2;Q9NRA0-3;Q9NRA0-4;Q9NRA0-5	3	1	0.2485	0.5296
E5R	A0A075B7A1;M0R0E9;M0R344;Q9NRA0;Q9NRA0-2;Q9NRA0-3;Q9NRA0-4;Q9NRA0-5	3	1	0.127	0.685
G5R	A0A075B7A1;M0R0E9;M0R344;Q9NRA0;Q9NRA0-2;Q9NRA0-3;Q9NRA0-4;Q9NRA0-5	2	1	0.122	0.6914
G6R	A0A075B7A1;M0R0E9;M0R344;Q9NRA0;Q9NRA0-2;Q9NRA0-3;Q9NRA0-4;Q9NRA0-5	3	1	0.0288	0.8295
H1L	A0A075B7A1;M0R0E9;M0R344;Q9NRA0;Q9NRA0-2;Q9NRA0-3;Q9NRA0-4;Q9NRA0-5	3	1	0.0556	0.7876
J2R	A0A075B7A1;M0R0E9;M0R344;Q9NRA0;Q9NRA0-2;Q9NRA0-3;Q9NRA0-4;Q9NRA0-5	3	1	0.4476	0.318
L3L	A0A075B7A1;M0R0E9;M0R344;Q9NRA0;Q9NRA0-2;Q9NRA0-3;Q9NRA0-4;Q9NRA0-5	3	1	0.0617	0.7789
F6L	A0A075B7A1;M0R0E9;M0R344;Q9NRA0;Q9NRA0-2;Q9NRA0-3;Q9NRA0-4;Q9NRA0-5	3	1	0.0418	0.8086
A14.5L	A0A075B7B5;B7ZM87;O75044	3	4	0.0624	0.7778
A18R	A0A075B7B5;B7ZM87;O75044	3	4	0.5071	0.2704
A19L	A0A075B7B5;B7ZM87;O75044	3	4	0.5735	0.227
A22R	A0A075B7B5;B7ZM87;O75044	3	4	0.107	0.7143
A39R	A0A075B7B5;B7ZM87;O75044	3	4	0.0435	0.806
A41L	A0A075B7B5;B7ZM87;O75044	3	4	0.0225	0.84
A46R	A0A075B7B5;B7ZM87;O75044	3	4	0.2163	0.5694
A49R	A0A075B7B5;B7ZM87;O75044	3	4	0.0762	0.7582
A50R	A0A075B7B5;B7ZM87;O75044	3	4	0.1084	0.7119
A53R	A0A075B7B5;B7ZM87;O75044	3	4	0.0967	0.7292
B7R	A0A075B7B5;B7ZM87;O75044	3	4	0.079	0.7542
B12R	A0A075B7B5;B7ZM87;O75044	3	4	0.0608	0.7801
B18R	A0A075B7B5;B7ZM87;O75044	3	4	0.1073	0.7137
C16L	A0A075B7B5;B7ZM87;O75044	3	4	0.0292	0.8288
C18L	A0A075B7B5;B7ZM87;O75044	6	4	0.0977	0.7279
C22L	A0A075B7B5;B7ZM87;O75044	3	4	0.0979	0.7276
D4R	A0A075B7B5;B7ZM87;O75044	3	4	0.1096	0.7096
D5R	A0A075B7B5;B7ZM87;O75044	3	4	0.2179	0.5674
E5R	A0A075B7B5;B7ZM87;O75044	3	4	0.0384	0.8141
F10L	A0A075B7B5;B7ZM87;O75044	3	4	0.2011	0.5887
G5R	A0A075B7B5;B7ZM87;O75044	2	4	0.1056	0.7165
H1L	A0A075B7B5;B7ZM87;O75044	3	4	0.3394	0.4065
H6R	A0A075B7B5;B7ZM87;O75044	3	4	0.1031	0.7202
J2R	A0A075B7B5;B7ZM87;O75044	3	4	0.0345	0.8203
K4L	A0A075B7B5;B7ZM87;O75044	3	4	0.0847	0.7454
L3L	A0A075B7B5;B7ZM87;O75044	3	4	0.7685	0.0928
F16L	A0A075B7B5;B7ZM87;O75044	3	4	0.4533	0.3137
C20L	A0A075B7B8;A0A075B7E8;A0A0B4J1X5;A0A0C4DH42;A0A0J9YY99;P01764;P01767;P01768;P01772;P0DP02;P0DP03	2	1	0.5	0.2752
A14.5L	A0A087WSV0;Q9HB09;Q9HB09-3	3	2	0.1109	0.7065
A19L	A0A087WSV0;Q9HB09;Q9HB09-3	3	2	0.1623	0.6394
A22R	A0A087WSV0;Q9HB09;Q9HB09-3	3	2	0.4627	0.3069
A29L	A0A087WSV0;Q9HB09;Q9HB09-3	3	2	0.0734	0.7621
C9L	A0A087WSV0;Q9HB09;Q9HB09-3	6	2	0.1637	0.6373
E9L	A0A087WSV0;Q9HB09;Q9HB09-3	3	2	0.2901	0.4819
F10L	A0A087WSV0;Q9HB09;Q9HB09-3	3	2	0.1533	0.6518
G6R	A0A087WSV0;Q9HB09;Q9HB09-3	3	2	0.0344	0.8204
H1L	A0A087WSV0;Q9HB09;Q9HB09-3	3	2	0.1655	0.6345
H3L	A0A087WSV0;Q9HB09;Q9HB09-3	3	2	0.33	0.4273
H6R	A0A087WSV0;Q9HB09;Q9HB09-3	3	2	0.1197	0.6944
I6L	A0A087WSV0;Q9HB09;Q9HB09-3	3	2	0.1137	0.702
J2R	A0A087WSV0;Q9HB09;Q9HB09-3	3	2	0.1203	0.6936
L3L	A0A087WSV0;Q9HB09;Q9HB09-3	3	2	0.454	0.3132
A14.5L	A0A087WSV2;F8VP73;F8W036;F8W099;F8W606;G8JLQ3;P78537;P78537-2	3	1	0.209	0.5786
A19L	A0A087WSV2;F8VP73;F8W036;F8W099;F8W606;G8JLQ3;P78537;P78537-2	3	1	0.4956	0.2818
A46R	A0A087WSV2;F8VP73;F8W036;F8W099;F8W606;G8JLQ3;P78537;P78537-2	3	1	0.6271	0.1922
A49R	A0A087WSV2;F8VP73;F8W036;F8W099;F8W606;G8JLQ3;P78537;P78537-2	3	1	0.1984	0.592
A53R	A0A087WSV2;F8VP73;F8W036;F8W099;F8W606;G8JLQ3;P78537;P78537-2	3	1	0.576	0.2254
B7R	A0A087WSV2;F8VP73;F8W036;F8W099;F8W606;G8JLQ3;P78537;P78537-2	3	1	0.1821	0.6123
B12R	A0A087WSV2;F8VP73;F8W036;F8W099;F8W606;G8JLQ3;P78537;P78537-2	3	1	0.0754	0.7592
C22L	A0A087WSV2;F8VP73;F8W036;F8W099;F8W606;G8JLQ3;P78537;P78537-2	3	1	0.303	0.4669
E5R	A0A087WSV2;F8VP73;F8W036;F8W099;F8W606;G8JLQ3;P78537;P78537-2	3	1	0.2672	0.5075
G5R	A0A087WSV2;F8VP73;F8W036;F8W099;F8W606;G8JLQ3;P78537;P78537-2	2	1	0.322	0.4415
L3L	A0A087WSV2;F8VP73;F8W036;F8W099;F8W606;G8JLQ3;P78537;P78537-2	3	1	0.2712	0.5032
A31R	A0A087WSV2;F8VP73;F8W036;F8W099;F8W606;G8JLQ3;P78537;P78537-2	3	1	0.2833	0.4898
A40R	A0A087WSV2;F8VP73;F8W036;F8W099;F8W606;G8JLQ3;P78537;P78537-2	3	1	0.0936	0.7335
E7R	A0A087WSV2;F8VP73;F8W036;F8W099;F8W606;G8JLQ3;P78537;P78537-2	3	1	0.6729	0.1441
F6L	A0A087WSV2;F8VP73;F8W036;F8W099;F8W606;G8JLQ3;P78537;P78537-2	3	1	0.088	0.741
F16L	A0A087WSV2;F8VP73;F8W036;F8W099;F8W606;G8JLQ3;P78537;P78537-2	3	1	0.792	0.0808
A2L	A0A087WT20;Q9NV06	3	20	0.2217	0.5619
A5R	A0A087WT20;Q9NV06	3	20	0.1792	0.6161
A7L	A0A087WT20;Q9NV06	3	20	0.2124	0.5745
A8R	A0A087WT20;Q9NV06	3	20	0.1469	0.6599
A14.5L	A0A087WT20;Q9NV06	3	20	0.0735	0.7619
A18R	A0A087WT20;Q9NV06	3	20	0.1202	0.6937
A19L	A0A087WT20;Q9NV06	3	20	0.0151	0.8533
A20R	A0A087WT20;Q9NV06	3	20	0.0269	0.8326
A22R	A0A087WT20;Q9NV06	3	20	0.0633	0.7764
A23R	A0A087WT20;Q9NV06	3	20	0.209	0.5786
A24R	A0A087WT20;Q9NV06	2	20	0.1899	0.6027
A25L	A0A087WT20;Q9NV06	3	20	0.1227	0.6905
A26L	A0A087WT20;Q9NV06	3	20	0.0938	0.7332
A29L	A0A087WT20;Q9NV06	3	20	0.1466	0.6603
A35R	A0A087WT20;Q9NV06	3	20	0.0454	0.8033
A39R	A0A087WT20;Q9NV06	3	20	0.0512	0.7943
A41L	A0A087WT20;Q9NV06	3	20	0.0761	0.7583
A46R	A0A087WT20;Q9NV06	3	20	0.0305	0.8266
A48R	A0A087WT20;Q9NV06	3	20	0.07	0.7667
A49R	A0A087WT20;Q9NV06	3	20	0.0303	0.8269
A50R	A0A087WT20;Q9NV06	3	20	0.0557	0.7875
A53R	A0A087WT20;Q9NV06	3	20	0.1187	0.6956
A54L	A0A087WT20;Q9NV06	3	20	0.1825	0.6119
A55R	A0A087WT20;Q9NV06	3	20	0.0728	0.7629
A57R	A0A087WT20;Q9NV06	3	20	0.1168	0.698
B2R	A0A087WT20;Q9NV06	3	20	0.1341	0.6758
B3R	A0A087WT20;Q9NV06	3	20	0.0679	0.7697
B7R	A0A087WT20;Q9NV06	3	20	0.1326	0.6778
B12R	A0A087WT20;Q9NV06	3	20	0.0819	0.75
B13R	A0A087WT20;Q9NV06	3	20	0.1295	0.6819
B16R	A0A087WT20;Q9NV06	3	20	0.152	0.6535
B18R	A0A087WT20;Q9NV06	3	20	0.0444	0.8047
C9L	A0A087WT20;Q9NV06	6	20	0.0891	0.7396
C14L	A0A087WT20;Q9NV06	2	20	0.1288	0.6828
C16L	A0A087WT20;Q9NV06	3	20	0.1282	0.6836
C18L	A0A087WT20;Q9NV06	6	20	0.0937	0.7334
C19L	A0A087WT20;Q9NV06	3	20	0.1255	0.6868
C20L	A0A087WT20;Q9NV06	2	20	0.0954	0.7311
C21L	A0A087WT20;Q9NV06	3	20	0.021	0.8427
C22L	A0A087WT20;Q9NV06	3	20	0.1386	0.6705
C23L	A0A087WT20;Q9NV06	2	20	0.1693	0.628
D4R	A0A087WT20;Q9NV06	3	20	0.0566	0.7861
D5R	A0A087WT20;Q9NV06	3	20	0.033	0.8227
E5R	A0A087WT20;Q9NV06	3	20	0.0712	0.7651
E9L	A0A087WT20;Q9NV06	3	20	0.0426	0.8074
F10L	A0A087WT20;Q9NV06	3	20	0.0718	0.7642
G5R	A0A087WT20;Q9NV06	2	20	0.0254	0.8351
G6R	A0A087WT20;Q9NV06	3	20	0.0402	0.8112
H1L	A0A087WT20;Q9NV06	3	20	0.0397	0.812
H3L	A0A087WT20;Q9NV06	3	20	0.0331	0.8225
H6R	A0A087WT20;Q9NV06	3	20	0.0658	0.7729
I3L	A0A087WT20;Q9NV06	3	20	0.0052	0.8738
I4L	A0A087WT20;Q9NV06	3	20	0.0349	0.8196
I6L	A0A087WT20;Q9NV06	3	20	0.0693	0.7677
J2R	A0A087WT20;Q9NV06	3	20	0.0249	0.836
K4L	A0A087WT20;Q9NV06	3	20	0.099	0.726
L3L	A0A087WT20;Q9NV06	3	20	0.0139	0.8556
VACWR002	A0A087WT20;Q9NV06	3	20	0.1979	0.5927
VACWR003	A0A087WT20;Q9NV06	3	20	0.1749	0.6211
VACWR005	A0A087WT20;Q9NV06	3	20	0.1979	0.5927
VACWR012	A0A087WT20;Q9NV06	3	20	0.1333	0.6769
A31R	A0A087WT20;Q9NV06	3	20	0.0973	0.7284
A40R	A0A087WT20;Q9NV06	3	20	0.1102	0.7083
E7R	A0A087WT20;Q9NV06	3	20	0.0607	0.7802
F6L	A0A087WT20;Q9NV06	3	20	0.1074	0.7136
F16L	A0A087WT20;Q9NV06	3	20	0.0375	0.8154
O1L	A0A087WT20;Q9NV06	3	20	0.0995	0.7253
A14.5L	A0A087WT23;A0A087WV67;O00124;O00124-3	3	5	0.1269	0.6851
A18R	A0A087WT23;A0A087WV67;O00124;O00124-3	3	5	0.0159	0.8518
A19L	A0A087WT23;A0A087WV67;O00124;O00124-3	3	5	0.3505	0.3965
A20R	A0A087WT23;A0A087WV67;O00124;O00124-3	3	5	0.102	0.7218
A22R	A0A087WT23;A0A087WV67;O00124;O00124-3	3	5	0.1429	0.665
A29L	A0A087WT23;A0A087WV67;O00124;O00124-3	3	5	0.0944	0.7324
A35R	A0A087WT23;A0A087WV67;O00124;O00124-3	3	5	0.1059	0.716
A46R	A0A087WT23;A0A087WV67;O00124;O00124-3	3	5	0.0946	0.7322
A48R	A0A087WT23;A0A087WV67;O00124;O00124-3	3	5	0.262	0.5132
A49R	A0A087WT23;A0A087WV67;O00124;O00124-3	3	5	0.1893	0.6035
A50R	A0A087WT23;A0A087WV67;O00124;O00124-3	3	5	0.0999	0.7248
A55R	A0A087WT23;A0A087WV67;O00124;O00124-3	3	5	0.0795	0.7535
B7R	A0A087WT23;A0A087WV67;O00124;O00124-3	3	5	0.062	0.7784
B12R	A0A087WT23;A0A087WV67;O00124;O00124-3	3	5	0.5691	0.2297
B16R	A0A087WT23;A0A087WV67;O00124;O00124-3	3	5	0.0894	0.7392
C16L	A0A087WT23;A0A087WV67;O00124;O00124-3	3	5	0.1271	0.6848
C18L	A0A087WT23;A0A087WV67;O00124;O00124-3	6	5	0.0615	0.7791
C22L	A0A087WT23;A0A087WV67;O00124;O00124-3	3	5	0.0064	0.8709
D5R	A0A087WT23;A0A087WV67;O00124;O00124-3	3	5	0.1002	0.7243
E5R	A0A087WT23;A0A087WV67;O00124;O00124-3	3	5	0.0319	0.8244
G5R	A0A087WT23;A0A087WV67;O00124;O00124-3	2	5	0.1761	0.6198
G6R	A0A087WT23;A0A087WV67;O00124;O00124-3	3	5	0.0667	0.7713
H1L	A0A087WT23;A0A087WV67;O00124;O00124-3	3	5	0.4693	0.302
H6R	A0A087WT23;A0A087WV67;O00124;O00124-3	3	5	0.1064	0.7153
I4L	A0A087WT23;A0A087WV67;O00124;O00124-3	3	5	0.1498	0.6562
I6L	A0A087WT23;A0A087WV67;O00124;O00124-3	3	5	0.3084	0.4601
J2R	A0A087WT23;A0A087WV67;O00124;O00124-3	3	5	0.4058	0.3511
L3L	A0A087WT23;A0A087WV67;O00124;O00124-3	3	5	0.3485	0.3983
VACWR003	A0A087WT23;A0A087WV67;O00124;O00124-3	3	5	0.0851	0.7449
A40R	A0A087WT23;A0A087WV67;O00124;O00124-3	3	5	0.0492	0.7974
E7R	A0A087WT23;A0A087WV67;O00124;O00124-3	3	5	0.0153	0.8529
F6L	A0A087WT23;A0A087WV67;O00124;O00124-3	3	5	0.1036	0.7196
F16L	A0A087WT23;A0A087WV67;O00124;O00124-3	3	5	0.0023	0.8813
O1L	A0A087WT23;A0A087WV67;O00124;O00124-3	3	5	0.0462	0.802
A14.5L	A0A087WT45;Q4V328;Q4V328-4	3	2	0.1168	0.698
A19L	A0A087WT45;Q4V328;Q4V328-4	3	2	0.3985	0.3569
A35R	A0A087WT45;Q4V328;Q4V328-4	3	2	0.0733	0.7622
A39R	A0A087WT45;Q4V328;Q4V328-4	3	2	0.0663	0.7721
A46R	A0A087WT45;Q4V328;Q4V328-4	3	2	0.0389	0.8133
A49R	A0A087WT45;Q4V328;Q4V328-4	3	2	0.0923	0.7353
A53R	A0A087WT45;Q4V328;Q4V328-4	3	2	0.1439	0.6638
B7R	A0A087WT45;Q4V328;Q4V328-4	3	2	0.1018	0.722
B16R	A0A087WT45;Q4V328;Q4V328-4	3	2	0.1627	0.6388
C9L	A0A087WT45;Q4V328;Q4V328-4	6	2	0.1295	0.6819
E5R	A0A087WT45;Q4V328;Q4V328-4	3	2	0.0345	0.8203
H1L	A0A087WT45;Q4V328;Q4V328-4	3	2	0.0716	0.7645
H6R	A0A087WT45;Q4V328;Q4V328-4	3	2	0.1264	0.6857
L3L	A0A087WT45;Q4V328;Q4V328-4	3	2	0.3839	0.3683
A40R	A0A087WT45;Q4V328;Q4V328-4	3	2	0.0535	0.791
A18R	A0A087WT84;Q9H9V9;Q9H9V9-2	3	4	0.0554	0.788
A19L	A0A087WT84;Q9H9V9;Q9H9V9-2	3	4	0.1941	0.5976
A26L	A0A087WT84;Q9H9V9;Q9H9V9-2	3	4	0.1102	0.7083
A53R	A0A087WT84;Q9H9V9;Q9H9V9-2	3	4	0.8742	0.0436
C18L	A0A087WT84;Q9H9V9;Q9H9V9-2	6	4	0.0298	0.8278
C22L	A0A087WT84;Q9H9V9;Q9H9V9-2	3	4	0.571	0.2286
E9L	A0A087WT84;Q9H9V9;Q9H9V9-2	3	4	0.1032	0.7201
G6R	A0A087WT84;Q9H9V9;Q9H9V9-2	3	4	0.0193	0.8457
A41L	A0A087WTL3	3	1	0.0206	0.8434
A46R	A0A087WTL3	3	1	0.0271	0.8323
A50R	A0A087WTL3	3	1	0.0206	0.8434
B7R	A0A087WTL3	3	1	0.037	0.8162
C18L	A0A087WTL3	6	1	0.0731	0.7625
G6R	A0A087WTL3	3	1	0.0558	0.7873
H1L	A0A087WTL3	3	1	0.0206	0.8434
L3L	A0A087WTL3	3	1	0.1653	0.6348
F6L	A0A087WTL3	3	1	0.1702	0.6269
A18R	A0A087WTM5;Q969K3;Q969K3-2	3	2	0.125	0.6875
A19L	A0A087WTM5;Q969K3;Q969K3-2	3	2	0.3174	0.4481
A20R	A0A087WTM5;Q969K3;Q969K3-2	3	2	0.0372	0.8159
A22R	A0A087WTM5;Q969K3;Q969K3-2	3	2	0.1451	0.6622
A35R	A0A087WTM5;Q969K3;Q969K3-2	3	2	0.0165	0.8507
C9L	A0A087WTM5;Q969K3;Q969K3-2	6	2	0.0039	0.877
C16L	A0A087WTM5;Q969K3;Q969K3-2	3	2	0.0514	0.7941
C22L	A0A087WTM5;Q969K3;Q969K3-2	3	2	0.0152	0.8531
G6R	A0A087WTM5;Q969K3;Q969K3-2	3	2	0.0448	0.8041
H1L	A0A087WTM5;Q969K3;Q969K3-2	3	2	0.0713	0.7649
I6L	A0A087WTM5;Q969K3;Q969K3-2	3	2	0.2416	0.5378
L3L	A0A087WTM5;Q969K3;Q969K3-2	3	2	0.2826	0.4907
F6L	A0A087WTM5;Q969K3;Q969K3-2	3	2	0.0113	0.8606
F16L	A0A087WTM5;Q969K3;Q969K3-2	3	2	0.4745	0.2983
O1L	A0A087WTM5;Q969K3;Q969K3-2	3	2	0.1328	0.6775
A2L	A0A087WTR0	3	1	0.048	0.7992
A5R	A0A087WTR0	3	1	0.0476	0.7997
A7L	A0A087WTR0	3	1	0.0879	0.7412
A8R	A0A087WTR0	3	1	0.049	0.7977
A14.5L	A0A087WTR0	3	1	0	0.8894
A18R	A0A087WTR0	3	1	0.0356	0.8185
A19L	A0A087WTR0	3	1	0.0005	0.887
A20R	A0A087WTR0	3	1	0.0087	0.8659
A22R	A0A087WTR0	3	1	0.0013	0.8843
A23R	A0A087WTR0	3	1	0.0659	0.7727
A24R	A0A087WTR0	2	1	0.0443	0.8048
A25L	A0A087WTR0	3	1	0.0482	0.7989
A26L	A0A087WTR0	3	1	0.0415	0.8091
A29L	A0A087WTR0	3	1	0.0382	0.8144
A35R	A0A087WTR0	3	1	0	0.8894
A39R	A0A087WTR0	3	1	0.0001	0.8888
A41L	A0A087WTR0	3	1	0.0001	0.8888
A48R	A0A087WTR0	3	1	0.0121	0.8591
A50R	A0A087WTR0	3	1	0.0051	0.874
A57R	A0A087WTR0	3	1	0.0228	0.8395
B3R	A0A087WTR0	3	1	0.0337	0.8215
B13R	A0A087WTR0	3	1	0.0211	0.8425
B16R	A0A087WTR0	3	1	0.0009	0.8856
B18R	A0A087WTR0	3	1	0.0431	0.8066
C9L	A0A087WTR0	6	1	0.0269	0.8326
C14L	A0A087WTR0	2	1	0.034	0.821
C16L	A0A087WTR0	3	1	0.0003	0.8878
C18L	A0A087WTR0	6	1	0.0101	0.863
C19L	A0A087WTR0	3	1	0.0405	0.8108
C20L	A0A087WTR0	2	1	0.055	0.7886
C21L	A0A087WTR0	3	1	0.0241	0.8372
C22L	A0A087WTR0	3	1	0.0002	0.8883
D4R	A0A087WTR0	3	1	0.005	0.8743
D5R	A0A087WTR0	3	1	0.0155	0.8525
E5R	A0A087WTR0	3	1	0.0001	0.8888
E9L	A0A087WTR0	3	1	0.0262	0.8338
F10L	A0A087WTR0	3	1	0.0508	0.795
G5R	A0A087WTR0	2	1	0.0065	0.8707
H3L	A0A087WTR0	3	1	0.0193	0.8457
H6R	A0A087WTR0	3	1	0.0055	0.873
I3L	A0A087WTR0	3	1	0.0033	0.8785
I4L	A0A087WTR0	3	1	0.0047	0.8749
I6L	A0A087WTR0	3	1	0.0066	0.8705
J2R	A0A087WTR0	3	1	0.002	0.8821
K4L	A0A087WTR0	3	1	0.0239	0.8376
L3L	A0A087WTR0	3	1	0.0021	0.8818
VACWR002	A0A087WTR0	3	1	0.0865	0.743
VACWR003	A0A087WTR0	3	1	0.0281	0.8306
VACWR005	A0A087WTR0	3	1	0.0312	0.8255
VACWR012	A0A087WTR0	3	1	0.0503	0.7957
A2L	A0A087WTT9;A0A087WX43;A0A096LNJ4;A0A096LPI3;A0A1B0GVW6;D6RE84;Q9NP73;Q9NP73-2	3	4	0.1111	0.7053
A5R	A0A087WTT9;A0A087WX43;A0A096LNJ4;A0A096LPI3;A0A1B0GVW6;D6RE84;Q9NP73;Q9NP73-2	3	4	0.203	0.5862
A14.5L	A0A087WTT9;A0A087WX43;A0A096LNJ4;A0A096LPI3;A0A1B0GVW6;D6RE84;Q9NP73;Q9NP73-2	3	4	0.5886	0.2174
A19L	A0A087WTT9;A0A087WX43;A0A096LNJ4;A0A096LPI3;A0A1B0GVW6;D6RE84;Q9NP73;Q9NP73-2	3	4	0.3732	0.3774
A22R	A0A087WTT9;A0A087WX43;A0A096LNJ4;A0A096LPI3;A0A1B0GVW6;D6RE84;Q9NP73;Q9NP73-2	3	4	0.1474	0.6593
A35R	A0A087WTT9;A0A087WX43;A0A096LNJ4;A0A096LPI3;A0A1B0GVW6;D6RE84;Q9NP73;Q9NP73-2	3	4	0.119	0.6952
A39R	A0A087WTT9;A0A087WX43;A0A096LNJ4;A0A096LPI3;A0A1B0GVW6;D6RE84;Q9NP73;Q9NP73-2	3	4	0.1059	0.716
A41L	A0A087WTT9;A0A087WX43;A0A096LNJ4;A0A096LPI3;A0A1B0GVW6;D6RE84;Q9NP73;Q9NP73-2	3	4	0.0914	0.7365
A46R	A0A087WTT9;A0A087WX43;A0A096LNJ4;A0A096LPI3;A0A1B0GVW6;D6RE84;Q9NP73;Q9NP73-2	3	4	0.3224	0.4412
A49R	A0A087WTT9;A0A087WX43;A0A096LNJ4;A0A096LPI3;A0A1B0GVW6;D6RE84;Q9NP73;Q9NP73-2	3	4	0.8139	0.0696
A53R	A0A087WTT9;A0A087WX43;A0A096LNJ4;A0A096LPI3;A0A1B0GVW6;D6RE84;Q9NP73;Q9NP73-2	3	4	0.5935	0.214
A54L	A0A087WTT9;A0A087WX43;A0A096LNJ4;A0A096LPI3;A0A1B0GVW6;D6RE84;Q9NP73;Q9NP73-2	3	4	0.1109	0.7065
A55R	A0A087WTT9;A0A087WX43;A0A096LNJ4;A0A096LPI3;A0A1B0GVW6;D6RE84;Q9NP73;Q9NP73-2	3	4	0.11	0.7088
B3R	A0A087WTT9;A0A087WX43;A0A096LNJ4;A0A096LPI3;A0A1B0GVW6;D6RE84;Q9NP73;Q9NP73-2	3	4	0.111	0.7061
B7R	A0A087WTT9;A0A087WX43;A0A096LNJ4;A0A096LPI3;A0A1B0GVW6;D6RE84;Q9NP73;Q9NP73-2	3	4	0.2277	0.5541
B12R	A0A087WTT9;A0A087WX43;A0A096LNJ4;A0A096LPI3;A0A1B0GVW6;D6RE84;Q9NP73;Q9NP73-2	3	4	0.5586	0.2368
B16R	A0A087WTT9;A0A087WX43;A0A096LNJ4;A0A096LPI3;A0A1B0GVW6;D6RE84;Q9NP73;Q9NP73-2	3	4	0.1029	0.7205
C16L	A0A087WTT9;A0A087WX43;A0A096LNJ4;A0A096LPI3;A0A1B0GVW6;D6RE84;Q9NP73;Q9NP73-2	3	4	0.6179	0.1983
C18L	A0A087WTT9;A0A087WX43;A0A096LNJ4;A0A096LPI3;A0A1B0GVW6;D6RE84;Q9NP73;Q9NP73-2	6	4	0.1098	0.7092
C22L	A0A087WTT9;A0A087WX43;A0A096LNJ4;A0A096LPI3;A0A1B0GVW6;D6RE84;Q9NP73;Q9NP73-2	3	4	0.9953	0.0013
E5R	A0A087WTT9;A0A087WX43;A0A096LNJ4;A0A096LPI3;A0A1B0GVW6;D6RE84;Q9NP73;Q9NP73-2	3	4	0.2029	0.5863
G5R	A0A087WTT9;A0A087WX43;A0A096LNJ4;A0A096LPI3;A0A1B0GVW6;D6RE84;Q9NP73;Q9NP73-2	2	4	0.4093	0.3485
G6R	A0A087WTT9;A0A087WX43;A0A096LNJ4;A0A096LPI3;A0A1B0GVW6;D6RE84;Q9NP73;Q9NP73-2	3	4	0.1684	0.6292
H1L	A0A087WTT9;A0A087WX43;A0A096LNJ4;A0A096LPI3;A0A1B0GVW6;D6RE84;Q9NP73;Q9NP73-2	3	4	0.7071	0.1261
H3L	A0A087WTT9;A0A087WX43;A0A096LNJ4;A0A096LPI3;A0A1B0GVW6;D6RE84;Q9NP73;Q9NP73-2	3	4	0.0792	0.7539
J2R	A0A087WTT9;A0A087WX43;A0A096LNJ4;A0A096LPI3;A0A1B0GVW6;D6RE84;Q9NP73;Q9NP73-2	3	4	0.541	0.2483
L3L	A0A087WTT9;A0A087WX43;A0A096LNJ4;A0A096LPI3;A0A1B0GVW6;D6RE84;Q9NP73;Q9NP73-2	3	4	0.2295	0.552
A40R	A0A087WTT9;A0A087WX43;A0A096LNJ4;A0A096LPI3;A0A1B0GVW6;D6RE84;Q9NP73;Q9NP73-2	3	4	0.2367	0.5436
E7R	A0A087WTT9;A0A087WX43;A0A096LNJ4;A0A096LPI3;A0A1B0GVW6;D6RE84;Q9NP73;Q9NP73-2	3	4	0.665	0.1555
F6L	A0A087WTT9;A0A087WX43;A0A096LNJ4;A0A096LPI3;A0A1B0GVW6;D6RE84;Q9NP73;Q9NP73-2	3	4	0.0571	0.7855
F16L	A0A087WTT9;A0A087WX43;A0A096LNJ4;A0A096LPI3;A0A1B0GVW6;D6RE84;Q9NP73;Q9NP73-2	3	4	0.0247	0.8363
O1L	A0A087WTT9;A0A087WX43;A0A096LNJ4;A0A096LPI3;A0A1B0GVW6;D6RE84;Q9NP73;Q9NP73-2	3	4	0.1096	0.7096
A19L	A0A087WTU1;A0A0B4J2G4;Q15345;Q15345-3	3	5	0.093	0.7343
A26L	A0A087WTU1;A0A0B4J2G4;Q15345;Q15345-3	3	5	0.1111	0.7053
A35R	A0A087WTU1;A0A0B4J2G4;Q15345;Q15345-3	3	5	0.0429	0.8069
A46R	A0A087WTU1;A0A0B4J2G4;Q15345;Q15345-3	3	5	0.0026	0.8804
A53R	A0A087WTU1;A0A0B4J2G4;Q15345;Q15345-3	3	5	0.1039	0.7191
B12R	A0A087WTU1;A0A0B4J2G4;Q15345;Q15345-3	3	5	0.1706	0.6263
C9L	A0A087WTU1;A0A0B4J2G4;Q15345;Q15345-3	6	5	0.0433	0.8063
C16L	A0A087WTU1;A0A0B4J2G4;Q15345;Q15345-3	3	5	0.2197	0.5649
E5R	A0A087WTU1;A0A0B4J2G4;Q15345;Q15345-3	3	5	0.0308	0.8261
H1L	A0A087WTU1;A0A0B4J2G4;Q15345;Q15345-3	3	5	0.1471	0.6597
I4L	A0A087WTU1;A0A0B4J2G4;Q15345;Q15345-3	3	5	0.0291	0.829
J2R	A0A087WTU1;A0A0B4J2G4;Q15345;Q15345-3	3	5	0.0659	0.7727
K4L	A0A087WTU1;A0A0B4J2G4;Q15345;Q15345-3	3	5	0.0928	0.7346
A31R	A0A087WTU1;A0A0B4J2G4;Q15345;Q15345-3	3	5	0.1107	0.7071
A40R	A0A087WTU1;A0A0B4J2G4;Q15345;Q15345-3	3	5	0.1319	0.6787
E7R	A0A087WTU1;A0A0B4J2G4;Q15345;Q15345-3	3	5	0.1842	0.6098
F6L	A0A087WTU1;A0A0B4J2G4;Q15345;Q15345-3	3	5	0.4777	0.2955
F16L	A0A087WTU1;A0A0B4J2G4;Q15345;Q15345-3	3	5	0.0195	0.8453
A2L	A0A087WTW0;A0A087WVR3;Q96T88;Q96T88-2	3	19	0.001	0.8853
A5R	A0A087WTW0;A0A087WVR3;Q96T88;Q96T88-2	3	19	0.0011	0.8849
A8R	A0A087WTW0;A0A087WVR3;Q96T88;Q96T88-2	3	19	0	0.8894
A14.5L	A0A087WTW0;A0A087WVR3;Q96T88;Q96T88-2	3	19	0.0019	0.8824
A18R	A0A087WTW0;A0A087WVR3;Q96T88;Q96T88-2	3	19	0.0109	0.8614
A19L	A0A087WTW0;A0A087WVR3;Q96T88;Q96T88-2	3	19	0.011	0.8612
A20R	A0A087WTW0;A0A087WVR3;Q96T88;Q96T88-2	3	19	0	0.8894
A22R	A0A087WTW0;A0A087WVR3;Q96T88;Q96T88-2	3	19	0.0051	0.874
A23R	A0A087WTW0;A0A087WVR3;Q96T88;Q96T88-2	3	19	0.0009	0.8856
A26L	A0A087WTW0;A0A087WVR3;Q96T88;Q96T88-2	3	19	0.0003	0.8878
A35R	A0A087WTW0;A0A087WVR3;Q96T88;Q96T88-2	3	19	0	0.8894
A39R	A0A087WTW0;A0A087WVR3;Q96T88;Q96T88-2	3	19	0.0001	0.8888
A41L	A0A087WTW0;A0A087WVR3;Q96T88;Q96T88-2	3	19	0.0001	0.8888
A46R	A0A087WTW0;A0A087WVR3;Q96T88;Q96T88-2	3	19	0	0.8894
A48R	A0A087WTW0;A0A087WVR3;Q96T88;Q96T88-2	3	19	0.0023	0.8813
A49R	A0A087WTW0;A0A087WVR3;Q96T88;Q96T88-2	3	19	0.0001	0.8888
A50R	A0A087WTW0;A0A087WVR3;Q96T88;Q96T88-2	3	19	0.0128	0.8577
A53R	A0A087WTW0;A0A087WVR3;Q96T88;Q96T88-2	3	19	0.006	0.8718
A54L	A0A087WTW0;A0A087WVR3;Q96T88;Q96T88-2	3	19	0.0005	0.887
A55R	A0A087WTW0;A0A087WVR3;Q96T88;Q96T88-2	3	19	0.0012	0.8846
B2R	A0A087WTW0;A0A087WVR3;Q96T88;Q96T88-2	3	19	0.0016	0.8834
B7R	A0A087WTW0;A0A087WVR3;Q96T88;Q96T88-2	3	19	0	0.8894
B16R	A0A087WTW0;A0A087WVR3;Q96T88;Q96T88-2	3	19	0.0023	0.8813
B18R	A0A087WTW0;A0A087WVR3;Q96T88;Q96T88-2	3	19	0.0349	0.8196
C9L	A0A087WTW0;A0A087WVR3;Q96T88;Q96T88-2	6	19	0.0043	0.8759
C16L	A0A087WTW0;A0A087WVR3;Q96T88;Q96T88-2	3	19	0.0102	0.8628
C18L	A0A087WTW0;A0A087WVR3;Q96T88;Q96T88-2	6	19	0.0009	0.8856
C22L	A0A087WTW0;A0A087WVR3;Q96T88;Q96T88-2	3	19	0.0021	0.8818
D4R	A0A087WTW0;A0A087WVR3;Q96T88;Q96T88-2	3	19	0.0035	0.878
D5R	A0A087WTW0;A0A087WVR3;Q96T88;Q96T88-2	3	19	0.0016	0.8834
E5R	A0A087WTW0;A0A087WVR3;Q96T88;Q96T88-2	3	19	0	0.8894
E9L	A0A087WTW0;A0A087WVR3;Q96T88;Q96T88-2	3	19	0.0018	0.8828
F10L	A0A087WTW0;A0A087WVR3;Q96T88;Q96T88-2	3	19	0.0126	0.8581
G5R	A0A087WTW0;A0A087WVR3;Q96T88;Q96T88-2	2	19	0.0016	0.8834
G6R	A0A087WTW0;A0A087WVR3;Q96T88;Q96T88-2	3	19	0	0.8894
H1L	A0A087WTW0;A0A087WVR3;Q96T88;Q96T88-2	3	19	0.0019	0.8824
H3L	A0A087WTW0;A0A087WVR3;Q96T88;Q96T88-2	3	19	0.0102	0.8628
H6R	A0A087WTW0;A0A087WVR3;Q96T88;Q96T88-2	3	19	0.0037	0.8775
I4L	A0A087WTW0;A0A087WVR3;Q96T88;Q96T88-2	3	19	0.0008	0.886
I6L	A0A087WTW0;A0A087WVR3;Q96T88;Q96T88-2	3	19	0.0011	0.8849
J2R	A0A087WTW0;A0A087WVR3;Q96T88;Q96T88-2	3	19	0.0002	0.8883
L3L	A0A087WTW0;A0A087WVR3;Q96T88;Q96T88-2	3	19	0.0151	0.8533
VACWR003	A0A087WTW0;A0A087WVR3;Q96T88;Q96T88-2	3	19	0.0016	0.8834
VACWR012	A0A087WTW0;A0A087WVR3;Q96T88;Q96T88-2	3	19	0.0002	0.8883
E7R	A0A087WTW0;A0A087WVR3;Q96T88;Q96T88-2	3	19	0.0001	0.8888
F6L	A0A087WTW0;A0A087WVR3;Q96T88;Q96T88-2	3	19	0	0.8894
F16L	A0A087WTW0;A0A087WVR3;Q96T88;Q96T88-2	3	19	0	0.8894
O1L	A0A087WTW0;A0A087WVR3;Q96T88;Q96T88-2	3	19	0	0.8894
A19L	A0A087WU05;A0A087WUL1;Q8IY22;Q8IY22-2;Q8IY22-3	3	1	0.0711	0.7652
A53R	A0A087WU05;A0A087WUL1;Q8IY22;Q8IY22-2;Q8IY22-3	3	1	0.1776	0.618
H1L	A0A087WU05;A0A087WUL1;Q8IY22;Q8IY22-2;Q8IY22-3	3	1	0.1784	0.6171
A2L	A0A087WU07;Q5TGZ0	3	4	0.1101	0.7085
A7L	A0A087WU07;Q5TGZ0	3	4	0.1088	0.7112
A8R	A0A087WU07;Q5TGZ0	3	4	0.0863	0.7433
A14.5L	A0A087WU07;Q5TGZ0	3	4	0.7439	0.1064
A19L	A0A087WU07;Q5TGZ0	3	4	0.2206	0.5635
A22R	A0A087WU07;Q5TGZ0	3	4	0.001	0.8853
A35R	A0A087WU07;Q5TGZ0	3	4	0.2767	0.4969
A39R	A0A087WU07;Q5TGZ0	3	4	0.1034	0.7198
A41L	A0A087WU07;Q5TGZ0	3	4	0.094	0.733
A46R	A0A087WU07;Q5TGZ0	3	4	0.1984	0.592
A48R	A0A087WU07;Q5TGZ0	3	4	0.1081	0.7124
A49R	A0A087WU07;Q5TGZ0	3	4	0.3499	0.3971
A50R	A0A087WU07;Q5TGZ0	3	4	0.0058	0.8723
B7R	A0A087WU07;Q5TGZ0	3	4	0.1534	0.6517
B12R	A0A087WU07;Q5TGZ0	3	4	0.2803	0.4931
B18R	A0A087WU07;Q5TGZ0	3	4	0.111	0.7061
C16L	A0A087WU07;Q5TGZ0	3	4	0.0438	0.8056
C18L	A0A087WU07;Q5TGZ0	6	4	0.0488	0.798
C22L	A0A087WU07;Q5TGZ0	3	4	0.0934	0.7338
E5R	A0A087WU07;Q5TGZ0	3	4	0.1628	0.6386
G5R	A0A087WU07;Q5TGZ0	2	4	0.2479	0.5304
G6R	A0A087WU07;Q5TGZ0	3	4	0.1907	0.6018
H1L	A0A087WU07;Q5TGZ0	3	4	0.206	0.5825
H3L	A0A087WU07;Q5TGZ0	3	4	0.6534	0.1703
I6L	A0A087WU07;Q5TGZ0	3	4	0.1859	0.6076
J2R	A0A087WU07;Q5TGZ0	3	4	0.0605	0.7805
A31R	A0A087WU07;Q5TGZ0	3	4	0.0293	0.8286
A40R	A0A087WU07;Q5TGZ0	3	4	0.0866	0.7429
E7R	A0A087WU07;Q5TGZ0	3	4	0.2321	0.5489
F6L	A0A087WU07;Q5TGZ0	3	4	0.0332	0.8223
A14.5L	A0A087WU13;A0A2R8Y478;A0A7I2V3T0;A0A7I2V3T7;A6NNI4;F5GXT1;G8JLH6;P21926	3	1	0.2827	0.4906
A19L	A0A087WU13;A0A2R8Y478;A0A7I2V3T0;A0A7I2V3T7;A6NNI4;F5GXT1;G8JLH6;P21926	3	1	0.4605	0.3083
A35R	A0A087WU13;A0A2R8Y478;A0A7I2V3T0;A0A7I2V3T7;A6NNI4;F5GXT1;G8JLH6;P21926	3	1	0.4533	0.3137
A41L	A0A087WU13;A0A2R8Y478;A0A7I2V3T0;A0A7I2V3T7;A6NNI4;F5GXT1;G8JLH6;P21926	3	1	0.3077	0.4611
A46R	A0A087WU13;A0A2R8Y478;A0A7I2V3T0;A0A7I2V3T7;A6NNI4;F5GXT1;G8JLH6;P21926	3	1	0.8393	0.0582
A49R	A0A087WU13;A0A2R8Y478;A0A7I2V3T0;A0A7I2V3T7;A6NNI4;F5GXT1;G8JLH6;P21926	3	1	0.6532	0.1705
B7R	A0A087WU13;A0A2R8Y478;A0A7I2V3T0;A0A7I2V3T7;A6NNI4;F5GXT1;G8JLH6;P21926	3	1	0.5412	0.2482
C16L	A0A087WU13;A0A2R8Y478;A0A7I2V3T0;A0A7I2V3T7;A6NNI4;F5GXT1;G8JLH6;P21926	3	1	0.1007	0.7237
C18L	A0A087WU13;A0A2R8Y478;A0A7I2V3T0;A0A7I2V3T7;A6NNI4;F5GXT1;G8JLH6;P21926	6	1	0.0121	0.8591
C23L	A0A087WU13;A0A2R8Y478;A0A7I2V3T0;A0A7I2V3T7;A6NNI4;F5GXT1;G8JLH6;P21926	2	1	0.4813	0.2931
E5R	A0A087WU13;A0A2R8Y478;A0A7I2V3T0;A0A7I2V3T7;A6NNI4;F5GXT1;G8JLH6;P21926	3	1	0.483	0.2917
G5R	A0A087WU13;A0A2R8Y478;A0A7I2V3T0;A0A7I2V3T7;A6NNI4;F5GXT1;G8JLH6;P21926	2	1	0.5558	0.2383
G6R	A0A087WU13;A0A2R8Y478;A0A7I2V3T0;A0A7I2V3T7;A6NNI4;F5GXT1;G8JLH6;P21926	3	1	0.4977	0.2799
H1L	A0A087WU13;A0A2R8Y478;A0A7I2V3T0;A0A7I2V3T7;A6NNI4;F5GXT1;G8JLH6;P21926	3	1	0.2651	0.51
H6R	A0A087WU13;A0A2R8Y478;A0A7I2V3T0;A0A7I2V3T7;A6NNI4;F5GXT1;G8JLH6;P21926	3	1	0.2454	0.5334
I6L	A0A087WU13;A0A2R8Y478;A0A7I2V3T0;A0A7I2V3T7;A6NNI4;F5GXT1;G8JLH6;P21926	3	1	0.1657	0.634
J2R	A0A087WU13;A0A2R8Y478;A0A7I2V3T0;A0A7I2V3T7;A6NNI4;F5GXT1;G8JLH6;P21926	3	1	0.1346	0.6751
A31R	A0A087WU13;A0A2R8Y478;A0A7I2V3T0;A0A7I2V3T7;A6NNI4;F5GXT1;G8JLH6;P21926	3	1	0.2751	0.4987
A40R	A0A087WU13;A0A2R8Y478;A0A7I2V3T0;A0A7I2V3T7;A6NNI4;F5GXT1;G8JLH6;P21926	3	1	0.4915	0.2852
E7R	A0A087WU13;A0A2R8Y478;A0A7I2V3T0;A0A7I2V3T7;A6NNI4;F5GXT1;G8JLH6;P21926	3	1	0.5909	0.2159
F6L	A0A087WU13;A0A2R8Y478;A0A7I2V3T0;A0A7I2V3T7;A6NNI4;F5GXT1;G8JLH6;P21926	3	1	0.1136	0.7021
F16L	A0A087WU13;A0A2R8Y478;A0A7I2V3T0;A0A7I2V3T7;A6NNI4;F5GXT1;G8JLH6;P21926	3	1	0.3438	0.4025
O1L	A0A087WU13;A0A2R8Y478;A0A7I2V3T0;A0A7I2V3T7;A6NNI4;F5GXT1;G8JLH6;P21926	3	1	0.1783	0.6172
A19L	A0A087WU31;E9PE15;P51790;P51790-2;P51790-4;P51790-5	3	1	0.1766	0.6192
A35R	A0A087WU31;E9PE15;P51790;P51790-2;P51790-4;P51790-5	3	1	0.2284	0.5532
A46R	A0A087WU31;E9PE15;P51790;P51790-2;P51790-4;P51790-5	3	1	0.1516	0.654
A49R	A0A087WU31;E9PE15;P51790;P51790-2;P51790-4;P51790-5	3	1	0.2597	0.5156
A50R	A0A087WU31;E9PE15;P51790;P51790-2;P51790-4;P51790-5	3	1	0.0782	0.7554
B7R	A0A087WU31;E9PE15;P51790;P51790-2;P51790-4;P51790-5	3	1	0.1336	0.6765
B12R	A0A087WU31;E9PE15;P51790;P51790-2;P51790-4;P51790-5	3	1	0.1296	0.6818
E5R	A0A087WU31;E9PE15;P51790;P51790-2;P51790-4;P51790-5	3	1	0.0719	0.7641
G6R	A0A087WU31;E9PE15;P51790;P51790-2;P51790-4;P51790-5	3	1	0.268	0.5067
H1L	A0A087WU31;E9PE15;P51790;P51790-2;P51790-4;P51790-5	3	1	0.1434	0.6644
J2R	A0A087WU31;E9PE15;P51790;P51790-2;P51790-4;P51790-5	3	1	0.0574	0.7851
L3L	A0A087WU31;E9PE15;P51790;P51790-2;P51790-4;P51790-5	3	1	0.1329	0.6774
E7R	A0A087WU31;E9PE15;P51790;P51790-2;P51790-4;P51790-5	3	1	0.2402	0.5394
F6L	A0A087WU31;E9PE15;P51790;P51790-2;P51790-4;P51790-5	3	1	0.0481	0.799
A8R	A0A087WU33;A0A087WVV7;A0A087X165;A0A590UJ70;Q9C0H9;Q9C0H9-2	3	2	0.1453	0.662
A35R	A0A087WU33;A0A087WVV7;A0A087X165;A0A590UJ70;Q9C0H9;Q9C0H9-2	3	2	0.0607	0.7802
A41L	A0A087WU33;A0A087WVV7;A0A087X165;A0A590UJ70;Q9C0H9;Q9C0H9-2	3	2	0.05	0.7962
A46R	A0A087WU33;A0A087WVV7;A0A087X165;A0A590UJ70;Q9C0H9;Q9C0H9-2	3	2	0.0977	0.7279
A49R	A0A087WU33;A0A087WVV7;A0A087X165;A0A590UJ70;Q9C0H9;Q9C0H9-2	3	2	0.3913	0.3627
B7R	A0A087WU33;A0A087WVV7;A0A087X165;A0A590UJ70;Q9C0H9;Q9C0H9-2	3	2	0.2048	0.584
E5R	A0A087WU33;A0A087WVV7;A0A087X165;A0A590UJ70;Q9C0H9;Q9C0H9-2	3	2	0.0951	0.7315
G6R	A0A087WU33;A0A087WVV7;A0A087X165;A0A590UJ70;Q9C0H9;Q9C0H9-2	3	2	0.1249	0.6876
H1L	A0A087WU33;A0A087WVV7;A0A087X165;A0A590UJ70;Q9C0H9;Q9C0H9-2	3	2	0.0271	0.8323
L3L	A0A087WU33;A0A087WVV7;A0A087X165;A0A590UJ70;Q9C0H9;Q9C0H9-2	3	2	0.1173	0.6974
E7R	A0A087WU33;A0A087WVV7;A0A087X165;A0A590UJ70;Q9C0H9;Q9C0H9-2	3	2	0.2743	0.4995
F6L	A0A087WU33;A0A087WVV7;A0A087X165;A0A590UJ70;Q9C0H9;Q9C0H9-2	3	2	0.1204	0.6935
F16L	A0A087WU33;A0A087WVV7;A0A087X165;A0A590UJ70;Q9C0H9;Q9C0H9-2	3	2	0.0056	0.8728
A2L	A0A087WU53;A0A8I5KYH1;Q9H0U3	3	12	0.0107	0.8618
A5R	A0A087WU53;A0A8I5KYH1;Q9H0U3	3	12	0.0529	0.7918
A7L	A0A087WU53;A0A8I5KYH1;Q9H0U3	3	12	0.0112	0.8608
A8R	A0A087WU53;A0A8I5KYH1;Q9H0U3	3	12	0.0213	0.8421
A14.5L	A0A087WU53;A0A8I5KYH1;Q9H0U3	3	12	0.0825	0.7491
A18R	A0A087WU53;A0A8I5KYH1;Q9H0U3	3	12	0.0959	0.7304
A19L	A0A087WU53;A0A8I5KYH1;Q9H0U3	3	12	0.0331	0.8225
A20R	A0A087WU53;A0A8I5KYH1;Q9H0U3	3	12	0.0804	0.7522
A22R	A0A087WU53;A0A8I5KYH1;Q9H0U3	3	12	0.0809	0.7515
A23R	A0A087WU53;A0A8I5KYH1;Q9H0U3	3	12	0.0013	0.8843
A24R	A0A087WU53;A0A8I5KYH1;Q9H0U3	2	12	0.0017	0.8831
A25L	A0A087WU53;A0A8I5KYH1;Q9H0U3	3	12	0.0147	0.8541
A26L	A0A087WU53;A0A8I5KYH1;Q9H0U3	3	12	0.06	0.7813
A29L	A0A087WU53;A0A8I5KYH1;Q9H0U3	3	12	0.0432	0.8065
A35R	A0A087WU53;A0A8I5KYH1;Q9H0U3	3	12	0.0696	0.7673
A39R	A0A087WU53;A0A8I5KYH1;Q9H0U3	3	12	0.0591	0.7826
A41L	A0A087WU53;A0A8I5KYH1;Q9H0U3	3	12	0.0747	0.7602
A46R	A0A087WU53;A0A8I5KYH1;Q9H0U3	3	12	0.1408	0.6677
A48R	A0A087WU53;A0A8I5KYH1;Q9H0U3	3	12	0.1007	0.7237
A49R	A0A087WU53;A0A8I5KYH1;Q9H0U3	3	12	0.0863	0.7433
A50R	A0A087WU53;A0A8I5KYH1;Q9H0U3	3	12	0.0553	0.7881
A53R	A0A087WU53;A0A8I5KYH1;Q9H0U3	3	12	0.0262	0.8338
A54L	A0A087WU53;A0A8I5KYH1;Q9H0U3	3	12	0.034	0.821
A55R	A0A087WU53;A0A8I5KYH1;Q9H0U3	3	12	0.0471	0.8006
A57R	A0A087WU53;A0A8I5KYH1;Q9H0U3	3	12	0.0479	0.7993
B2R	A0A087WU53;A0A8I5KYH1;Q9H0U3	3	12	0.0334	0.8219
B3R	A0A087WU53;A0A8I5KYH1;Q9H0U3	3	12	0.0428	0.8071
B7R	A0A087WU53;A0A8I5KYH1;Q9H0U3	3	12	0.0523	0.7927
B12R	A0A087WU53;A0A8I5KYH1;Q9H0U3	3	12	0.0834	0.7473
B13R	A0A087WU53;A0A8I5KYH1;Q9H0U3	3	12	0.035	0.8195
B16R	A0A087WU53;A0A8I5KYH1;Q9H0U3	3	12	0.0363	0.8174
B18R	A0A087WU53;A0A8I5KYH1;Q9H0U3	3	12	0.0704	0.7662
C9L	A0A087WU53;A0A8I5KYH1;Q9H0U3	6	12	0.0544	0.7896
C14L	A0A087WU53;A0A8I5KYH1;Q9H0U3	2	12	0.0335	0.8218
C16L	A0A087WU53;A0A8I5KYH1;Q9H0U3	3	12	0.0308	0.8261
C18L	A0A087WU53;A0A8I5KYH1;Q9H0U3	6	12	0.0692	0.7679
C19L	A0A087WU53;A0A8I5KYH1;Q9H0U3	3	12	0.0858	0.7439
C20L	A0A087WU53;A0A8I5KYH1;Q9H0U3	2	12	0.0372	0.8159
C21L	A0A087WU53;A0A8I5KYH1;Q9H0U3	3	12	0.0254	0.8351
C22L	A0A087WU53;A0A8I5KYH1;Q9H0U3	3	12	0.0471	0.8006
C23L	A0A087WU53;A0A8I5KYH1;Q9H0U3	2	12	0.0395	0.8123
D4R	A0A087WU53;A0A8I5KYH1;Q9H0U3	3	12	0.0605	0.7805
D5R	A0A087WU53;A0A8I5KYH1;Q9H0U3	3	12	0.0557	0.7875
E5R	A0A087WU53;A0A8I5KYH1;Q9H0U3	3	12	0.0726	0.7632
E9L	A0A087WU53;A0A8I5KYH1;Q9H0U3	3	12	0.0651	0.7739
F10L	A0A087WU53;A0A8I5KYH1;Q9H0U3	3	12	0.048	0.7992
G5R	A0A087WU53;A0A8I5KYH1;Q9H0U3	2	12	0.1018	0.722
G6R	A0A087WU53;A0A8I5KYH1;Q9H0U3	3	12	0.0578	0.7845
H1L	A0A087WU53;A0A8I5KYH1;Q9H0U3	3	12	0.0565	0.7863
H3L	A0A087WU53;A0A8I5KYH1;Q9H0U3	3	12	0.0478	0.7995
H6R	A0A087WU53;A0A8I5KYH1;Q9H0U3	3	12	0.0738	0.7615
I3L	A0A087WU53;A0A8I5KYH1;Q9H0U3	3	12	0.0549	0.7888
I4L	A0A087WU53;A0A8I5KYH1;Q9H0U3	3	12	0.1455	0.6618
I6L	A0A087WU53;A0A8I5KYH1;Q9H0U3	3	12	0.1405	0.6681
J2R	A0A087WU53;A0A8I5KYH1;Q9H0U3	3	12	0.1211	0.6925
K4L	A0A087WU53;A0A8I5KYH1;Q9H0U3	3	12	0.039	0.8131
L3L	A0A087WU53;A0A8I5KYH1;Q9H0U3	3	12	0.0378	0.815
VACWR002	A0A087WU53;A0A8I5KYH1;Q9H0U3	3	12	0.0136	0.8561
VACWR003	A0A087WU53;A0A8I5KYH1;Q9H0U3	3	12	0.0357	0.8184
VACWR005	A0A087WU53;A0A8I5KYH1;Q9H0U3	3	12	0.0129	0.8575
VACWR012	A0A087WU53;A0A8I5KYH1;Q9H0U3	3	12	0.0008	0.886
A31R	A0A087WU53;A0A8I5KYH1;Q9H0U3	3	12	0.0289	0.8293
A40R	A0A087WU53;A0A8I5KYH1;Q9H0U3	3	12	0.0927	0.7348
E7R	A0A087WU53;A0A8I5KYH1;Q9H0U3	3	12	0.1201	0.6939
F6L	A0A087WU53;A0A8I5KYH1;Q9H0U3	3	12	0.1253	0.6871
F16L	A0A087WU53;A0A8I5KYH1;Q9H0U3	3	12	0.0959	0.7304
O1L	A0A087WU53;A0A8I5KYH1;Q9H0U3	3	12	0.1138	0.7019
A5R	A0A087WUB9;Q8WYA6	3	36	0.009	0.8653
A7L	A0A087WUB9;Q8WYA6	3	36	0.0017	0.8831
A8R	A0A087WUB9;Q8WYA6	3	36	0.0037	0.8775
A14.5L	A0A087WUB9;Q8WYA6	3	36	0.0017	0.8831
A18R	A0A087WUB9;Q8WYA6	3	36	0.0325	0.8234
A19L	A0A087WUB9;Q8WYA6	3	36	0.0112	0.8608
A20R	A0A087WUB9;Q8WYA6	3	36	0.0007	0.8863
A22R	A0A087WUB9;Q8WYA6	3	36	0.0012	0.8846
A23R	A0A087WUB9;Q8WYA6	3	36	0.0015	0.8837
A29L	A0A087WUB9;Q8WYA6	3	36	0.017	0.8498
A35R	A0A087WUB9;Q8WYA6	3	36	0.0035	0.878
A39R	A0A087WUB9;Q8WYA6	3	36	0.0046	0.8752
A41L	A0A087WUB9;Q8WYA6	3	36	0.003	0.8793
A46R	A0A087WUB9;Q8WYA6	3	36	0.0204	0.8437
A49R	A0A087WUB9;Q8WYA6	3	36	0.0089	0.8655
A50R	A0A087WUB9;Q8WYA6	3	36	0.0023	0.8813
A53R	A0A087WUB9;Q8WYA6	3	36	0.0015	0.8837
A54L	A0A087WUB9;Q8WYA6	3	36	0.0009	0.8856
A55R	A0A087WUB9;Q8WYA6	3	36	0.0017	0.8831
B2R	A0A087WUB9;Q8WYA6	3	36	0.0015	0.8837
B3R	A0A087WUB9;Q8WYA6	3	36	0.0015	0.8837
B7R	A0A087WUB9;Q8WYA6	3	36	0.0056	0.8728
B12R	A0A087WUB9;Q8WYA6	3	36	0.005	0.8743
B13R	A0A087WUB9;Q8WYA6	3	36	0.0019	0.8824
B16R	A0A087WUB9;Q8WYA6	3	36	0.002	0.8821
C9L	A0A087WUB9;Q8WYA6	6	36	0.0001	0.8888
C16L	A0A087WUB9;Q8WYA6	3	36	0.005	0.8743
C18L	A0A087WUB9;Q8WYA6	6	36	0.0083	0.8668
C19L	A0A087WUB9;Q8WYA6	3	36	0.0007	0.8863
C22L	A0A087WUB9;Q8WYA6	3	36	0.001	0.8853
C23L	A0A087WUB9;Q8WYA6	2	36	0.0178	0.8483
D4R	A0A087WUB9;Q8WYA6	3	36	0.0024	0.881
D5R	A0A087WUB9;Q8WYA6	3	36	0.0042	0.8762
E5R	A0A087WUB9;Q8WYA6	3	36	0.0122	0.8589
E9L	A0A087WUB9;Q8WYA6	3	36	0.028	0.8307
F10L	A0A087WUB9;Q8WYA6	3	36	0.001	0.8853
G5R	A0A087WUB9;Q8WYA6	2	36	0.0019	0.8824
G6R	A0A087WUB9;Q8WYA6	3	36	0.0043	0.8759
H1L	A0A087WUB9;Q8WYA6	3	36	0.0099	0.8634
H3L	A0A087WUB9;Q8WYA6	3	36	0.0009	0.8856
H6R	A0A087WUB9;Q8WYA6	3	36	0.0055	0.873
I4L	A0A087WUB9;Q8WYA6	3	36	0.0039	0.877
I6L	A0A087WUB9;Q8WYA6	3	36	0.0049	0.8745
J2R	A0A087WUB9;Q8WYA6	3	36	0.0014	0.884
K4L	A0A087WUB9;Q8WYA6	3	36	0.0046	0.8752
L3L	A0A087WUB9;Q8WYA6	3	36	0.0152	0.8531
VACWR002	A0A087WUB9;Q8WYA6	3	36	0.0025	0.8807
VACWR003	A0A087WUB9;Q8WYA6	3	36	0.0063	0.8712
VACWR005	A0A087WUB9;Q8WYA6	3	36	0.0015	0.8837
VACWR012	A0A087WUB9;Q8WYA6	3	36	0.0017	0.8831
A31R	A0A087WUB9;Q8WYA6	3	36	0.013	0.8573
A40R	A0A087WUB9;Q8WYA6	3	36	0.0028	0.8799
E7R	A0A087WUB9;Q8WYA6	3	36	0.0201	0.8442
F6L	A0A087WUB9;Q8WYA6	3	36	0.0217	0.8414
F16L	A0A087WUB9;Q8WYA6	3	36	0.3608	0.388
O1L	A0A087WUB9;Q8WYA6	3	36	0.0026	0.8804
A2L	A0A087WUE2;A0A494BZT8;C9JA91;E7EMT0;F8WC55;Q9Y6A5	3	1	0.0644	0.7749
A5R	A0A087WUE2;A0A494BZT8;C9JA91;E7EMT0;F8WC55;Q9Y6A5	3	1	0.007	0.8696
A7L	A0A087WUE2;A0A494BZT8;C9JA91;E7EMT0;F8WC55;Q9Y6A5	3	1	0.0667	0.7713
A8R	A0A087WUE2;A0A494BZT8;C9JA91;E7EMT0;F8WC55;Q9Y6A5	3	1	0.0742	0.7609
A14.5L	A0A087WUE2;A0A494BZT8;C9JA91;E7EMT0;F8WC55;Q9Y6A5	3	1	0.0085	0.8664
A18R	A0A087WUE2;A0A494BZT8;C9JA91;E7EMT0;F8WC55;Q9Y6A5	3	1	0.0062	0.8714
A22R	A0A087WUE2;A0A494BZT8;C9JA91;E7EMT0;F8WC55;Q9Y6A5	3	1	0.0131	0.8571
A23R	A0A087WUE2;A0A494BZT8;C9JA91;E7EMT0;F8WC55;Q9Y6A5	3	1	0.0719	0.7641
A24R	A0A087WUE2;A0A494BZT8;C9JA91;E7EMT0;F8WC55;Q9Y6A5	2	1	0.0894	0.7392
A25L	A0A087WUE2;A0A494BZT8;C9JA91;E7EMT0;F8WC55;Q9Y6A5	3	1	0.0445	0.8045
A26L	A0A087WUE2;A0A494BZT8;C9JA91;E7EMT0;F8WC55;Q9Y6A5	3	1	0.0434	0.8062
A29L	A0A087WUE2;A0A494BZT8;C9JA91;E7EMT0;F8WC55;Q9Y6A5	3	1	0.0199	0.8446
A35R	A0A087WUE2;A0A494BZT8;C9JA91;E7EMT0;F8WC55;Q9Y6A5	3	1	0.0056	0.8728
A39R	A0A087WUE2;A0A494BZT8;C9JA91;E7EMT0;F8WC55;Q9Y6A5	3	1	0.0013	0.8843
A41L	A0A087WUE2;A0A494BZT8;C9JA91;E7EMT0;F8WC55;Q9Y6A5	3	1	0.0094	0.8645
A48R	A0A087WUE2;A0A494BZT8;C9JA91;E7EMT0;F8WC55;Q9Y6A5	3	1	0.0118	0.8596
A49R	A0A087WUE2;A0A494BZT8;C9JA91;E7EMT0;F8WC55;Q9Y6A5	3	1	0.0042	0.8762
A50R	A0A087WUE2;A0A494BZT8;C9JA91;E7EMT0;F8WC55;Q9Y6A5	3	1	0.0122	0.8589
A53R	A0A087WUE2;A0A494BZT8;C9JA91;E7EMT0;F8WC55;Q9Y6A5	3	1	0.0156	0.8524
A54L	A0A087WUE2;A0A494BZT8;C9JA91;E7EMT0;F8WC55;Q9Y6A5	3	1	0.0237	0.8379
A57R	A0A087WUE2;A0A494BZT8;C9JA91;E7EMT0;F8WC55;Q9Y6A5	3	1	0.0223	0.8403
B3R	A0A087WUE2;A0A494BZT8;C9JA91;E7EMT0;F8WC55;Q9Y6A5	3	1	0.0152	0.8531
B7R	A0A087WUE2;A0A494BZT8;C9JA91;E7EMT0;F8WC55;Q9Y6A5	3	1	0.0001	0.8888
B12R	A0A087WUE2;A0A494BZT8;C9JA91;E7EMT0;F8WC55;Q9Y6A5	3	1	0.0118	0.8596
B13R	A0A087WUE2;A0A494BZT8;C9JA91;E7EMT0;F8WC55;Q9Y6A5	3	1	0.009	0.8653
B16R	A0A087WUE2;A0A494BZT8;C9JA91;E7EMT0;F8WC55;Q9Y6A5	3	1	0.0222	0.8405
B18R	A0A087WUE2;A0A494BZT8;C9JA91;E7EMT0;F8WC55;Q9Y6A5	3	1	0.0394	0.8125
C9L	A0A087WUE2;A0A494BZT8;C9JA91;E7EMT0;F8WC55;Q9Y6A5	6	1	0.0387	0.8136
C14L	A0A087WUE2;A0A494BZT8;C9JA91;E7EMT0;F8WC55;Q9Y6A5	2	1	0.0379	0.8148
C16L	A0A087WUE2;A0A494BZT8;C9JA91;E7EMT0;F8WC55;Q9Y6A5	3	1	0.0133	0.8567
C18L	A0A087WUE2;A0A494BZT8;C9JA91;E7EMT0;F8WC55;Q9Y6A5	6	1	0.0043	0.8759
C20L	A0A087WUE2;A0A494BZT8;C9JA91;E7EMT0;F8WC55;Q9Y6A5	2	1	0.0371	0.8161
C22L	A0A087WUE2;A0A494BZT8;C9JA91;E7EMT0;F8WC55;Q9Y6A5	3	1	0.0149	0.8537
C23L	A0A087WUE2;A0A494BZT8;C9JA91;E7EMT0;F8WC55;Q9Y6A5	2	1	0.0468	0.8011
D4R	A0A087WUE2;A0A494BZT8;C9JA91;E7EMT0;F8WC55;Q9Y6A5	3	1	0.0099	0.8634
D5R	A0A087WUE2;A0A494BZT8;C9JA91;E7EMT0;F8WC55;Q9Y6A5	3	1	0.0167	0.8503
E5R	A0A087WUE2;A0A494BZT8;C9JA91;E7EMT0;F8WC55;Q9Y6A5	3	1	0.0085	0.8664
F10L	A0A087WUE2;A0A494BZT8;C9JA91;E7EMT0;F8WC55;Q9Y6A5	3	1	0.0038	0.8772
G5R	A0A087WUE2;A0A494BZT8;C9JA91;E7EMT0;F8WC55;Q9Y6A5	2	1	0.0007	0.8863
G6R	A0A087WUE2;A0A494BZT8;C9JA91;E7EMT0;F8WC55;Q9Y6A5	3	1	0.0014	0.884
H1L	A0A087WUE2;A0A494BZT8;C9JA91;E7EMT0;F8WC55;Q9Y6A5	3	1	0.0009	0.8856
H3L	A0A087WUE2;A0A494BZT8;C9JA91;E7EMT0;F8WC55;Q9Y6A5	3	1	0.0091	0.8651
H6R	A0A087WUE2;A0A494BZT8;C9JA91;E7EMT0;F8WC55;Q9Y6A5	3	1	0.0022	0.8816
I6L	A0A087WUE2;A0A494BZT8;C9JA91;E7EMT0;F8WC55;Q9Y6A5	3	1	0.0015	0.8837
J2R	A0A087WUE2;A0A494BZT8;C9JA91;E7EMT0;F8WC55;Q9Y6A5	3	1	0.0002	0.8883
K4L	A0A087WUE2;A0A494BZT8;C9JA91;E7EMT0;F8WC55;Q9Y6A5	3	1	0.0118	0.8596
L3L	A0A087WUE2;A0A494BZT8;C9JA91;E7EMT0;F8WC55;Q9Y6A5	3	1	0.0021	0.8818
VACWR002	A0A087WUE2;A0A494BZT8;C9JA91;E7EMT0;F8WC55;Q9Y6A5	3	1	0.0728	0.7629
VACWR003	A0A087WUE2;A0A494BZT8;C9JA91;E7EMT0;F8WC55;Q9Y6A5	3	1	0.032	0.8242
VACWR005	A0A087WUE2;A0A494BZT8;C9JA91;E7EMT0;F8WC55;Q9Y6A5	3	1	0.0604	0.7807
VACWR012	A0A087WUE2;A0A494BZT8;C9JA91;E7EMT0;F8WC55;Q9Y6A5	3	1	0.0271	0.8323
A40R	A0A087WUE2;A0A494BZT8;C9JA91;E7EMT0;F8WC55;Q9Y6A5	3	1	0.0027	0.8801
E7R	A0A087WUE2;A0A494BZT8;C9JA91;E7EMT0;F8WC55;Q9Y6A5	3	1	0.005	0.8743
O1L	A0A087WUE2;A0A494BZT8;C9JA91;E7EMT0;F8WC55;Q9Y6A5	3	1	0.0012	0.8846
A14.5L	A0A087WUH9;Q9NYY3	3	8	0.0472	0.8005
A18R	A0A087WUH9;Q9NYY3	3	8	0.2429	0.5363
A19L	A0A087WUH9;Q9NYY3	3	8	0.8966	0.0346
A22R	A0A087WUH9;Q9NYY3	3	8	0.0854	0.7445
A35R	A0A087WUH9;Q9NYY3	3	8	0.0434	0.8062
A49R	A0A087WUH9;Q9NYY3	3	8	0.0681	0.7694
A50R	A0A087WUH9;Q9NYY3	3	8	0.1933	0.5986
B7R	A0A087WUH9;Q9NYY3	3	8	0.0711	0.7652
B12R	A0A087WUH9;Q9NYY3	3	8	0.0665	0.7717
B18R	A0A087WUH9;Q9NYY3	3	8	0.0817	0.7503
C18L	A0A087WUH9;Q9NYY3	6	8	0.1126	0.7034
D4R	A0A087WUH9;Q9NYY3	3	8	0.0325	0.8234
D5R	A0A087WUH9;Q9NYY3	3	8	0.0444	0.8047
E5R	A0A087WUH9;Q9NYY3	3	8	0.0397	0.812
H1L	A0A087WUH9;Q9NYY3	3	8	0.0627	0.7773
H3L	A0A087WUH9;Q9NYY3	3	8	0.0741	0.7611
H6R	A0A087WUH9;Q9NYY3	3	8	0.2697	0.5048
L3L	A0A087WUH9;Q9NYY3	3	8	0.7253	0.1162
F6L	A0A087WUH9;Q9NYY3	3	8	0.0235	0.8383
A2L	A0A087WUK2;O14979	3	14	0.054	0.7902
A5R	A0A087WUK2;O14979	3	14	0.158	0.6456
A7L	A0A087WUK2;O14979	3	14	0.0229	0.8393
A8R	A0A087WUK2;O14979	3	14	0.1666	0.6317
A14.5L	A0A087WUK2;O14979	3	14	0.044	0.8052
A18R	A0A087WUK2;O14979	3	14	0.252	0.5252
A19L	A0A087WUK2;O14979	3	14	0.0679	0.7697
A20R	A0A087WUK2;O14979	3	14	0.0466	0.8014
A22R	A0A087WUK2;O14979	3	14	0.0532	0.7914
A23R	A0A087WUK2;O14979	3	14	0.0327	0.8231
A24R	A0A087WUK2;O14979	2	14	0.0196	0.8451
A25L	A0A087WUK2;O14979	3	14	0.0037	0.8775
A26L	A0A087WUK2;O14979	3	14	0.011	0.8612
A29L	A0A087WUK2;O14979	3	14	0.0692	0.7679
A35R	A0A087WUK2;O14979	3	14	0.046	0.8024
A39R	A0A087WUK2;O14979	3	14	0.0332	0.8223
A41L	A0A087WUK2;O14979	3	14	0.0719	0.7641
A46R	A0A087WUK2;O14979	3	14	0.0546	0.7893
A48R	A0A087WUK2;O14979	3	14	0.0492	0.7974
A49R	A0A087WUK2;O14979	3	14	0.0733	0.7622
A50R	A0A087WUK2;O14979	3	14	0.1865	0.6068
A53R	A0A087WUK2;O14979	3	14	0.0079	0.8677
A54L	A0A087WUK2;O14979	3	14	0.0071	0.8694
A55R	A0A087WUK2;O14979	3	14	0.0071	0.8694
A57R	A0A087WUK2;O14979	3	14	0.0673	0.7705
B2R	A0A087WUK2;O14979	3	14	0.007	0.8696
B3R	A0A087WUK2;O14979	3	14	0.0559	0.7871
B7R	A0A087WUK2;O14979	3	14	0.0653	0.7736
B12R	A0A087WUK2;O14979	3	14	0.0493	0.7973
B13R	A0A087WUK2;O14979	3	14	0.0995	0.7253
B16R	A0A087WUK2;O14979	3	14	0.0215	0.8418
B18R	A0A087WUK2;O14979	3	14	0.1603	0.6423
C9L	A0A087WUK2;O14979	6	14	0.0699	0.7669
C14L	A0A087WUK2;O14979	2	14	0.0337	0.8215
C16L	A0A087WUK2;O14979	3	14	0.006	0.8718
C18L	A0A087WUK2;O14979	6	14	0.0889	0.7399
C19L	A0A087WUK2;O14979	3	14	0.0247	0.8363
C20L	A0A087WUK2;O14979	2	14	0.0167	0.8503
C21L	A0A087WUK2;O14979	3	14	0.0162	0.8512
C22L	A0A087WUK2;O14979	3	14	0.0169	0.8499
C23L	A0A087WUK2;O14979	2	14	0.0378	0.815
D4R	A0A087WUK2;O14979	3	14	0.0725	0.7633
D5R	A0A087WUK2;O14979	3	14	0.1425	0.6656
E5R	A0A087WUK2;O14979	3	14	0.0537	0.7906
E9L	A0A087WUK2;O14979	3	14	0.0665	0.7717
F10L	A0A087WUK2;O14979	3	14	0.1149	0.7003
G5R	A0A087WUK2;O14979	2	14	0.0551	0.7885
G6R	A0A087WUK2;O14979	3	14	0.0346	0.8201
H1L	A0A087WUK2;O14979	3	14	0.0542	0.7899
H3L	A0A087WUK2;O14979	3	14	0.0863	0.7433
H6R	A0A087WUK2;O14979	3	14	0.0708	0.7656
I3L	A0A087WUK2;O14979	3	14	0.0184	0.8472
I4L	A0A087WUK2;O14979	3	14	0.0258	0.8344
I6L	A0A087WUK2;O14979	3	14	0.0554	0.788
J2R	A0A087WUK2;O14979	3	14	0.0553	0.7881
K4L	A0A087WUK2;O14979	3	14	0.057	0.7856
L3L	A0A087WUK2;O14979	3	14	0.0972	0.7285
VACWR002	A0A087WUK2;O14979	3	14	0.0255	0.8349
VACWR003	A0A087WUK2;O14979	3	14	0.1413	0.6671
VACWR005	A0A087WUK2;O14979	3	14	0.0065	0.8707
VACWR012	A0A087WUK2;O14979	3	14	0.0116	0.86
A31R	A0A087WUK2;O14979	3	14	0.0801	0.7526
A40R	A0A087WUK2;O14979	3	14	0.1406	0.668
E7R	A0A087WUK2;O14979	3	14	0.0614	0.7793
F6L	A0A087WUK2;O14979	3	14	0.1745	0.6216
F16L	A0A087WUK2;O14979	3	14	0.0838	0.7467
O1L	A0A087WUK2;O14979	3	14	0.1633	0.6378
A5R	A0A087WUL4;A0A087WX23;Q86TG7-4	3	10	0.156	0.6482
A14.5L	A0A087WUL4;A0A087WX23;Q86TG7-4	3	10	0.4609	0.3081
A18R	A0A087WUL4;A0A087WX23;Q86TG7-4	3	10	0.7647	0.095
A19L	A0A087WUL4;A0A087WX23;Q86TG7-4	3	10	0.739	0.1091
A29L	A0A087WUL4;A0A087WX23;Q86TG7-4	3	10	0.0595	0.782
A35R	A0A087WUL4;A0A087WX23;Q86TG7-4	3	10	0.0842	0.7461
A39R	A0A087WUL4;A0A087WX23;Q86TG7-4	3	10	0.1045	0.7182
A41L	A0A087WUL4;A0A087WX23;Q86TG7-4	3	10	0.0149	0.8537
A46R	A0A087WUL4;A0A087WX23;Q86TG7-4	3	10	0.2293	0.5523
A49R	A0A087WUL4;A0A087WX23;Q86TG7-4	3	10	0.0734	0.7621
A50R	A0A087WUL4;A0A087WX23;Q86TG7-4	3	10	0.0895	0.7391
A53R	A0A087WUL4;A0A087WX23;Q86TG7-4	3	10	0.9173	0.0268
A54L	A0A087WUL4;A0A087WX23;Q86TG7-4	3	10	0.417	0.3426
A55R	A0A087WUL4;A0A087WX23;Q86TG7-4	3	10	0.3665	0.3828
B7R	A0A087WUL4;A0A087WX23;Q86TG7-4	3	10	0.0789	0.7544
B12R	A0A087WUL4;A0A087WX23;Q86TG7-4	3	10	0.1159	0.699
B16R	A0A087WUL4;A0A087WX23;Q86TG7-4	3	10	0.5413	0.2481
C9L	A0A087WUL4;A0A087WX23;Q86TG7-4	6	10	0.066	0.7726
C16L	A0A087WUL4;A0A087WX23;Q86TG7-4	3	10	0.8576	0.0505
C18L	A0A087WUL4;A0A087WX23;Q86TG7-4	6	10	0.052	0.7932
C22L	A0A087WUL4;A0A087WX23;Q86TG7-4	3	10	0.8092	0.0718
C23L	A0A087WUL4;A0A087WX23;Q86TG7-4	2	10	0.1807	0.6141
D4R	A0A087WUL4;A0A087WX23;Q86TG7-4	3	10	0.0629	0.777
D5R	A0A087WUL4;A0A087WX23;Q86TG7-4	3	10	0.0366	0.817
E9L	A0A087WUL4;A0A087WX23;Q86TG7-4	3	10	0.1026	0.7209
F10L	A0A087WUL4;A0A087WX23;Q86TG7-4	3	10	0.1895	0.6032
G5R	A0A087WUL4;A0A087WX23;Q86TG7-4	2	10	0.0485	0.7985
G6R	A0A087WUL4;A0A087WX23;Q86TG7-4	3	10	0.0945	0.7323
H1L	A0A087WUL4;A0A087WX23;Q86TG7-4	3	10	0.65	0.1731
H6R	A0A087WUL4;A0A087WX23;Q86TG7-4	3	10	0.0136	0.8561
I6L	A0A087WUL4;A0A087WX23;Q86TG7-4	3	10	0.1707	0.6262
J2R	A0A087WUL4;A0A087WX23;Q86TG7-4	3	10	0.0137	0.8559
L3L	A0A087WUL4;A0A087WX23;Q86TG7-4	3	10	0.2993	0.471
VACWR003	A0A087WUL4;A0A087WX23;Q86TG7-4	3	10	0.0652	0.7737
F16L	A0A087WUL4;A0A087WX23;Q86TG7-4	3	10	0.172	0.6247
O1L	A0A087WUL4;A0A087WX23;Q86TG7-4	3	10	0.114	0.7016
A5R	A0A087WUN5;Q96DE5	3	2	0.1113	0.7051
A14.5L	A0A087WUN5;Q96DE5	3	2	0.2453	0.5335
A18R	A0A087WUN5;Q96DE5	3	2	0.4668	0.304
A19L	A0A087WUN5;Q96DE5	3	2	0.5081	0.2697
A35R	A0A087WUN5;Q96DE5	3	2	0.223	0.56
A39R	A0A087WUN5;Q96DE5	3	2	0.1074	0.7136
A41L	A0A087WUN5;Q96DE5	3	2	0.188	0.605
A46R	A0A087WUN5;Q96DE5	3	2	0.251	0.5263
A49R	A0A087WUN5;Q96DE5	3	2	0.2284	0.5532
A53R	A0A087WUN5;Q96DE5	3	2	0.4715	0.3001
B7R	A0A087WUN5;Q96DE5	3	2	0.048	0.7992
B12R	A0A087WUN5;Q96DE5	3	2	0.195	0.5965
B16R	A0A087WUN5;Q96DE5	3	2	0.3232	0.4398
C16L	A0A087WUN5;Q96DE5	3	2	0.3874	0.3657
C22L	A0A087WUN5;Q96DE5	3	2	0.0633	0.7764
E5R	A0A087WUN5;Q96DE5	3	2	0.1149	0.7003
E9L	A0A087WUN5;Q96DE5	3	2	0.1661	0.6332
G5R	A0A087WUN5;Q96DE5	2	2	0.1524	0.653
G6R	A0A087WUN5;Q96DE5	3	2	0.1907	0.6018
H1L	A0A087WUN5;Q96DE5	3	2	0.6334	0.1873
H6R	A0A087WUN5;Q96DE5	3	2	0.1414	0.6669
I4L	A0A087WUN5;Q96DE5	3	2	0.1094	0.71
I6L	A0A087WUN5;Q96DE5	3	2	0.117	0.6978
J2R	A0A087WUN5;Q96DE5	3	2	0.0969	0.729
L3L	A0A087WUN5;Q96DE5	3	2	0.2686	0.506
A31R	A0A087WUN5;Q96DE5	3	2	0.1496	0.6565
A40R	A0A087WUN5;Q96DE5	3	2	0.1664	0.6325
E7R	A0A087WUN5;Q96DE5	3	2	0.0706	0.7659
F6L	A0A087WUN5;Q96DE5	3	2	0.0338	0.8213
F16L	A0A087WUN5;Q96DE5	3	2	0.5021	0.2737
A2L	A0A087WUT6;O60841	3	56	0.2688	0.5058
A5R	A0A087WUT6;O60841	3	56	0.2376	0.5426
A7L	A0A087WUT6;O60841	3	56	0.2483	0.5298
A8R	A0A087WUT6;O60841	3	56	0.2446	0.5344
A14.5L	A0A087WUT6;O60841	3	56	0.1279	0.6839
A18R	A0A087WUT6;O60841	3	56	0.1926	0.5994
A19L	A0A087WUT6;O60841	3	56	0.0909	0.7373
A20R	A0A087WUT6;O60841	3	56	0.0543	0.7898
A22R	A0A087WUT6;O60841	3	56	0.1233	0.6898
A23R	A0A087WUT6;O60841	3	56	0.2781	0.4954
A24R	A0A087WUT6;O60841	2	56	0.2733	0.5008
A25L	A0A087WUT6;O60841	3	56	0.1055	0.7166
A26L	A0A087WUT6;O60841	3	56	0.1613	0.6409
A29L	A0A087WUT6;O60841	3	56	0.2166	0.5691
A35R	A0A087WUT6;O60841	3	56	0.0949	0.7318
A39R	A0A087WUT6;O60841	3	56	0.0642	0.7752
A41L	A0A087WUT6;O60841	3	56	0.1362	0.6733
A46R	A0A087WUT6;O60841	3	56	0.0546	0.7893
A48R	A0A087WUT6;O60841	3	56	0.0704	0.7662
A49R	A0A087WUT6;O60841	3	56	0.07	0.7667
A50R	A0A087WUT6;O60841	3	56	0.1156	0.6994
A53R	A0A087WUT6;O60841	3	56	0.2038	0.5853
A54L	A0A087WUT6;O60841	3	56	0.2596	0.5158
A55R	A0A087WUT6;O60841	3	56	0.1476	0.659
A57R	A0A087WUT6;O60841	3	56	0.1241	0.6887
B2R	A0A087WUT6;O60841	3	56	0.2379	0.5422
B3R	A0A087WUT6;O60841	3	56	0.0931	0.7342
B7R	A0A087WUT6;O60841	3	56	0.064	0.7755
B12R	A0A087WUT6;O60841	3	56	0.1234	0.6896
B13R	A0A087WUT6;O60841	3	56	0.1137	0.702
B16R	A0A087WUT6;O60841	3	56	0.2197	0.5649
B18R	A0A087WUT6;O60841	3	56	0.1454	0.6619
C9L	A0A087WUT6;O60841	6	56	0.1892	0.6036
C14L	A0A087WUT6;O60841	2	56	0.1473	0.6594
C16L	A0A087WUT6;O60841	3	56	0.2098	0.5777
C18L	A0A087WUT6;O60841	6	56	0.1407	0.6678
C19L	A0A087WUT6;O60841	3	56	0.1355	0.6741
C20L	A0A087WUT6;O60841	2	56	0.099	0.726
C21L	A0A087WUT6;O60841	3	56	0.0565	0.7863
C22L	A0A087WUT6;O60841	3	56	0.2243	0.5585
C23L	A0A087WUT6;O60841	2	56	0.2079	0.58
D4R	A0A087WUT6;O60841	3	56	0.1231	0.69
D5R	A0A087WUT6;O60841	3	56	0.112	0.7041
E5R	A0A087WUT6;O60841	3	56	0.1145	0.7009
E9L	A0A087WUT6;O60841	3	56	0.0778	0.7559
F10L	A0A087WUT6;O60841	3	56	0.1594	0.6437
G5R	A0A087WUT6;O60841	2	56	0.0791	0.7541
G6R	A0A087WUT6;O60841	3	56	0.0598	0.7816
H1L	A0A087WUT6;O60841	3	56	0.1139	0.7017
H3L	A0A087WUT6;O60841	3	56	0.1217	0.6918
H6R	A0A087WUT6;O60841	3	56	0.1414	0.6669
I3L	A0A087WUT6;O60841	3	56	0.0829	0.7484
I4L	A0A087WUT6;O60841	3	56	0.1156	0.6994
I6L	A0A087WUT6;O60841	3	56	0.1002	0.7243
J2R	A0A087WUT6;O60841	3	56	0.0728	0.7629
K4L	A0A087WUT6;O60841	3	56	0.1183	0.6962
L3L	A0A087WUT6;O60841	3	56	0.0516	0.7937
VACWR002	A0A087WUT6;O60841	3	56	0.269	0.5056
VACWR003	A0A087WUT6;O60841	3	56	0.2227	0.5604
VACWR005	A0A087WUT6;O60841	3	56	0.2218	0.5617
VACWR012	A0A087WUT6;O60841	3	56	0.2637	0.5114
A31R	A0A087WUT6;O60841	3	56	0.1094	0.71
A40R	A0A087WUT6;O60841	3	56	0.1025	0.7211
E7R	A0A087WUT6;O60841	3	56	0.0981	0.7273
F6L	A0A087WUT6;O60841	3	56	0.0697	0.7672
F16L	A0A087WUT6;O60841	3	56	0.0639	0.7756
O1L	A0A087WUT6;O60841	3	56	0.1153	0.6998
A5R	A0A087WUV0;C9JVC3;Q8IVP9;Q8IVP9-2;Q9BY31	3	1	0.0189	0.8463
A8R	A0A087WUV0;C9JVC3;Q8IVP9;Q8IVP9-2;Q9BY31	3	1	0.0864	0.7431
A14.5L	A0A087WUV0;C9JVC3;Q8IVP9;Q8IVP9-2;Q9BY31	3	1	0.0189	0.8463
A19L	A0A087WUV0;C9JVC3;Q8IVP9;Q8IVP9-2;Q9BY31	3	1	0.1306	0.6804
A22R	A0A087WUV0;C9JVC3;Q8IVP9;Q8IVP9-2;Q9BY31	3	1	0.0189	0.8463
A24R	A0A087WUV0;C9JVC3;Q8IVP9;Q8IVP9-2;Q9BY31	2	1	0.3738	0.3768
A25L	A0A087WUV0;C9JVC3;Q8IVP9;Q8IVP9-2;Q9BY31	3	1	0.1195	0.6947
A41L	A0A087WUV0;C9JVC3;Q8IVP9;Q8IVP9-2;Q9BY31	3	1	0.0189	0.8463
A46R	A0A087WUV0;C9JVC3;Q8IVP9;Q8IVP9-2;Q9BY31	3	1	0.0406	0.8106
A49R	A0A087WUV0;C9JVC3;Q8IVP9;Q8IVP9-2;Q9BY31	3	1	0.0189	0.8463
A54L	A0A087WUV0;C9JVC3;Q8IVP9;Q8IVP9-2;Q9BY31	3	1	0.0189	0.8463
A55R	A0A087WUV0;C9JVC3;Q8IVP9;Q8IVP9-2;Q9BY31	3	1	0.0189	0.8463
B7R	A0A087WUV0;C9JVC3;Q8IVP9;Q8IVP9-2;Q9BY31	3	1	0.0733	0.7622
B12R	A0A087WUV0;C9JVC3;Q8IVP9;Q8IVP9-2;Q9BY31	3	1	0.0379	0.8148
C14L	A0A087WUV0;C9JVC3;Q8IVP9;Q8IVP9-2;Q9BY31	2	1	0.3817	0.3702
C16L	A0A087WUV0;C9JVC3;Q8IVP9;Q8IVP9-2;Q9BY31	3	1	0.0189	0.8463
C23L	A0A087WUV0;C9JVC3;Q8IVP9;Q8IVP9-2;Q9BY31	2	1	0.1322	0.6783
D4R	A0A087WUV0;C9JVC3;Q8IVP9;Q8IVP9-2;Q9BY31	3	1	0.0189	0.8463
E5R	A0A087WUV0;C9JVC3;Q8IVP9;Q8IVP9-2;Q9BY31	3	1	0.0763	0.758
E9L	A0A087WUV0;C9JVC3;Q8IVP9;Q8IVP9-2;Q9BY31	3	1	0.0189	0.8463
G5R	A0A087WUV0;C9JVC3;Q8IVP9;Q8IVP9-2;Q9BY31	2	1	0.0284	0.8301
G6R	A0A087WUV0;C9JVC3;Q8IVP9;Q8IVP9-2;Q9BY31	3	1	0.0189	0.8463
H1L	A0A087WUV0;C9JVC3;Q8IVP9;Q8IVP9-2;Q9BY31	3	1	0.0189	0.8463
I4L	A0A087WUV0;C9JVC3;Q8IVP9;Q8IVP9-2;Q9BY31	3	1	0.0189	0.8463
I6L	A0A087WUV0;C9JVC3;Q8IVP9;Q8IVP9-2;Q9BY31	3	1	0.0189	0.8463
L3L	A0A087WUV0;C9JVC3;Q8IVP9;Q8IVP9-2;Q9BY31	3	1	0.0626	0.7775
VACWR003	A0A087WUV0;C9JVC3;Q8IVP9;Q8IVP9-2;Q9BY31	3	1	0.0189	0.8463
A41L	A0A087WUY2;A0A8Q3WKG2;H7BXY1;P49796;P49796-1;P49796-2;P49796-4;P49796-6;P49796-7;P49796-8;P49796-9	3	1	0.1067	0.7148
B7R	A0A087WUY2;A0A8Q3WKG2;H7BXY1;P49796;P49796-1;P49796-2;P49796-4;P49796-6;P49796-7;P49796-8;P49796-9	3	1	0.0259	0.8343
C22L	A0A087WUY2;A0A8Q3WKG2;H7BXY1;P49796;P49796-1;P49796-2;P49796-4;P49796-6;P49796-7;P49796-8;P49796-9	3	1	0.1643	0.6364
I4L	A0A087WUY2;A0A8Q3WKG2;H7BXY1;P49796;P49796-1;P49796-2;P49796-4;P49796-6;P49796-7;P49796-8;P49796-9	3	1	0.1786	0.6168
F16L	A0A087WUY2;A0A8Q3WKG2;H7BXY1;P49796;P49796-1;P49796-2;P49796-4;P49796-6;P49796-7;P49796-8;P49796-9	3	1	0.0368	0.8166
O1L	A0A087WUY2;A0A8Q3WKG2;H7BXY1;P49796;P49796-1;P49796-2;P49796-4;P49796-6;P49796-7;P49796-8;P49796-9	3	1	0.0875	0.7417
A5R	A0A087WUY7;B4DGW0;O75925;O75925-2;O75928;O75928-2;O75928-3	3	1	0.0269	0.8326
A18R	A0A087WUY7;B4DGW0;O75925;O75925-2;O75928;O75928-2;O75928-3	3	1	0.0021	0.8818
A19L	A0A087WUY7;B4DGW0;O75925;O75925-2;O75928;O75928-2;O75928-3	3	1	0.0081	0.8672
A41L	A0A087WUY7;B4DGW0;O75925;O75925-2;O75928;O75928-2;O75928-3	3	1	0.0212	0.8423
A46R	A0A087WUY7;B4DGW0;O75925;O75925-2;O75928;O75928-2;O75928-3	3	1	0.0018	0.8828
B12R	A0A087WUY7;B4DGW0;O75925;O75925-2;O75928;O75928-2;O75928-3	3	1	0.0027	0.8801
C16L	A0A087WUY7;B4DGW0;O75925;O75925-2;O75928;O75928-2;O75928-3	3	1	0.0124	0.8585
C22L	A0A087WUY7;B4DGW0;O75925;O75925-2;O75928;O75928-2;O75928-3	3	1	0.0273	0.8319
E5R	A0A087WUY7;B4DGW0;O75925;O75925-2;O75928;O75928-2;O75928-3	3	1	0.0002	0.8883
G5R	A0A087WUY7;B4DGW0;O75925;O75925-2;O75928;O75928-2;O75928-3	2	1	0.0128	0.8577
G6R	A0A087WUY7;B4DGW0;O75925;O75925-2;O75928;O75928-2;O75928-3	3	1	0.0014	0.884
H1L	A0A087WUY7;B4DGW0;O75925;O75925-2;O75928;O75928-2;O75928-3	3	1	0.0051	0.874
H6R	A0A087WUY7;B4DGW0;O75925;O75925-2;O75928;O75928-2;O75928-3	3	1	0.0133	0.8567
I3L	A0A087WUY7;B4DGW0;O75925;O75925-2;O75928;O75928-2;O75928-3	3	1	0.0704	0.7662
F6L	A0A087WUY7;B4DGW0;O75925;O75925-2;O75928;O75928-2;O75928-3	3	1	0.0041	0.8764
F16L	A0A087WUY7;B4DGW0;O75925;O75925-2;O75928;O75928-2;O75928-3	3	1	0.0099	0.8634
A35R	A0A087WUZ3	3	1	0.1078	0.713
A41L	A0A087WUZ3	3	1	0.2232	0.5598
A46R	A0A087WUZ3	3	1	0.1204	0.6935
A49R	A0A087WUZ3	3	1	0.4896	0.2867
B7R	A0A087WUZ3	3	1	0.4243	0.3373
B12R	A0A087WUZ3	3	1	0.063	0.7769
E5R	A0A087WUZ3	3	1	0.237	0.5433
F6L	A0A087WUZ3	3	1	0.0301	0.8273
F16L	A0A087WUZ3	3	1	0.0519	0.7933
A14.5L	A0A087WV05;Q99417	3	4	0.0221	0.8407
A18R	A0A087WV05;Q99417	3	4	0.0033	0.8785
A19L	A0A087WV05;Q99417	3	4	0.0813	0.7509
A39R	A0A087WV05;Q99417	3	4	0.0069	0.8698
A46R	A0A087WV05;Q99417	3	4	0.0208	0.843
A49R	A0A087WV05;Q99417	3	4	0.008	0.8674
A53R	A0A087WV05;Q99417	3	4	0.1212	0.6924
A54L	A0A087WV05;Q99417	3	4	0.024	0.8374
A55R	A0A087WV05;Q99417	3	4	0.0677	0.7699
B2R	A0A087WV05;Q99417	3	4	0.0713	0.7649
B7R	A0A087WV05;Q99417	3	4	0.0036	0.8777
B16R	A0A087WV05;Q99417	3	4	0.0726	0.7632
B18R	A0A087WV05;Q99417	3	4	0.0402	0.8112
C16L	A0A087WV05;Q99417	3	4	0.1209	0.6928
C18L	A0A087WV05;Q99417	6	4	0.014	0.8554
C21L	A0A087WV05;Q99417	3	4	0.0677	0.7699
C22L	A0A087WV05;Q99417	3	4	0.1268	0.6853
E5R	A0A087WV05;Q99417	3	4	0	0.8894
F10L	A0A087WV05;Q99417	3	4	0.0093	0.8647
G5R	A0A087WV05;Q99417	2	4	0.0097	0.8638
G6R	A0A087WV05;Q99417	3	4	0.0002	0.8883
H1L	A0A087WV05;Q99417	3	4	0.0305	0.8266
H6R	A0A087WV05;Q99417	3	4	0.0055	0.873
I6L	A0A087WV05;Q99417	3	4	0.0333	0.8221
J2R	A0A087WV05;Q99417	3	4	0.002	0.8821
K4L	A0A087WV05;Q99417	3	4	0.0226	0.8398
L3L	A0A087WV05;Q99417	3	4	0.0669	0.771
VACWR003	A0A087WV05;Q99417	3	4	0.0142	0.855
E7R	A0A087WV05;Q99417	3	4	0.0075	0.8685
F6L	A0A087WV05;Q99417	3	4	0.0019	0.8824
F16L	A0A087WV05;Q99417	3	4	0.0021	0.8818
A14.5L	A0A087WV25;O95684;O95684-2	3	1	0.1727	0.6238
A19L	A0A087WV25;O95684;O95684-2	3	1	0.0969	0.729
B12R	A0A087WV25;O95684;O95684-2	3	1	0.2045	0.5844
G6R	A0A087WV25;O95684;O95684-2	3	1	0.0474	0.8001
H1L	A0A087WV25;O95684;O95684-2	3	1	0.2157	0.5702
L3L	A0A087WV25;O95684;O95684-2	3	1	0.0569	0.7857
A7L	A0A087WV42;A0A087WYF5;A0A087WYT0;A0A087WZY1;A0A0A0MT31;P02810	3	2	0.1659	0.6337
A23R	A0A087WV42;A0A087WYF5;A0A087WYT0;A0A087WZY1;A0A0A0MT31;P02810	3	2	0.1403	0.6683
B2R	A0A087WV42;A0A087WYF5;A0A087WYT0;A0A087WZY1;A0A0A0MT31;P02810	3	2	0.166	0.6335
B16R	A0A087WV42;A0A087WYF5;A0A087WYT0;A0A087WZY1;A0A0A0MT31;P02810	3	2	0.166	0.6335
C20L	A0A087WV42;A0A087WYF5;A0A087WYT0;A0A087WZY1;A0A0A0MT31;P02810	2	2	0.5	0.2752
H6R	A0A087WV42;A0A087WYF5;A0A087WYT0;A0A087WZY1;A0A0A0MT31;P02810	3	2	0.1304	0.6807
I3L	A0A087WV42;A0A087WYF5;A0A087WYT0;A0A087WZY1;A0A0A0MT31;P02810	3	2	0.1585	0.645
K4L	A0A087WV42;A0A087WYF5;A0A087WYT0;A0A087WZY1;A0A0A0MT31;P02810	3	2	0.0881	0.7409
VACWR005	A0A087WV42;A0A087WYF5;A0A087WYT0;A0A087WZY1;A0A0A0MT31;P02810	3	2	0.1667	0.6312
VACWR012	A0A087WV42;A0A087WYF5;A0A087WYT0;A0A087WZY1;A0A0A0MT31;P02810	3	2	0.1666	0.6317
A14.5L	A0A087WV97;Q8WU79;Q8WU79-2;Q8WU79-3;X6RCC3	3	2	0.1255	0.6868
A19L	A0A087WV97;Q8WU79;Q8WU79-2;Q8WU79-3;X6RCC3	3	2	0.6038	0.2079
A35R	A0A087WV97;Q8WU79;Q8WU79-2;Q8WU79-3;X6RCC3	3	2	0.6032	0.2082
A39R	A0A087WV97;Q8WU79;Q8WU79-2;Q8WU79-3;X6RCC3	3	2	0.4187	0.3415
A46R	A0A087WV97;Q8WU79;Q8WU79-2;Q8WU79-3;X6RCC3	3	2	0.8901	0.037
A49R	A0A087WV97;Q8WU79;Q8WU79-2;Q8WU79-3;X6RCC3	3	2	0.8	0.0764
B7R	A0A087WV97;Q8WU79;Q8WU79-2;Q8WU79-3;X6RCC3	3	2	0.2479	0.5304
B18R	A0A087WV97;Q8WU79;Q8WU79-2;Q8WU79-3;X6RCC3	3	2	0.1645	0.6361
C16L	A0A087WV97;Q8WU79;Q8WU79-2;Q8WU79-3;X6RCC3	3	2	0.1364	0.6731
E5R	A0A087WV97;Q8WU79;Q8WU79-2;Q8WU79-3;X6RCC3	3	2	0.2047	0.5841
G6R	A0A087WV97;Q8WU79;Q8WU79-2;Q8WU79-3;X6RCC3	3	2	0.4037	0.3528
H1L	A0A087WV97;Q8WU79;Q8WU79-2;Q8WU79-3;X6RCC3	3	2	0.4925	0.2843
I4L	A0A087WV97;Q8WU79;Q8WU79-2;Q8WU79-3;X6RCC3	3	2	0.0462	0.802
L3L	A0A087WV97;Q8WU79;Q8WU79-2;Q8WU79-3;X6RCC3	3	2	0.0498	0.7965
E7R	A0A087WV97;Q8WU79;Q8WU79-2;Q8WU79-3;X6RCC3	3	2	0.3024	0.4676
F6L	A0A087WV97;Q8WU79;Q8WU79-2;Q8WU79-3;X6RCC3	3	2	0.1339	0.6761
F16L	A0A087WV97;Q8WU79;Q8WU79-2;Q8WU79-3;X6RCC3	3	2	0.3103	0.4574
A5R	A0A087WVD1;Q96B70	3	3	0.1057	0.7163
A14.5L	A0A087WVD1;Q96B70	3	3	0.063	0.7769
A19L	A0A087WVD1;Q96B70	3	3	0.183	0.6112
A26L	A0A087WVD1;Q96B70	3	3	0.111	0.7061
A35R	A0A087WVD1;Q96B70	3	3	0.215	0.5711
A39R	A0A087WVD1;Q96B70	3	3	0.078	0.7557
A41L	A0A087WVD1;Q96B70	3	3	0.1901	0.6025
A46R	A0A087WVD1;Q96B70	3	3	0.5417	0.2477
A49R	A0A087WVD1;Q96B70	3	3	0.2505	0.5268
A53R	A0A087WVD1;Q96B70	3	3	0.0786	0.7548
A54L	A0A087WVD1;Q96B70	3	3	0.1097	0.7094
B3R	A0A087WVD1;Q96B70	3	3	0.1101	0.7085
B7R	A0A087WVD1;Q96B70	3	3	0.3351	0.4107
B12R	A0A087WVD1;Q96B70	3	3	0.7072	0.1261
B13R	A0A087WVD1;Q96B70	3	3	0.4432	0.3214
B16R	A0A087WVD1;Q96B70	3	3	0.1023	0.7214
C14L	A0A087WVD1;Q96B70	2	3	0.1665	0.6322
C16L	A0A087WVD1;Q96B70	3	3	0.9899	0.0029
C18L	A0A087WVD1;Q96B70	6	3	0.1046	0.718
C22L	A0A087WVD1;Q96B70	3	3	0.19	0.6026
C23L	A0A087WVD1;Q96B70	2	3	0.1585	0.645
E5R	A0A087WVD1;Q96B70	3	3	0.2554	0.5208
G5R	A0A087WVD1;Q96B70	2	3	0.4646	0.3056
G6R	A0A087WVD1;Q96B70	3	3	0.1404	0.6682
H1L	A0A087WVD1;Q96B70	3	3	0.1784	0.6171
I6L	A0A087WVD1;Q96B70	3	3	0.0972	0.7285
J2R	A0A087WVD1;Q96B70	3	3	0.4391	0.3251
K4L	A0A087WVD1;Q96B70	3	3	0.1111	0.7053
L3L	A0A087WVD1;Q96B70	3	3	0.1417	0.6666
A31R	A0A087WVD1;Q96B70	3	3	0.3307	0.4256
F6L	A0A087WVD1;Q96B70	3	3	0.1781	0.6175
A5R	A0A087WVD7;Q9Y3D8	3	4	0.4134	0.3454
A8R	A0A087WVD7;Q9Y3D8	3	4	0.1094	0.71
A14.5L	A0A087WVD7;Q9Y3D8	3	4	0.7585	0.0983
A18R	A0A087WVD7;Q9Y3D8	3	4	0.8984	0.0339
A19L	A0A087WVD7;Q9Y3D8	3	4	0.4522	0.3145
A22R	A0A087WVD7;Q9Y3D8	3	4	0.9981	0.0005
A29L	A0A087WVD7;Q9Y3D8	3	4	0.2214	0.5624
A35R	A0A087WVD7;Q9Y3D8	3	4	0.0508	0.795
A41L	A0A087WVD7;Q9Y3D8	3	4	0.0152	0.8531
A46R	A0A087WVD7;Q9Y3D8	3	4	0.2783	0.4953
A48R	A0A087WVD7;Q9Y3D8	3	4	0.4274	0.3343
A50R	A0A087WVD7;Q9Y3D8	3	4	0.4359	0.3277
A53R	A0A087WVD7;Q9Y3D8	3	4	0.997	0.0008
B7R	A0A087WVD7;Q9Y3D8	3	4	0.0132	0.8569
B12R	A0A087WVD7;Q9Y3D8	3	4	0.4396	0.3245
B13R	A0A087WVD7;Q9Y3D8	3	4	0.1007	0.7237
B16R	A0A087WVD7;Q9Y3D8	3	4	0.1104	0.7078
C9L	A0A087WVD7;Q9Y3D8	6	4	0.1486	0.6578
C16L	A0A087WVD7;Q9Y3D8	3	4	0.7971	0.0781
C18L	A0A087WVD7;Q9Y3D8	6	4	0.0552	0.7883
C22L	A0A087WVD7;Q9Y3D8	3	4	0.9777	0.0067
D4R	A0A087WVD7;Q9Y3D8	3	4	0.0523	0.7927
D5R	A0A087WVD7;Q9Y3D8	3	4	0.4168	0.3428
E9L	A0A087WVD7;Q9Y3D8	3	4	0.04	0.8115
F10L	A0A087WVD7;Q9Y3D8	3	4	0.2825	0.4908
G5R	A0A087WVD7;Q9Y3D8	2	4	0.1786	0.6168
G6R	A0A087WVD7;Q9Y3D8	3	4	0.0043	0.8759
H1L	A0A087WVD7;Q9Y3D8	3	4	0.9553	0.0145
H6R	A0A087WVD7;Q9Y3D8	3	4	0.3597	0.3888
I4L	A0A087WVD7;Q9Y3D8	3	4	0.1282	0.6836
I6L	A0A087WVD7;Q9Y3D8	3	4	0.813	0.0699
J2R	A0A087WVD7;Q9Y3D8	3	4	0.636	0.185
[truncated: 326,462+ more rows]

## Sheet: MiST_unfiltered
Bait	Prey	Abundance	Reproducibility	Specificity	FcVsBg	Specificity18	MIST	Ip
A14.5L	A0A087WTR0	6.45e-05	9.1e-11	0.000911384	0.0611184	0.00338398	0.00232014	A14p5L_02
A14.5L	A0A087WYB4	4.17e-06	0.630445	0.0307804	2.12778	0.105714	0.266979	A14p5L_01,A14p5L_02
A14.5L	A0A087WZE9	1.01e-05	9.1e-11	0.00266935	0.179325	0.00986422	0.00676208	A14p5L_02
A14.5L	A0A096LNV8	0.000314587	0.607708	0.0148598	1.01062	0.0531609	0.22394	A14p5L_01,A14p5L_02
A14.5L	A0A096LP59	9.06e-05	0.961512	0.0170415	1.16158	0.0606201	0.338212	A14p5L_01,A14p5L_02,A14p5L_03
A14.5L	A0A0B4J2F0	0.000166232	0.956528	0.0410108	2.86523	0.137321	0.389253	A14p5L_01,A14p5L_02,A14p5L_03
A14.5L	A0A0C4DG89	1.32e-05	0.993684	0.0104976	0.710799	0.0379887	0.332623	A14p5L_01,A14p5L_02,A14p5L_03
A14.5L	A0A0C4DGB9	1.51e-05	9.1e-11	0.010352	0.700838	0.0374763	0.0256905	A14p5L_02
A14.5L	A0A0D9SGF6	6.1e-06	0.948108	0.0254535	1.74993	0.0886043	0.353259	A14p5L_01,A14p5L_02,A14p5L_03
A14.5L	A0A0G2JH39	0.00011843	9.1e-11	0.00558999	0.376635	0.0204953	0.0140504	A14p5L_02
A14.5L	A0A0G2JLS1	0.000249703	0.986087	0.0113289	0.767732	0.040907	0.332281	A14p5L_01,A14p5L_02,A14p5L_03
A14.5L	A0A0G2JNH2	3.86e-05	0.985974	0.102838	7.67991	0.299063	0.509213	A14p5L_01,A14p5L_02,A14p5L_03
A14.5L	A0A0J9YXF2	0.000729092	0.984217	0.00894418	0.604668	0.0325009	0.325945	A14p5L_01,A14p5L_02,A14p5L_03
A14.5L	A0A0U1RRL7	0.000392821	0.993994	0.0325563	2.25468	0.111316	0.382988	A14p5L_01,A14p5L_02,A14p5L_03
A14.5L	A0A140T8Y5	3.24e-06	0.829702	0.0229483	1.57365	0.0803962	0.311101	A14p5L_01,A14p5L_02,A14p5L_03
A14.5L	A0A1B0GTL5	1.53e-05	0.997552	0.0450975	3.16423	0.149509	0.410264	A14p5L_01,A14p5L_02,A14p5L_03
A14.5L	A0A1B0GTX1	4.49e-06	9.1e-11	0.0289695	1.99886	0.0999487	0.0685158	A14p5L_02
A14.5L	A0A1B0GUN5	2.93e-06	9.1e-11	0.00485226	0.326687	0.0178257	0.0122197	A14p5L_01
A14.5L	A0A1B0GV45	6.05e-05	0.993995	0.0703087	5.06693	0.219662	0.457258	A14p5L_01,A14p5L_02,A14p5L_03
A14.5L	A0A1B0GV68	3.53e-06	0.923815	0.0118277	0.801943	0.0426521	0.314263	A14p5L_01,A14p5L_02,A14p5L_03
A14.5L	A0A1B0GVS8	1.79e-05	0.827115	0.0421809	2.95058	0.140835	0.351734	A14p5L_01,A14p5L_02,A14p5L_03
A14.5L	A0A1B0GVZ8	0.000244361	0.961707	0.00566449	0.381683	0.0207643	0.310951	A14p5L_01,A14p5L_02,A14p5L_03
A14.5L	A0A1B0GW03	9.25e-05	0.627616	0.0149152	1.01445	0.0533514	0.230212	A14p5L_02,A14p5L_03
A14.5L	A0A1B0GW05	0.000184139	0.991789	0.0979418	7.27458	0.287822	0.503303	A14p5L_01,A14p5L_02,A14p5L_03
A14.5L	A0A1B0GWJ1	0.00123088	0.967132	0.0607257	4.33166	0.19397	0.431365	A14p5L_01,A14p5L_02,A14p5L_03
A14.5L	A0A1B0GWJ6	8.28e-06	9.1e-11	0.033	2.28645	0.112708	0.0772627	A14p5L_02
A14.5L	A0A1C7CYX1	2.16e-06	9.1e-11	0.0417363	2.91812	0.139502	0.0956301	A14p5L_01
A14.5L	A0A1C7CYX9	3e-05	0.596488	0.0161899	1.10257	0.0577185	0.223601	A14p5L_02,A14p5L_03
A14.5L	A0A1W2PPT1	0.000128247	0.922694	0.272341	25.0761	0.582135	0.683739	A14p5L_01,A14p5L_02,A14p5L_03
A14.5L	A0A1W2PR18	2.02e-06	9.1e-11	0.00857693	0.579625	0.0311968	0.0213858	A14p5L_03
A14.5L	A0A2R8Y793	7.23e-05	0.999215	0.0201286	1.37632	0.0710309	0.35698	A14p5L_01,A14p5L_02,A14p5L_03
A14.5L	A0A2R8Y7B4	0.000622095	0.971292	0.0167108	1.13865	0.0594948	0.340461	A14p5L_01,A14p5L_02,A14p5L_03
A14.5L	A0A2R8YEA7	0.00017622	0.950638	0.0670224	4.81309	0.210979	0.43793	A14p5L_01,A14p5L_02,A14p5L_03
A14.5L	A0A3B3ISV4	0.000674181	0.992946	0.291013	27.501	0.604405	0.720683	A14p5L_01,A14p5L_02,A14p5L_03
A14.5L	A0A3B3ITJ4	1.01e-05	9.1e-11	0.0162106	1.10401	0.0577894	0.0396153	A14p5L_01
A14.5L	A0A494C160	0.000130997	0.630336	0.00757997	0.511737	0.0276439	0.213428	A14p5L_01,A14p5L_03
A14.5L	A0A494C1J1	8.5e-06	0.954537	0.0530962	3.75693	0.172677	0.412875	A14p5L_01,A14p5L_02,A14p5L_03
A14.5L	A0A499FJN5	9.18e-06	0.547856	0.0181593	1.23917	0.0644089	0.213183	A14p5L_02,A14p5L_03
A14.5L	A0A5F9UQ55	1.88e-06	9.1e-11	0.0377306	2.62707	0.12736	0.0873068	A14p5L_02
A14.5L	A0A5F9YFS9	0.000694561	0.993469	0.0734056	5.3078	0.227726	0.462628	A14p5L_01,A14p5L_02,A14p5L_03
A14.5L	A0A6I8PIX7	1.31e-06	9.1e-11	0.0129173	0.876786	0.0464478	0.0318405	A14p5L_02
A14.5L	A0A7I2V4F2	1.25e-06	9.1e-11	0.0799611	5.823	0.244428	0.167558	A14p5L_01
A14.5L	A0A7I2YQ75	2.99e-06	9.1e-11	0.0118043	0.800334	0.0425702	0.0291823	A14p5L_02
A14.5L	A0A7P0S5H5	0.000148081	0.957149	0.00594759	0.400873	0.0217855	0.310244	A14p5L_01,A14p5L_02,A14p5L_03
A14.5L	A0A7P0T8A3	1.95e-06	9.1e-11	0.119131	9.06123	0.334842	0.229537	A14p5L_02
A14.5L	A0A804HJN7	4.9e-06	9.1e-11	0.0409428	2.86028	0.137116	0.0939944	A14p5L_01
A14.5L	A0A804HKC3	6.06e-06	0.974546	0.0599112	4.26987	0.191733	0.432112	A14p5L_01,A14p5L_02,A14p5L_03
A14.5L	A0A8C8NWT4	3.04e-05	0.613615	0.0473198	3.3279	0.156035	0.296283	A14p5L_01,A14p5L_02
A14.5L	A0A8I5KPG1	1.03e-05	0.974518	0.104561	7.8236	0.302963	0.508352	A14p5L_01,A14p5L_02,A14p5L_03
A14.5L	A0A8I5KX10	2.4e-05	0.6203	0.381053	41.2484	0.696194	0.668629	A14p5L_02,A14p5L_03
A14.5L	A0A8I5KX72	5.92e-05	0.985175	0.0392353	2.73612	0.131949	0.394409	A14p5L_01,A14p5L_02,A14p5L_03
A14.5L	A0A8Q3SIK1	0.000148883	0.919585	0.00472971	0.318396	0.0173812	0.295635	A14p5L_01,A14p5L_02,A14p5L_03
A14.5L	A0A8Q3WKT6	5.99e-05	0.606009	0.0126265	0.856792	0.0454368	0.21812	A14p5L_02,A14p5L_03
A14.5L	A0A8Q3WLB9	3.67e-05	9.1e-11	0.0230875	1.58342	0.0808553	0.0554273	A14p5L_02
A14.5L	A0A8Q3WMA7	0.000270427	0.628799	0.0268218	1.84659	0.0930431	0.257787	A14p5L_01,A14p5L_02
A14.5L	A0A8V8TKT5	1.63e-05	9.1e-11	0.0314029	2.17221	0.107683	0.0738181	A14p5L_02
A14.5L	A0A8V8TQK7	0.000168743	0.93314	0.103915	7.76973	0.301506	0.494588	A14p5L_01,A14p5L_02,A14p5L_03
A14.5L	A0PJW6	0.000119666	0.976682	0.102678	7.66664	0.298701	0.506099	A14p5L_01,A14p5L_02,A14p5L_03
A14.5L	A1A4S6	3.95e-06	0.529274	0.0212695	1.45602	0.0748367	0.214598	A14p5L_02,A14p5L_03
A14.5L	A4D1U4	1.39e-05	0.625768	0.0149865	1.01938	0.0535967	0.229809	A14p5L_01,A14p5L_02
A14.5L	A5A3E0	6.32e-05	0.964731	0.0243247	1.67039	0.0849189	0.355862	A14p5L_01,A14p5L_02,A14p5L_03
A14.5L	A6NCL7	1.76e-05	9.1e-11	0.0130775	0.8878	0.0470039	0.0322217	A14p5L_03
A14.5L	A6NCS6	3.17e-05	0.774139	0.0100798	0.682221	0.0365171	0.263878	A14p5L_01,A14p5L_02,A14p5L_03
A14.5L	A6ND36	9.56e-06	0.995674	0.0321402	2.2249	0.110008	0.382607	A14p5L_01,A14p5L_02,A14p5L_03
A14.5L	A6NDG6	2.41e-05	0.601531	0.011132	0.754242	0.0402171	0.21316	A14p5L_01,A14p5L_02
A14.5L	A6NDU8	3.95e-05	0.993297	0.0176549	1.20414	0.062702	0.349445	A14p5L_01,A14p5L_02,A14p5L_03
A14.5L	A6NFY4	2.15e-05	0.548455	0.197619	16.5014	0.478283	0.497082	A14p5L_01,A14p5L_02
A14.5L	A6NGH8	3.03e-06	9.1e-11	0.187301	15.4414	0.461744	0.31653	A14p5L_01
A14.5L	A6NJ78	0.000666451	0.99302	0.0197537	1.35017	0.0697755	0.354212	A14p5L_01,A14p5L_02,A14p5L_03
A14.5L	A6NNL5	4.02e-05	0.968268	0.0750104	5.43325	0.231861	0.457683	A14p5L_01,A14p5L_02,A14p5L_03
A14.5L	A6ZKI3	5.3e-05	0.546703	0.0728688	5.26593	0.226337	0.323831	A14p5L_02,A14p5L_03
A14.5L	A8CG34	1.36e-05	0.960026	0.0949336	7.02772	0.280797	0.488686	A14p5L_01,A14p5L_02,A14p5L_03
A14.5L	A8K2U0	1.75e-06	9.1e-11	0.0155082	1.05541	0.0553866	0.0379681	A14p5L_03
A14.5L	A8K7Q2	0.000105475	0.960168	0.0307068	2.12253	0.10548	0.368549	A14p5L_01,A14p5L_02,A14p5L_03
A14.5L	A8MTL9	5.21e-05	0.626292	0.0351266	2.43916	0.119338	0.275037	A14p5L_02,A14p5L_03
A14.5L	A8MTT3	0.000156949	0.965259	0.0150924	1.02669	0.0539603	0.334803	A14p5L_01,A14p5L_02,A14p5L_03
A14.5L	A8MU46	3.78e-05	9.1e-11	0.0460423	3.23373	0.152292	0.104398	A14p5L_03
A14.5L	A8MXV4	1.85e-05	0.625205	0.0236761	1.62477	0.0827917	0.249649	A14p5L_02,A14p5L_03
A14.5L	B0YJ81	2.74e-05	0.928615	0.0531999	3.76468	0.172972	0.40508	A14p5L_01,A14p5L_02,A14p5L_03
A14.5L	B5MCW2	7.4e-05	0.964882	0.0606807	4.32825	0.193846	0.430579	A14p5L_01,A14p5L_02,A14p5L_03
A14.5L	C0HLZ6	1.2e-05	9.1e-11	0.0408863	2.85616	0.136945	0.0938776	A14p5L_01
A14.5L	C9J191	0.000117768	0.911264	0.0572474	4.06849	0.184357	0.407532	A14p5L_01,A14p5L_02,A14p5L_03
A14.5L	C9J406	0.000980816	0.999065	0.058575	4.16871	0.188045	0.437154	A14p5L_01,A14p5L_02,A14p5L_03
A14.5L	C9JJQ8	0.000629594	0.995383	0.0150406	1.02311	0.0537823	0.343978	A14p5L_01,A14p5L_02,A14p5L_03
A14.5L	C9JLY8	8.36e-05	0.555808	0.108719	8.17271	0.312261	0.385542	A14p5L_02,A14p5L_03
A14.5L	C9JUF0	7.78e-05	0.571084	0.0413734	2.89165	0.138412	0.27108	A14p5L_01,A14p5L_02
A14.5L	C9JZR7	0.000319276	0.740841	0.110354	8.31083	0.315871	0.445106	A14p5L_01,A14p5L_02,A14p5L_03
A14.5L	C9K0I9	0.0079486	0.959036	0.0933708	6.90011	0.277112	0.485902	A14p5L_01,A14p5L_02,A14p5L_03
A14.5L	Cop_M35027_A32L	0.000273899	0.999495	0.0231995	1.59128	0.0812239	0.364056	A14p5L_01,A14p5L_02,A14p5L_03
A14.5L	Cop_M35027_F14-5L	0.00698291	0.997496	0.0797869	5.80922	0.24399	0.475057	A14p5L_01,A14p5L_02,A14p5L_03
A14.5L	D6R9W4	6.29e-05	0.928189	0.0646389	4.63009	0.204599	0.426629	A14p5L_01,A14p5L_02,A14p5L_03
A14.5L	D6RDA2	0.000145332	0.981822	0.00959529	0.649113	0.0348066	0.326783	A14p5L_01,A14p5L_02,A14p5L_03
A14.5L	D6RGV5	0.00137591	9.1e-11	0.0140195	0.952662	0.0502653	0.0344656	A14p5L_02
A14.5L	E5RFM9	1.78e-06	9.1e-11	0.0321044	2.22234	0.109895	0.0753343	A14p5L_02
A14.5L	E5RG47	0.00066147	0.574451	0.0135476	0.920153	0.0486335	0.210578	A14p5L_02,A14p5L_03
A14.5L	E7EN40	3.27e-05	9.1e-11	0.0214185	1.46645	0.075332	0.051641	A14p5L_03
A14.5L	E7EUI6	3.52e-05	9.1e-11	0.0807479	5.88534	0.2464	0.16891	A14p5L_02
A14.5L	E7EUL8	8.97e-06	9.1e-11	0.0155824	1.06055	0.0556409	0.0381424	A14p5L_03
A14.5L	E7EWR4	1.8e-05	9.1e-11	0.0774441	5.62432	0.238073	0.163202	A14p5L_02
A14.5L	E9PB61	4.88e-05	0.883535	0.160369	12.7969	0.415526	0.557445	A14p5L_01,A14p5L_02,A14p5L_03
A14.5L	E9PCX8	1.16e-05	0.888824	0.0673328	4.83698	0.211805	0.419423	A14p5L_01,A14p5L_02,A14p5L_03
A14.5L	E9PIE4	0.000222611	0.971082	0.28144	26.2421	0.593147	0.706218	A14p5L_01,A14p5L_02,A14p5L_03
A14.5L	E9PJ55	8.89e-06	9.1e-11	0.398829	44.4491	0.711765	0.487922	A14p5L_02
A14.5L	E9PJN9	0.000347368	0.630922	0.00423344	0.284846	0.0155783	0.205339	A14p5L_02,A14p5L_03
A14.5L	E9PK54	0.000128285	0.999224	0.0100664	0.681308	0.03647	0.333292	A14p5L_01,A14p5L_02,A14p5L_03
A14.5L	E9PL49	7.19e-05	9.1e-11	0.102451	7.64777	0.298184	0.204409	A14p5L_02
A14.5L	E9PLY5	4.42e-06	9.1e-11	0.0501771	3.53947	0.164325	0.112646	A14p5L_02
A14.5L	E9PND2	2.04e-06	9.1e-11	0.00588928	0.396919	0.0215753	0.0147901	A14p5L_02
A14.5L	E9PPP3	0.000151117	0.983005	0.0517407	3.65578	0.168813	0.41901	A14p5L_01,A14p5L_02,A14p5L_03
A14.5L	E9PQ56	3.15e-05	0.926179	0.0173119	1.18033	0.0615385	0.327939	A14p5L_01,A14p5L_02,A14p5L_03
A14.5L	E9PRG8	0.000560448	0.995979	0.0127231	0.863437	0.045773	0.338671	A14p5L_01,A14p5L_02,A14p5L_03
A14.5L	F2Z3F1	0.000830056	0.973615	0.013366	0.907653	0.0480045	0.333302	A14p5L_01,A14p5L_02,A14p5L_03
A14.5L	F5GWA4	2.66e-05	0.993091	0.0646621	4.63187	0.204661	0.446696	A14p5L_01,A14p5L_02,A14p5L_03
A14.5L	F5H6E2	0.00665388	0.987973	0.0601936	4.29128	0.192509	0.436826	A14p5L_01,A14p5L_02,A14p5L_03
A14.5L	F5H6I7	6.56e-06	0.621649	0.073477	5.31337	0.227911	0.348033	A14p5L_02,A14p5L_03
A14.5L	F8VWL3	3.24e-05	0.997566	0.0345402	2.39698	0.117517	0.388338	A14p5L_01,A14p5L_02,A14p5L_03
A14.5L	F8W719	6.35e-06	9.1e-11	0.0297279	2.0528	0.10237	0.0701755	A14p5L_01
A14.5L	F8W7C6	2.01e-05	0.623748	0.0326829	2.26374	0.111714	0.269026	A14p5L_01,A14p5L_02
A14.5L	F8WDL7	4.92e-05	9.1e-11	0.0216389	1.48187	0.0760642	0.0521431	A14p5L_02
A14.5L	F8WEY3	0.000679687	0.861673	0.178462	14.5544	0.447079	0.572333	A14p5L_01,A14p5L_02,A14p5L_03
A14.5L	G3V361	0.000194708	0.882118	0.0788978	5.73894	0.241752	0.437885	A14p5L_01,A14p5L_02,A14p5L_03
A14.5L	G3V389	8.32e-05	9.1e-11	0.00945174	0.639309	0.034299	0.0235128	A14p5L_03
A14.5L	H0Y3R8	4.71e-05	0.923185	0.0491582	3.46388	0.161382	0.395459	A14p5L_01,A14p5L_02,A14p5L_03
A14.5L	H0Y6A0	1.53e-06	9.1e-11	0.0369751	2.57245	0.125043	0.0857185	A14p5L_02
A14.5L	H0Y9E9	1.49e-05	0.970641	0.00417918	0.28118	0.0153808	0.310016	A14p5L_01,A14p5L_02,A14p5L_03
A14.5L	H0YBK1	1.2e-05	9.1e-11	0.102289	7.63429	0.297816	0.204156	A14p5L_03
A14.5L	H0YED3	0.00271301	0.988674	0.021802	1.49329	0.0766053	0.357565	A14p5L_01,A14p5L_02,A14p5L_03
A14.5L	H0YKZ9	5.14e-05	0.985441	0.0111653	0.75652	0.0403337	0.331688	A14p5L_01,A14p5L_02,A14p5L_03
A14.5L	H0YLK1	0.000110349	0.986165	0.0678814	4.87927	0.213261	0.450455	A14p5L_01,A14p5L_02,A14p5L_03
A14.5L	H0YN48	2.26e-05	0.464691	0.00379708	0.255374	0.013989	0.152961	A14p5L_01,A14p5L_02
A14.5L	H0YNB0	7.33e-05	0.984204	0.146476	11.4981	0.389791	0.570862	A14p5L_01,A14p5L_02,A14p5L_03
A14.5L	H7BZB3	4.68e-05	0.979846	0.0871718	6.39825	0.262242	0.482082	A14p5L_01,A14p5L_02,A14p5L_03
A14.5L	H7BZZ5	0.000899907	0.628836	0.00622691	0.419817	0.0227916	0.209644	A14p5L_02,A14p5L_03
A14.5L	H7C0N4	0.000121211	0.995264	0.0236861	1.62547	0.0828245	0.363846	A14p5L_01,A14p5L_02,A14p5L_03
A14.5L	H7C0R9	0.000271856	0.864995	0.138148	10.7396	0.373686	0.523044	A14p5L_01,A14p5L_02,A14p5L_03
A14.5L	H7C144	5.54e-05	0.973871	0.0829978	6.06417	0.252	0.473217	A14p5L_01,A14p5L_02,A14p5L_03
A14.5L	H7C1R1	4.57e-05	0.925202	0.0781941	5.68342	0.239975	0.449958	A14p5L_01,A14p5L_02,A14p5L_03
A14.5L	H7C2U6	4.06e-06	9.1e-11	0.0616822	4.40438	0.196586	0.134761	A14p5L_03
A14.5L	H7C3G6	0.000234678	0.980023	0.0846873	6.19903	0.256168	0.477974	A14p5L_01,A14p5L_02,A14p5L_03
A14.5L	H7C3M7	3.1e-05	0.869157	0.0232261	1.59315	0.0813117	0.323901	A14p5L_01,A14p5L_02,A14p5L_03
A14.5L	I3L1P8	7.61e-06	0.623363	0.0238536	1.63725	0.0833746	0.24948	A14p5L_01,A14p5L_02
A14.5L	J3QLG9	0.000212131	0.987762	0.00695026	0.468926	0.02539	0.322161	A14p5L_01,A14p5L_02,A14p5L_03
A14.5L	K4DIA7	2.25e-05	0.630913	0.00390572	0.262709	0.014385	0.204517	A14p5L_01,A14p5L_02
A14.5L	K7EJR6	2.43e-05	9.1e-11	0.0024447	0.164196	0.00903956	0.00619685	A14p5L_01
A14.5L	K7ELP8	5.29e-06	9.1e-11	0.00442821	0.29801	0.0162864	0.0111646	A14p5L_01
A14.5L	K7EPI4	4.8e-05	0.630689	0.00817412	0.552179	0.0297636	0.21499	A14p5L_01,A14p5L_02
A14.5L	K7EPU5	2.55e-05	9.1e-11	0.0307153	2.12314	0.105507	0.0723265	A14p5L_01
A14.5L	L0R8F8	6.51e-05	0.570699	0.00658029	0.4438	0.0240623	0.192573	A14p5L_01,A14p5L_02
A14.5L	Lister_DQ121394_A53R	0.00112275	0.150112	0.00407244	0.273969	0.0149923	0.0565983	A14p5L_02,A14p5L_03
A14.5L	Lister_DQ121394_C20L	0.00170511	9.1e-11	0.00423841	0.285182	0.0155964	0.0107016	A14p5L_01
A14.5L	M0QXQ4	1.71e-05	0.851358	0.307812	29.7945	0.623388	0.690008	A14p5L_01,A14p5L_02,A14p5L_03
A14.5L	M0QZM1	0.00025302	0.99053	0.0156668	1.06638	0.05593	0.34395	A14p5L_01,A14p5L_02,A14p5L_03
A14.5L	M0R1X8	6.16e-05	9.1e-11	0.0144703	0.983747	0.0518205	0.0355238	A14p5L_03
A14.5L	M0R2Q7	6.96e-05	0.982579	0.0614583	4.38734	0.195974	0.437498	A14p5L_01,A14p5L_02,A14p5L_03
A14.5L	M0R2U2	1.29e-05	9.1e-11	0.0124374	0.843803	0.0447788	0.0306964	A14p5L_01
A14.5L	O00148	0.000302361	0.972175	0.0194228	1.3271	0.0686653	0.347018	A14p5L_01,A14p5L_02,A14p5L_03
A14.5L	O00151	0.000234188	0.938141	0.0288061	1.98726	0.0994261	0.357604	A14p5L_01,A14p5L_02,A14p5L_03
A14.5L	O00159-3	0.00137575	0.991925	0.0562568	3.99389	0.181591	0.430529	A14p5L_01,A14p5L_02,A14p5L_03
A14.5L	O00160	0.00044387	0.986822	0.0287744	1.985	0.0993246	0.372555	A14p5L_01,A14p5L_02,A14p5L_03
A14.5L	O00186	2.39e-05	0.990319	0.0138239	0.939181	0.0495893	0.339537	A14p5L_01,A14p5L_02,A14p5L_03
A14.5L	O00194	0.00014552	0.928353	0.0171759	1.1709	0.0610769	0.328295	A14p5L_01,A14p5L_02,A14p5L_03
A14.5L	O00232	8e-05	0.982494	0.0295541	2.04043	0.101815	0.372925	A14p5L_01,A14p5L_02,A14p5L_03
A14.5L	O00257	5.15e-05	0.997928	0.010739	0.727326	0.0388377	0.334515	A14p5L_01,A14p5L_02,A14p5L_03
A14.5L	O00264	0.00401336	0.99363	0.0926915	6.84479	0.275502	0.495448	A14p5L_01,A14p5L_02,A14p5L_03
A14.5L	O00268	3.34e-06	9.1e-11	0.0177245	1.20897	0.0629379	0.0431446	A14p5L_02
A14.5L	O00295	9.85e-05	0.976877	0.07473	5.4113	0.23114	0.459846	A14p5L_01,A14p5L_02,A14p5L_03
A14.5L	O00299	0.000141326	0.970176	0.0194302	1.32762	0.0686904	0.346417	A14p5L_01,A14p5L_02,A14p5L_03
A14.5L	O00401	2.01e-05	0.991579	0.0214592	1.46929	0.0754672	0.357666	A14p5L_01,A14p5L_02,A14p5L_03
A14.5L	O00411	2.53e-05	0.970197	0.0268916	1.85152	0.0932686	0.363272	A14p5L_01,A14p5L_02,A14p5L_03
A14.5L	O00418	3.61e-06	9.1e-11	0.0279828	1.92882	0.0967855	0.0663475	A14p5L_02
A14.5L	O00422-2	0.000220718	0.619123	0.0200761	1.37266	0.0708555	0.239592	A14p5L_01,A14p5L_02
A14.5L	O00425	7.87e-05	0.966821	0.0175391	1.1961	0.0623095	0.341007	A14p5L_01,A14p5L_02,A14p5L_03
A14.5L	O00442	1.16e-05	9.1e-11	0.0871915	6.39984	0.26229	0.179803	A14p5L_02
A14.5L	O00443	0.000153509	0.960606	0.0397383	2.77265	0.133476	0.387876	A14p5L_01,A14p5L_02,A14p5L_03
A14.5L	O00459	2.29e-05	0.957021	0.0531967	3.76443	0.172963	0.413837	A14p5L_01,A14p5L_02,A14p5L_03
A14.5L	O00461	9.55e-06	0.997985	0.0236059	1.61984	0.0825612	0.364505	A14p5L_01,A14p5L_02,A14p5L_03
A14.5L	O00479	0.00648258	0.980543	0.0195636	1.33692	0.0691382	0.349961	A14p5L_01,A14p5L_02,A14p5L_03
A14.5L	O00483	0.00806267	0.99471	0.0133738	0.908192	0.0480317	0.339872	A14p5L_01,A14p5L_02,A14p5L_03
A14.5L	O00487	0.000177818	0.988476	0.0237775	1.6319	0.0831248	0.361959	A14p5L_01,A14p5L_02,A14p5L_03
A14.5L	O00488	0.000970522	0.962735	0.0157099	1.06936	0.0560774	0.33548	A14p5L_01,A14p5L_02,A14p5L_03
A14.5L	O00505	3.16e-05	0.942971	0.0219672	1.50486	0.0771531	0.343824	A14p5L_01,A14p5L_02,A14p5L_03
A14.5L	O00567	0.000128858	0.98789	0.0106933	0.724195	0.0386769	0.331308	A14p5L_01,A14p5L_02,A14p5L_03
A14.5L	O00622	6.47e-05	0.995832	0.0171823	1.17134	0.0610985	0.349128	A14p5L_01,A14p5L_02,A14p5L_03
A14.5L	O00625	1.47e-05	0.975405	0.0464897	3.26667	0.153605	0.40624	A14p5L_01,A14p5L_02,A14p5L_03
A14.5L	O00635	6.7e-06	9.1e-11	0.0133763	0.90836	0.0480401	0.032932	A14p5L_01
A14.5L	O00767	0.000164895	0.978406	0.0693845	4.99536	0.217233	0.450784	A14p5L_01,A14p5L_02,A14p5L_03
A14.5L	O14495	1.61e-05	0.882636	0.00985973	0.66718	0.0357408	0.296821	A14p5L_01,A14p5L_02,A14p5L_03
A14.5L	O14545	6.43e-06	0.626038	0.0246125	1.69065	0.0858606	0.25201	A14p5L_01,A14p5L_02
A14.5L	O14548	0.000637901	0.990784	0.0140547	0.955088	0.0503869	0.340231	A14p5L_01,A14p5L_02,A14p5L_03
A14.5L	O14556	0.00102827	0.956542	0.00755678	0.510159	0.0275611	0.314022	A14p5L_01,A14p5L_02,A14p5L_03
A14.5L	O14639-4	8.87e-05	0.560588	0.0283902	1.95772	0.0980935	0.240203	A14p5L_01,A14p5L_02
A14.5L	O14639-6	1.63e-05	0.887967	0.0465837	3.2736	0.153881	0.379452	A14p5L_01,A14p5L_02,A14p5L_03
A14.5L	O14657	1.61e-05	0.616941	0.0520076	3.67567	0.169576	0.306591	A14p5L_01,A14p5L_02
A14.5L	O14672	3.64e-05	0.97661	0.0294117	2.0303	0.101361	0.370798	A14p5L_01,A14p5L_02,A14p5L_03
A14.5L	O14678	5.35e-06	9.1e-11	0.0144482	0.982219	0.0517441	0.0354712	A14p5L_02
A14.5L	O14684	0.00176971	0.999171	0.0516862	3.65172	0.168657	0.423901	A14p5L_01,A14p5L_02,A14p5L_03
A14.5L	O14828	0.000165638	0.9976	0.0821994	6.0006	0.250019	0.479181	A14p5L_01,A14p5L_02,A14p5L_03
A14.5L	O14867	2.63e-06	0.485228	0.0244907	1.68207	0.085462	0.208292	A14p5L_01,A14p5L_03
A14.5L	O14907	9.6e-05	0.995687	0.0424582	2.97084	0.141665	0.404313	A14p5L_01,A14p5L_02,A14p5L_03
A14.5L	O14908	8.01e-05	0.988776	0.0627595	4.48645	0.199518	0.441839	A14p5L_01,A14p5L_02,A14p5L_03
A14.5L	O14925	0.000221236	0.994788	0.030423	2.1023	0.10458	0.378614	A14p5L_01,A14p5L_02,A14p5L_03
A14.5L	O14929	4.52e-06	9.1e-11	0.0335777	2.32787	0.114516	0.0785019	A14p5L_02
A14.5L	O14949	0.00101832	0.991925	0.0163386	1.11287	0.0582261	0.345959	A14p5L_01,A14p5L_02,A14p5L_03
A14.5L	O14957	0.000110291	0.953429	0.0159528	1.08616	0.0569084	0.333173	A14p5L_01,A14p5L_02,A14p5L_03
A14.5L	O14965	1.61e-05	0.621419	0.0465406	3.27042	0.153755	0.297127	A14p5L_01,A14p5L_02
A14.5L	O14966	0.000114389	0.97035	0.0513923	3.62983	0.167816	0.414422	A14p5L_01,A14p5L_02,A14p5L_03
A14.5L	O14967	2.34e-05	0.975865	0.0253532	1.74285	0.0882777	0.361599	A14p5L_01,A14p5L_02,A14p5L_03
A14.5L	O14975	6.78e-05	0.627375	0.0138712	0.942442	0.0497529	0.227671	A14p5L_02,A14p5L_03
A14.5L	O14976	3.53e-05	0.964326	0.102858	7.68162	0.29911	0.502566	A14p5L_01,A14p5L_02,A14p5L_03
A14.5L	O14981	9.59e-06	0.964834	0.0398382	2.77991	0.133779	0.389387	A14p5L_01,A14p5L_02,A14p5L_03
A14.5L	O15014	4.07e-06	0.998715	0.028494	1.96509	0.0984263	0.375606	A14p5L_01,A14p5L_02,A14p5L_03
A14.5L	O15031	6.93e-06	0.999125	0.0273383	1.88315	0.0947108	0.373185	A14p5L_01,A14p5L_02,A14p5L_03
A14.5L	O15037	8.52e-06	0.954823	0.0206584	1.41331	0.0728012	0.344498	A14p5L_01,A14p5L_02,A14p5L_03
A14.5L	O15047	5.09e-07	9.1e-11	0.00461156	0.310406	0.0169524	0.0116211	A14p5L_02
A14.5L	O15060	1.79e-05	0.594372	0.0108821	0.737123	0.0393403	0.21035	A14p5L_02,A14p5L_03
A14.5L	O15067	8.68e-06	0.988742	0.0217001	1.48616	0.0762673	0.357339	A14p5L_01,A14p5L_02,A14p5L_03
A14.5L	O15084	3.69e-06	9.1e-11	0.0318991	2.20767	0.109249	0.0748912	A14p5L_02
A14.5L	O15085-2	1.66e-05	0.980219	0.0351589	2.44149	0.119438	0.384303	A14p5L_01,A14p5L_02,A14p5L_03
A14.5L	O15111	2.11e-05	0.970309	0.0454912	3.19317	0.15067	0.402655	A14p5L_01,A14p5L_02,A14p5L_03
A14.5L	O15118	3.64e-06	0.624402	0.0641112	4.5897	0.203177	0.331926	A14p5L_01,A14p5L_02
A14.5L	O15120	0.00014822	0.982755	0.0527188	3.72873	0.171604	0.420847	A14p5L_01,A14p5L_02,A14p5L_03
A14.5L	O15121	2.38e-05	0.990656	0.0770348	5.59212	0.237033	0.468136	A14p5L_01,A14p5L_02,A14p5L_03
A14.5L	O15127	4.45e-05	0.996213	0.0773613	5.61781	0.237863	0.47042	A14p5L_01,A14p5L_02,A14p5L_03
A14.5L	O15143	0.000226459	0.984865	0.0249844	1.71685	0.0870753	0.363553	A14p5L_01,A14p5L_02,A14p5L_03
A14.5L	O15144	0.000393318	0.980953	0.0191112	1.3054	0.0676184	0.349009	A14p5L_01,A14p5L_02,A14p5L_03
A14.5L	O15145	0.000812448	0.976955	0.0228213	1.56474	0.0799774	0.35625	A14p5L_01,A14p5L_02,A14p5L_03
A14.5L	O15212	0.000150562	0.587729	0.00967162	0.654327	0.0350764	0.205378	A14p5L_01,A14p5L_02
A14.5L	O15213	1.91e-05	0.986178	0.0104722	0.709065	0.0378996	0.330246	A14p5L_01,A14p5L_02,A14p5L_03
A14.5L	O15230	4.08e-06	0.999331	0.0154277	1.04985	0.0551108	0.346103	A14p5L_01,A14p5L_02,A14p5L_03
A14.5L	O15231-2	1.65e-05	9.1e-11	0.0113741	0.770833	0.0410655	0.0281509	A14p5L_03
A14.5L	O15231-5	4.42e-06	9.1e-11	0.0651597	4.66999	0.205999	0.141214	A14p5L_02
A14.5L	O15235	0.00115769	0.997475	0.0144502	0.982356	0.051751	0.343234	A14p5L_01,A14p5L_02,A14p5L_03
A14.5L	O15239	0.000129891	0.973318	0.0212256	1.45295	0.0746906	0.3515	A14p5L_01,A14p5L_02,A14p5L_03
A14.5L	O15254	1.31e-06	9.1e-11	0.0110554	0.748991	0.0399484	0.027385	A14p5L_02
A14.5L	O15258	0.000382257	0.999194	0.119095	9.05813	0.334765	0.537769	A14p5L_01,A14p5L_02,A14p5L_03
A14.5L	O15270	3.87e-05	0.98478	0.0342711	2.37765	0.116679	0.383819	A14p5L_01,A14p5L_02,A14p5L_03
A14.5L	O15347	0.000854211	0.824907	0.0183596	1.2531	0.0650855	0.29913	A14p5L_01,A14p5L_02,A14p5L_03
A14.5L	O15355	4.1e-05	0.975998	0.00768836	0.519111	0.0280311	0.320341	A14p5L_01,A14p5L_02,A14p5L_03
A14.5L	O15397	1.41e-05	9.1e-11	0.14752	11.5942	0.391773	0.268564	A14p5L_02
A14.5L	O15431	0.000321539	0.994472	0.0621862	4.44275	0.197959	0.442529	A14p5L_01,A14p5L_02,A14p5L_03
A14.5L	O15541	2.34e-05	0.955572	0.00916383	0.619655	0.0332796	0.317636	A14p5L_01,A14p5L_02,A14p5L_03
A14.5L	O15554	6.99e-06	0.626744	0.0918032	6.77256	0.27339	0.380781	A14p5L_01,A14p5L_02
A14.5L	O43143	0.000200678	0.983715	0.0155423	1.05777	0.0555035	0.341555	A14p5L_01,A14p5L_02,A14p5L_03
A14.5L	O43149	4.2e-07	9.1e-11	0.0817043	5.96125	0.248787	0.170546	A14p5L_02
A14.5L	O43156	1.17e-05	0.980686	0.106998	8.02782	0.308432	0.514004	A14p5L_01,A14p5L_02,A14p5L_03
A14.5L	O43159	6.5e-05	0.984537	0.0212651	1.45572	0.0748221	0.355051	A14p5L_01,A14p5L_02,A14p5L_03
A14.5L	O43181	0.00019213	0.985327	0.0127765	0.867107	0.0459586	0.335509	A14p5L_01,A14p5L_02,A14p5L_03
A14.5L	O43237	6.44e-05	0.602187	0.111553	8.41253	0.318505	0.404132	A14p5L_01,A14p5L_02
A14.5L	O43242	0.000118484	0.976383	0.0294634	2.03397	0.101526	0.370841	A14p5L_01,A14p5L_02,A14p5L_03
A14.5L	O43252	3.04e-06	9.1e-11	0.0115154	0.780522	0.0415602	0.0284899	A14p5L_02
A14.5L	O43264	2.58e-05	0.972106	0.126649	9.71603	0.350556	0.540234	A14p5L_01,A14p5L_02,A14p5L_03
A14.5L	O43290	0.000106258	0.997244	0.0101319	0.685787	0.036701	0.332839	A14p5L_01,A14p5L_02,A14p5L_03
A14.5L	O43293	0.000334865	0.955653	0.0694657	5.00164	0.217447	0.443912	A14p5L_01,A14p5L_02,A14p5L_03
A14.5L	O43324	0.00016957	0.966115	0.0502822	3.54727	0.164627	0.41093	A14p5L_01,A14p5L_02,A14p5L_03
A14.5L	O43395	5.78e-05	0.99576	0.0132862	0.902164	0.0477281	0.33994	A14p5L_01,A14p5L_02,A14p5L_03
A14.5L	O43572	2.35e-05	0.941651	0.0747498	5.41284	0.231191	0.449012	A14p5L_01,A14p5L_02,A14p5L_03
A14.5L	O43583	0.000109689	9.1e-11	0.0122462	0.830665	0.0441124	0.0302401	A14p5L_03
A14.5L	O43592	4.2e-05	0.987449	0.0316929	2.19293	0.108599	0.379103	A14p5L_01,A14p5L_02,A14p5L_03
A14.5L	O43615	4.33e-05	0.998634	0.024434	1.67808	0.0852767	0.366567	A14p5L_01,A14p5L_02,A14p5L_03
A14.5L	O43676	0.000350781	0.965076	0.0483967	3.40749	0.159173	0.406871	A14p5L_01,A14p5L_02,A14p5L_03
A14.5L	O43677	4.25e-05	0.624849	0.0257628	1.77175	0.0896103	0.254214	A14p5L_01,A14p5L_02
A14.5L	O43678	0.000471331	0.999937	0.0129401	0.878351	0.0465269	0.340408	A14p5L_01,A14p5L_02,A14p5L_03
A14.5L	O43681	7.62e-06	0.611292	0.164979	13.2375	0.42377	0.479101	A14p5L_02,A14p5L_03
A14.5L	O43709	0.000106433	0.990699	0.011364	0.77014	0.0410301	0.333788	A14p5L_01,A14p5L_02,A14p5L_03
A14.5L	O43719	1.58e-05	0.999918	0.0156988	1.06859	0.0560394	0.34692	A14p5L_01,A14p5L_02,A14p5L_03
A14.5L	O43731	2.64e-05	0.989289	0.0627265	4.48394	0.199429	0.441936	A14p5L_01,A14p5L_02,A14p5L_03
A14.5L	O43747	6.15e-05	0.971011	0.114777	8.68718	0.325519	0.522733	A14p5L_01,A14p5L_02,A14p5L_03
A14.5L	O43761	9.47e-05	0.947833	0.0424592	2.97091	0.141668	0.38955	A14p5L_01,A14p5L_02,A14p5L_03
A14.5L	O43772	5.43e-05	0.976221	0.0206481	1.41259	0.0727666	0.351076	A14p5L_01,A14p5L_02,A14p5L_03
A14.5L	O43776	3.97e-05	0.993166	0.0107993	0.731454	0.0390495	0.33319	A14p5L_01,A14p5L_02,A14p5L_03
A14.5L	O43795	0.010664	0.975529	0.121667	9.28089	0.340197	0.534252	A14p5L_01,A14p5L_02,A14p5L_03
A14.5L	O43795-2	0.000737883	0.945675	0.109107	8.20543	0.313119	0.50642	A14p5L_01,A14p5L_02,A14p5L_03
A14.5L	O43809	0.000449155	0.981393	0.0107503	0.728098	0.0388773	0.329443	A14p5L_01,A14p5L_02,A14p5L_03
A14.5L	O43813	0.000266414	0.997234	0.00924895	0.625465	0.0335812	0.330699	A14p5L_01,A14p5L_02,A14p5L_03
A14.5L	O43818	6.64e-05	0.994713	0.00954592	0.645741	0.0346321	0.33064	A14p5L_01,A14p5L_02,A14p5L_03
A14.5L	O43819	9.99e-05	0.980837	0.0286797	1.97828	0.0990214	0.370498	A14p5L_01,A14p5L_02,A14p5L_03
A14.5L	O43824	2.46e-05	0.978818	0.00956618	0.647124	0.0347037	0.325785	A14p5L_01,A14p5L_02,A14p5L_03
A14.5L	O43829	1.13e-05	0.998468	0.0144787	0.984322	0.0518492	0.343601	A14p5L_01,A14p5L_02,A14p5L_03
A14.5L	O43865	3.62e-05	0.86809	0.0114028	0.772799	0.0411659	0.296052	A14p5L_01,A14p5L_02,A14p5L_03
A14.5L	O43896	9.33e-06	0.998527	0.032836	2.2747	0.112194	0.384986	A14p5L_01,A14p5L_02,A14p5L_03
A14.5L	O43913	1.46e-05	0.616484	0.14676	11.5242	0.390331	0.45778	A14p5L_01,A14p5L_02
A14.5L	O43920	0.00093399	0.976927	0.00652012	0.439715	0.0238461	0.317764	A14p5L_01,A14p5L_02,A14p5L_03
A14.5L	O60216	3.95e-06	9.1e-11	0.031513	2.18007	0.108031	0.0740563	A14p5L_02
A14.5L	O60218	0.000570282	0.984531	0.0141092	0.958844	0.050575	0.33843	A14p5L_01,A14p5L_02,A14p5L_03
A14.5L	O60220	0.000349598	0.9926	0.00606918	0.409118	0.0222237	0.321484	A14p5L_01,A14p5L_02,A14p5L_03
A14.5L	O60237	1.83e-05	9.1e-11	0.0681764	4.90202	0.214043	0.146729	A14p5L_02
A14.5L	O60237-6	1.68e-05	0.874093	0.0488774	3.44307	0.160568	0.379755	A14p5L_01,A14p5L_02,A14p5L_03
A14.5L	O60264	2.16e-05	0.992855	0.0171007	1.16568	0.0608213	0.348019	A14p5L_01,A14p5L_02,A14p5L_03
A14.5L	O60269	6.95e-06	0.609001	0.0208289	1.42522	0.0733697	0.238191	A14p5L_01,A14p5L_02
A14.5L	O60287	6.38e-06	0.993585	0.0229127	1.57115	0.080279	0.361583	A14p5L_01,A14p5L_02,A14p5L_03
A14.5L	O60292	9.14e-05	0.966352	0.0400861	2.79793	0.134529	0.39037	A14p5L_01,A14p5L_02,A14p5L_03
A14.5L	O60293	2.27e-06	9.1e-11	0.0426943	2.9881	0.142371	0.0975967	A14p5L_02
A14.5L	O60299	1.88e-06	9.1e-11	0.0288881	1.99308	0.0996884	0.0683374	A14p5L_02
A14.5L	O60306	1.18e-05	0.999749	0.0258329	1.7767	0.0898382	0.370038	A14p5L_01,A14p5L_02,A14p5L_03
A14.5L	O60318	8.5e-06	0.972134	0.0234939	1.61196	0.0821928	0.356276	A14p5L_01,A14p5L_02,A14p5L_03
A14.5L	O60427	2.36e-05	9.1e-11	0.129744	9.9888	0.356886	0.244649	A14p5L_03
A14.5L	O60476	2.55e-05	0.990615	0.0697765	5.0257	0.218265	0.455257	A14p5L_01,A14p5L_02,A14p5L_03
A14.5L	O60513	3.5e-05	0.971907	0.0379994	2.64652	0.128183	0.387733	A14p5L_01,A14p5L_02,A14p5L_03
A14.5L	O60518	9.46e-06	0.987628	0.0497934	3.51098	0.163218	0.4166	A14p5L_01,A14p5L_02,A14p5L_03
A14.5L	O60563	3.65e-05	0.990479	0.0116673	0.790936	0.0420914	0.334447	A14p5L_01,A14p5L_02,A14p5L_03
A14.5L	O60568	1.83e-05	0.972708	0.0276821	1.9075	0.0958184	0.365794	A14p5L_01,A14p5L_02,A14p5L_03
A14.5L	O60645	2.72e-05	0.970865	0.0371039	2.58175	0.125439	0.385531	A14p5L_01,A14p5L_02,A14p5L_03
A14.5L	O60662	4.09e-05	0.98898	0.0908486	6.6951	0.27111	0.490979	A14p5L_01,A14p5L_02,A14p5L_03
A14.5L	O60675	3.72e-05	0.63072	0.0462376	3.2481	0.152866	0.299387	A14p5L_02,A14p5L_03
A14.5L	O60725	0.000169662	0.97425	0.0517637	3.6575	0.168879	0.416355	A14p5L_01,A14p5L_02,A14p5L_03
A14.5L	O60783	0.000142398	0.961739	0.0178682	1.21895	0.0634245	0.340204	A14p5L_01,A14p5L_02,A14p5L_03
A14.5L	O60826	2.55e-05	0.979683	0.0573589	4.07689	0.184668	0.428853	A14p5L_01,A14p5L_02,A14p5L_03
A14.5L	O60869	0.000943655	0.872396	0.00559321	0.376853	0.0205069	0.283224	A14p5L_01,A14p5L_02,A14p5L_03
A14.5L	O60870	4.97e-05	0.61793	0.0145181	0.987046	0.0519852	0.226287	A14p5L_02,A14p5L_03
A14.5L	O60884	0.000305471	0.980136	0.0141702	0.963052	0.0507857	0.337217	A14p5L_01,A14p5L_02,A14p5L_03
A14.5L	O60885	1.36e-05	0.980115	0.0181777	1.24045	0.064471	0.346591	A14p5L_01,A14p5L_02,A14p5L_03
A14.5L	O60906	1.69e-06	9.1e-11	0.0618332	4.41588	0.196998	0.135044	A14p5L_03
A14.5L	O60925	7.05e-05	9.1e-11	0.00685895	0.462724	0.0250626	0.0171811	A14p5L_02
A14.5L	O60930	4.85e-05	0.987467	0.0333907	2.31446	0.113932	0.382765	A14p5L_01,A14p5L_02,A14p5L_03
A14.5L	O75063	0.000132671	0.999839	0.0410757	2.86996	0.137516	0.40275	A14p5L_01,A14p5L_02,A14p5L_03
A14.5L	O75084	3.2e-06	0.617554	0.290784	27.4706	0.60414	0.604678	A14p5L_01,A14p5L_02
A14.5L	O75096	3.07e-07	9.1e-11	0.00719763	0.485737	0.0262763	0.0180127	A14p5L_02
A14.5L	O75110	1.89e-05	0.94112	0.0296695	2.04864	0.102183	0.360412	A14p5L_01,A14p5L_02,A14p5L_03
A14.5L	O75131	2.68e-05	0.995901	0.0239819	1.64627	0.0837954	0.364708	A14p5L_01,A14p5L_02,A14p5L_03
A14.5L	O75146	5.7e-05	0.96105	0.0432529	3.02896	0.144037	0.395252	A14p5L_01,A14p5L_02,A14p5L_03
A14.5L	O75151	2.16e-06	9.1e-11	0.00808863	0.546357	0.029459	0.0201945	A14p5L_02
A14.5L	O75152	1.73e-05	0.991103	0.0221854	1.52015	0.0778759	0.35917	A14p5L_01,A14p5L_02,A14p5L_03
A14.5L	O75165	8.6e-06	0.980789	0.0399581	2.78862	0.134142	0.394558	A14p5L_01,A14p5L_02,A14p5L_03
A14.5L	O75197	2.09e-06	0.629412	0.0401386	2.80174	0.134688	0.286522	A14p5L_01,A14p5L_02
A14.5L	O75323	0.000605052	0.999701	0.0180881	1.23423	0.0641683	0.35243	A14p5L_01,A14p5L_02,A14p5L_03
A14.5L	O75348	0.000143757	0.961604	0.0246379	1.69244	0.0859436	0.3556	A14p5L_01,A14p5L_02,A14p5L_03
A14.5L	O75351	1.55e-05	0.96432	0.0167912	1.14422	0.0597686	0.338494	A14p5L_01,A14p5L_02,A14p5L_03
A14.5L	O75368	9.62e-06	9.1e-11	0.00650711	0.438832	0.0237993	0.0163147	A14p5L_02
A14.5L	O75380	0.000243964	0.992964	0.0112679	0.763555	0.0406935	0.334257	A14p5L_01,A14p5L_02,A14p5L_03
A14.5L	O75385	7.02e-07	9.1e-11	0.0766246	5.55987	0.235989	0.161773	A14p5L_02
A14.5L	O75394	0.000477271	0.980251	0.00828039	0.559418	0.030142	0.323102	A14p5L_01,A14p5L_02,A14p5L_03
A14.5L	O75396	0.00021647	0.999431	0.0211016	1.44429	0.0742781	0.359274	A14p5L_01,A14p5L_02,A14p5L_03
A14.5L	O75420	7.97e-07	9.1e-11	0.00846777	0.572186	0.0308087	0.0211197	A14p5L_03
A14.5L	O75427	9.95e-06	0.932655	0.0329325	2.28161	0.112497	0.36487	A14p5L_01,A14p5L_02,A14p5L_03
A14.5L	O75436	7.53e-05	0.976175	0.0596179	4.24763	0.190925	0.432061	A14p5L_01,A14p5L_02,A14p5L_03
A14.5L	O75438	0.00172009	0.986928	0.0528904	3.74155	0.172092	0.422478	A14p5L_01,A14p5L_02,A14p5L_03
A14.5L	O75439	9.92e-05	0.626296	0.00802043	0.541713	0.0292159	0.21326	A14p5L_01,A14p5L_02
A14.5L	O75446	1.13e-05	9.1e-11	0.0245336	1.68509	0.0856025	0.0586814	A14p5L_02
A14.5L	O75460	9.91e-07	9.1e-11	0.00899198	0.607929	0.0326704	0.0223959	A14p5L_01
A14.5L	O75475	0.000153924	0.974703	0.00805942	0.544369	0.0293549	0.320849	A14p5L_01,A14p5L_02,A14p5L_03
A14.5L	O75477	0.000721479	0.970331	0.0388419	2.70758	0.130753	0.389013	A14p5L_01,A14p5L_02,A14p5L_03
A14.5L	O75489	0.000303299	0.999869	0.0145164	0.986928	0.0519794	0.344124	A14p5L_01,A14p5L_02,A14p5L_03
A14.5L	O75531	0.000183852	0.952385	0.00692255	0.467044	0.0252907	0.311177	A14p5L_01,A14p5L_02,A14p5L_03
A14.5L	O75533	4.47e-05	0.990765	0.0166625	1.13531	0.0593305	0.346353	A14p5L_01,A14p5L_02,A14p5L_03
A14.5L	O75554	3.12e-05	0.99762	0.0287067	1.98019	0.0991079	0.375735	A14p5L_01,A14p5L_02,A14p5L_03
A14.5L	O75607	0.000204911	0.989592	0.030342	2.09653	0.104323	0.376834	A14p5L_01,A14p5L_02,A14p5L_03
A14.5L	O75616	8.65e-05	0.980676	0.0233075	1.59887	0.0815796	0.358492	A14p5L_01,A14p5L_02,A14p5L_03
A14.5L	O75643	3.56e-05	0.983196	0.0256073	1.76078	0.0891046	0.364428	A14p5L_01,A14p5L_02,A14p5L_03
A14.5L	O75663	1.73e-05	0.627215	0.0151685	1.03194	0.0542216	0.230684	A14p5L_01,A14p5L_02
A14.5L	O75683	0.000109575	0.987929	0.0102515	0.693968	0.0371225	0.330254	A14p5L_01,A14p5L_02,A14p5L_03
A14.5L	O75691	1.63e-05	0.971985	0.00724146	0.488717	0.0264332	0.318007	A14p5L_01,A14p5L_02,A14p5L_03
A14.5L	O75695	3.47e-05	0.999132	0.0200034	1.36759	0.0706121	0.356668	A14p5L_01,A14p5L_02,A14p5L_03
A14.5L	O75746	0.000143286	9.1e-11	0.018536	1.26537	0.0656811	0.0450259	A14p5L_02
A14.5L	O75751	7.79e-05	0.956148	0.0147558	1.00344	0.0528032	0.331198	A14p5L_01,A14p5L_02,A14p5L_03
A14.5L	O75843	1.98e-05	0.612782	0.0697656	5.02485	0.218236	0.338665	A14p5L_01,A14p5L_02
A14.5L	O75844	3.46e-05	0.984882	0.0397634	2.77447	0.133552	0.395417	A14p5L_01,A14p5L_02,A14p5L_03
A14.5L	O75864	9.65e-07	9.1e-11	0.0173088	1.18012	0.0615282	0.0421782	A14p5L_02
A14.5L	O75874	7.19e-05	0.981202	0.0174293	1.18848	0.0619371	0.345189	A14p5L_01,A14p5L_02,A14p5L_03
A14.5L	O75886	2.85e-05	0.977404	0.0816972	5.96068	0.248769	0.472092	A14p5L_01,A14p5L_02,A14p5L_03
A14.5L	O75907	1.81e-05	0.961682	0.0823321	6.01116	0.250349	0.468324	A14p5L_01,A14p5L_02,A14p5L_03
A14.5L	O75911	5.63e-05	0.997326	0.0138732	0.942583	0.04976	0.341816	A14p5L_01,A14p5L_02,A14p5L_03
A14.5L	O75915	0.00171965	0.988425	0.0952067	7.05006	0.281439	0.497898	A14p5L_01,A14p5L_02,A14p5L_03
A14.5L	O75934	0.000186418	0.969127	0.0223487	1.53159	0.078416	0.352761	A14p5L_01,A14p5L_02,A14p5L_03
A14.5L	O75937	0.000303653	0.830932	0.00845616	0.571395	0.0307675	0.277461	A14p5L_01,A14p5L_02,A14p5L_03
A14.5L	O75940	0.000222379	0.952566	0.0111975	0.758732	0.0404469	0.321623	A14p5L_01,A14p5L_02,A14p5L_03
A14.5L	O75947	0.0010998	0.993548	0.0291052	2.00851	0.100383	0.375359	A14p5L_01,A14p5L_02,A14p5L_03
A14.5L	O75976	2.48e-05	0.971989	0.0255233	1.75485	0.0888314	0.360783	A14p5L_01,A14p5L_02,A14p5L_03
A14.5L	O76003	3.36e-05	0.993698	0.0378344	2.63458	0.127678	0.394111	A14p5L_01,A14p5L_02,A14p5L_03
A14.5L	O76031	0.000464644	0.992982	0.0144167	0.980049	0.0516357	0.341764	A14p5L_01,A14p5L_02,A14p5L_03
A14.5L	O76071	3.81e-05	0.968914	0.0278822	1.92169	0.0964623	0.365065	A14p5L_01,A14p5L_02,A14p5L_03
A14.5L	O76081-6	4.21e-05	0.9962	0.0353228	2.45328	0.119946	0.389582	A14p5L_01,A14p5L_02,A14p5L_03
A14.5L	O76094	3.31e-05	0.618188	0.0367867	2.55884	0.124464	0.276051	A14p5L_01,A14p5L_02
A14.5L	O94776	2.57e-05	0.992466	0.033621	2.33097	0.114651	0.3848	A14p5L_01,A14p5L_02,A14p5L_03
A14.5L	O94808	2.26e-06	9.1e-11	0.0696158	5.01326	0.217842	0.149333	A14p5L_03
A14.5L	O94811	7.29e-05	0.829559	0.0209623	1.43454	0.073814	0.306544	A14p5L_01,A14p5L_02,A14p5L_03
A14.5L	O94826	2.54e-05	0.967283	0.0147097	1.00026	0.0526445	0.334524	A14p5L_01,A14p5L_02,A14p5L_03
A14.5L	O94851-4	1.68e-05	0.62752	0.188955	15.6094	0.464436	0.511985	A14p5L_01,A14p5L_02
A14.5L	O94887	1.72e-05	0.994165	0.00926625	0.626646	0.0336424	0.329792	A14p5L_01,A14p5L_02,A14p5L_03
A14.5L	O94888	2.18e-06	9.1e-11	0.0119914	0.813175	0.0432237	0.0296303	A14p5L_01
A14.5L	O94903	1.31e-05	9.1e-11	0.0055008	0.370592	0.0201731	0.013829	A14p5L_02
A14.5L	O94905	0.00123125	0.972082	0.0281838	1.94308	0.0974311	0.366714	A14p5L_01,A14p5L_02,A14p5L_03
A14.5L	O94906	8.15e-05	0.977968	0.03373	2.3388	0.114992	0.380561	A14p5L_01,A14p5L_02,A14p5L_03
A14.5L	O94907	4.87e-05	0.997872	0.0105752	0.716108	0.0382616	0.334102	A14p5L_01,A14p5L_02,A14p5L_03
A14.5L	O94919	6.22e-05	0.972062	0.0297802	2.05651	0.102536	0.3702	A14p5L_01,A14p5L_02,A14p5L_03
A14.5L	O94992	3.31e-05	0.999783	0.00858904	0.580451	0.0312399	0.329879	A14p5L_01,A14p5L_02,A14p5L_03
A14.5L	O95139	0.000100576	0.623971	0.066175	4.74792	0.208719	0.335593	A14p5L_01,A14p5L_02
A14.5L	O95159	0.000157767	0.997489	0.0783727	5.6975	0.240426	0.472571	A14p5L_01,A14p5L_02,A14p5L_03
A14.5L	O95182	0.000242373	0.999915	0.0117064	0.793619	0.0422281	0.337453	A14p5L_01,A14p5L_02,A14p5L_03
A14.5L	O95202	1.79e-05	0.98813	0.0187042	1.27707	0.066248	0.350281	A14p5L_01,A14p5L_02,A14p5L_03
A14.5L	O95210	3.71e-05	0.980973	0.0546782	3.87534	0.177156	0.424102	A14p5L_01,A14p5L_02,A14p5L_03
A14.5L	O95232	0.000473083	0.982684	0.037476	2.60865	0.12658	0.389962	A14p5L_01,A14p5L_02,A14p5L_03
A14.5L	O95239	2.42e-06	9.1e-11	0.0814894	5.94418	0.248251	0.170179	A14p5L_02
A14.5L	O95292	0.000325189	0.995824	0.0368218	2.56138	0.124572	0.392639	A14p5L_01,A14p5L_02,A14p5L_03
A14.5L	O95295	2.56e-05	0.309111	0.0237906	1.63282	0.0831678	0.152382	A14p5L_01,A14p5L_02
A14.5L	O95302	1.75e-05	0.629438	0.0473114	3.32728	0.156011	0.301147	A14p5L_01,A14p5L_02
A14.5L	O95347	3.55e-05	0.984201	0.10242	7.64512	0.298112	0.508015	A14p5L_01,A14p5L_02,A14p5L_03
A14.5L	O95365	1.51e-06	9.1e-11	0.00831362	0.561682	0.0302603	0.0207437	A14p5L_02
A14.5L	O95373	0.000172092	0.978045	0.059306	4.22401	0.190065	0.432049	A14p5L_01,A14p5L_02,A14p5L_03
A14.5L	O95376	4.16e-06	0.630442	0.0273493	1.88393	0.0947462	0.25946	A14p5L_01,A14p5L_02
A14.5L	O95379-3	1.25e-05	9.1e-11	0.027244	1.87647	0.0944067	0.0647168	A14p5L_01
A14.5L	O95391	7.9e-05	0.996197	0.0134817	0.91562	0.0484055	0.34054	A14p5L_01,A14p5L_02,A14p5L_03
A14.5L	O95395	3.96e-06	9.1e-11	0.0108004	0.731527	0.0390533	0.0267714	A14p5L_02
A14.5L	O95396	2.03e-05	0.601109	0.0391128	2.72723	0.131577	0.275658	A14p5L_01,A14p5L_02
A14.5L	O95400	0.000151854	0.944567	0.0394569	2.75221	0.132622	0.382342	A14p5L_01,A14p5L_02,A14p5L_03
A14.5L	O95456	0.000119338	0.990874	0.014369	0.976755	0.0514712	0.340999	A14p5L_01,A14p5L_02,A14p5L_03
A14.5L	O95478	0.000178426	0.990827	0.0102536	0.69411	0.0371299	0.331154	A14p5L_01,A14p5L_02,A14p5L_03
A14.5L	O95486	1.68e-05	0.936651	0.0710464	5.12417	0.221594	0.44089	A14p5L_01,A14p5L_02,A14p5L_03
A14.5L	O95571	2.8e-05	9.1e-11	0.00772214	0.52141	0.0281518	0.0192985	A14p5L_01
A14.5L	O95602	4.07e-06	9.1e-11	0.0297235	2.05248	0.102355	0.0701657	A14p5L_02
A14.5L	O95674	0.000181611	0.997795	0.0368138	2.5608	0.124548	0.393229	A14p5L_01,A14p5L_02,A14p5L_03
A14.5L	O95714	2.01e-06	0.977337	0.0472736	3.32449	0.1559	0.408409	A14p5L_01,A14p5L_02,A14p5L_03
A14.5L	O95716	6.4e-05	0.97612	0.0266407	1.83378	0.0924575	0.364543	A14p5L_01,A14p5L_02,A14p5L_03
A14.5L	O95747	4.03e-05	0.971787	0.0228351	1.5657	0.0800228	0.354682	A14p5L_01,A14p5L_02,A14p5L_03
A14.5L	O95801	1.26e-06	9.1e-11	0.00423626	0.285037	0.0155885	0.0106861	A14p5L_02
A14.5L	O95807	7.33e-05	0.972664	0.0342148	2.37361	0.116504	0.379961	A14p5L_01,A14p5L_02,A14p5L_03
A14.5L	O95810	0.000269892	0.993712	0.0260562	1.79247	0.0905632	0.368674	A14p5L_01,A14p5L_02,A14p5L_03
A14.5L	O95816	0.000943355	0.94874	0.0463209	3.25424	0.15311	0.397679	A14p5L_01,A14p5L_02,A14p5L_03
A14.5L	O95817	2.03e-05	0.975515	0.0295938	2.04325	0.101942	0.370858	A14p5L_01,A14p5L_02,A14p5L_03
A14.5L	O95881	0.000151714	0.991495	0.00612911	0.413183	0.0224395	0.321289	A14p5L_01,A14p5L_02,A14p5L_03
A14.5L	O95900	2.05e-05	0.618139	0.0441416	3.09406	0.146679	0.291265	A14p5L_02,A14p5L_03
A14.5L	O95980	4.18e-06	0.999111	0.0237819	1.63221	0.0831392	0.365248	A14p5L_01,A14p5L_02,A14p5L_03
A14.5L	O95994	0.000852692	0.92521	0.00112128	0.0752103	0.00416096	0.288313	A14p5L_01,A14p5L_02,A14p5L_03
A14.5L	O96006	2.64e-06	0.629503	0.0867094	6.36109	0.261117	0.373219	A14p5L_01,A14p5L_02
A14.5L	O96008	0.000985352	0.99467	0.210419	17.8552	0.49798	0.648262	A14p5L_01,A14p5L_02,A14p5L_03
A14.5L	O96011	0.000285118	0.999066	0.0751399	5.44339	0.232193	0.467414	A14p5L_01,A14p5L_02,A14p5L_03
A14.5L	O96013	4.28e-05	0.989106	0.0121595	0.824716	0.0438103	0.335202	A14p5L_01,A14p5L_02,A14p5L_03
A14.5L	P00156	1.42e-05	0.596563	0.12513	9.58283	0.34742	0.422218	A14p5L_01,A14p5L_02
A14.5L	P00352	0.000383374	0.973239	0.0140786	0.956736	0.0504695	0.334873	A14p5L_01,A14p5L_02,A14p5L_03
A14.5L	P00395	1.62e-05	0.987488	0.164708	13.2115	0.423289	0.594839	A14p5L_01,A14p5L_02,A14p5L_03
A14.5L	P00403	0.00441478	0.99623	0.0147272	1.00147	0.0527051	0.343523	A14p5L_01,A14p5L_02,A14p5L_03
A14.5L	P00414	0.000139984	0.963565	0.0240993	1.65452	0.0841803	0.354996	A14p5L_01,A14p5L_02,A14p5L_03
A14.5L	P00492	5.82e-05	0.978041	0.00753733	0.508836	0.0274915	0.320601	A14p5L_01,A14p5L_02,A14p5L_03
A14.5L	P00558	0.000134175	0.981323	0.04833	3.40256	0.158979	0.41175	A14p5L_01,A14p5L_02,A14p5L_03
A14.5L	P00747	2.3e-05	0.959544	0.00296919	0.199528	0.0109634	0.303564	A14p5L_01,A14p5L_02,A14p5L_03
A14.5L	P00846	0.000970978	0.999655	0.0687766	4.94836	0.21563	0.456246	A14p5L_01,A14p5L_02,A14p5L_03
A14.5L	P00966	4.47e-06	9.1e-11	0.00841816	0.568805	0.0306323	0.0209988	A14p5L_02
A14.5L	P01111	8.54e-05	0.969511	0.0177592	1.21138	0.0630552	0.342349	A14p5L_01,A14p5L_02,A14p5L_03
A14.5L	P01893	4.51e-06	9.1e-11	0.0324359	2.24606	0.110938	0.0760492	A14p5L_02
A14.5L	P02649	1.98e-05	0.995589	0.687057	147.096	0.890973	0.91794	A14p5L_01,A14p5L_02,A14p5L_03
A14.5L	P02675	3.32e-06	9.1e-11	0.0123247	0.836058	0.044386	0.0304271	A14p5L_02
A14.5L	P02765	2.19e-05	0.954022	0.0595484	4.24237	0.190734	0.425094	A14p5L_01,A14p5L_02,A14p5L_03
A14.5L	P03886	0.000148615	0.983602	0.0342482	2.37601	0.116608	0.383407	A14p5L_01,A14p5L_02,A14p5L_03
A14.5L	P03891	9.74e-06	9.1e-11	0.0383528	2.67212	0.129262	0.0886105	A14p5L_02
A14.5L	P03897	0.000563998	0.981767	0.0530521	3.75363	0.172552	0.421194	A14p5L_01,A14p5L_02,A14p5L_03
A14.5L	P03905	7.28e-05	0.95197	0.121197	9.24008	0.339209	0.526243	A14p5L_01,A14p5L_02,A14p5L_03
A14.5L	P03915	4.17e-05	0.993989	0.0396362	2.76523	0.133166	0.397963	A14p5L_01,A14p5L_02,A14p5L_03
A14.5L	P03923	6.99e-05	0.618589	0.0467468	3.28563	0.154359	0.296668	A14p5L_01,A14p5L_02
A14.5L	P03928	0.00167386	0.98876	0.032209	2.22983	0.110225	0.380632	A14p5L_01,A14p5L_02,A14p5L_03
A14.5L	P04004	9.42e-06	0.625224	0.00553769	0.373092	0.0203064	0.206821	A14p5L_01,A14p5L_02
A14.5L	P04040	5.53e-06	9.1e-11	0.0185207	1.2643	0.0656293	0.0449896	A14p5L_01
A14.5L	P04066	6.8e-06	9.1e-11	0.0048304	0.325207	0.0177464	0.0121654	A14p5L_01
A14.5L	P04080	0.000237295	0.998373	0.0155543	1.0586	0.0555445	0.346106	A14p5L_01,A14p5L_02,A14p5L_03
A14.5L	P04083	0.000345539	0.990626	0.0120525	0.817367	0.0434369	0.335416	A14p5L_01,A14p5L_02,A14p5L_03
A14.5L	P04114	2.89e-06	0.989094	0.101612	7.57801	0.296271	0.508262	A14p5L_01,A14p5L_02,A14p5L_03
A14.5L	P04181	0.000101254	0.996003	0.0298734	2.06315	0.102833	0.37779	A14p5L_01,A14p5L_02,A14p5L_03
A14.5L	P04183	3.6e-05	0.611751	0.02361	1.62012	0.0825744	0.245349	A14p5L_02,A14p5L_03
A14.5L	P04350	0.00030729	0.971256	0.0385411	2.68577	0.129836	0.388668	A14p5L_01,A14p5L_02,A14p5L_03
A14.5L	P04406	0.000797415	0.96869	0.0228404	1.56608	0.0800405	0.353743	A14p5L_01,A14p5L_02,A14p5L_03
A14.5L	P04843	0.000578761	0.993687	0.0225223	1.54376	0.07899	0.360734	A14p5L_01,A14p5L_02,A14p5L_03
A14.5L	P05141	0.00708611	0.990296	0.0239638	1.645	0.0837362	0.36298	A14p5L_01,A14p5L_02,A14p5L_03
A14.5L	P05198	0.000180373	0.975456	0.00804829	0.54361	0.0293152	0.321054	A14p5L_01,A14p5L_02,A14p5L_03
A14.5L	P05204	0.00188059	0.970424	0.00648472	0.437312	0.0237189	0.315676	A14p5L_01,A14p5L_02,A14p5L_03
A14.5L	P05305	0.000215661	0.980503	0.030664	2.11948	0.105345	0.374731	A14p5L_01,A14p5L_02,A14p5L_03
A14.5L	P05386	0.00302509	0.981159	0.0185593	1.26699	0.0657595	0.347814	A14p5L_01,A14p5L_02,A14p5L_03
A14.5L	P05387	0.00592442	0.979082	0.0198225	1.35497	0.0700062	0.350101	A14p5L_01,A14p5L_02,A14p5L_03
A14.5L	P05423	2.31e-05	0.917976	0.0263569	1.81371	0.0915383	0.345974	A14p5L_01,A14p5L_02,A14p5L_03
A14.5L	P05455	4.79e-05	0.967012	0.0190521	1.30128	0.0674194	0.344569	A14p5L_01,A14p5L_02,A14p5L_03
A14.5L	P06396	0.000126062	9.1e-11	0.0338784	2.34945	0.115455	0.0791464	A14p5L_02
A14.5L	P06576	0.000705974	0.994611	0.0244448	1.67884	0.0853119	0.365354	A14p5L_01,A14p5L_02,A14p5L_03
A14.5L	P07099	2.22e-05	0.984583	0.0147079	1.00014	0.0526385	0.339858	A14p5L_01,A14p5L_02,A14p5L_03
A14.5L	P07199	1.45e-05	0.954884	0.0118928	0.80641	0.0428795	0.324005	A14p5L_01,A14p5L_02,A14p5L_03
A14.5L	P07203	1.58e-05	9.1e-11	0.00522276	0.351762	0.0191678	0.0131398	A14p5L_01
A14.5L	P07204	2.45e-06	9.1e-11	0.00699144	0.471725	0.0255377	0.0175063	A14p5L_03
A14.5L	P07305	0.00148062	0.999415	0.00503253	0.338885	0.0184791	0.321026	A14p5L_01,A14p5L_02,A14p5L_03
A14.5L	P07384	0.000155312	0.967651	0.0256893	1.76657	0.0893714	0.359815	A14p5L_01,A14p5L_02,A14p5L_03
A14.5L	P07814	3.04e-05	0.963708	0.0281837	1.94307	0.0974309	0.364123	A14p5L_01,A14p5L_02,A14p5L_03
A14.5L	P07919	0.000705497	0.997928	0.0237522	1.63012	0.0830416	0.364821	A14p5L_01,A14p5L_02,A14p5L_03
A14.5L	P07948-2	5.71e-05	0.967101	0.0298526	2.06167	0.102767	0.368828	A14p5L_01,A14p5L_02,A14p5L_03
A14.5L	P07954-2	1.72e-05	9.1e-11	0.0532172	3.76597	0.173021	0.118608	A14p5L_02
A14.5L	P08238	0.000632643	0.970693	0.0284963	1.96525	0.0984336	0.366969	A14p5L_01,A14p5L_02,A14p5L_03
A14.5L	P08240	1.13e-05	9.1e-11	0.0271487	1.86972	0.094099	0.0645059	A14p5L_02
A14.5L	P08571	3.06e-05	0.872432	0.00623836	0.420594	0.0228328	0.284824	A14p5L_01,A14p5L_02,A14p5L_03
A14.5L	P08574	0.000465424	0.992306	0.0183345	1.25136	0.065001	0.350718	A14p5L_01,A14p5L_02,A14p5L_03
A14.5L	P08579	0.000158962	0.997857	0.0178538	1.21795	0.0633758	0.351315	A14p5L_01,A14p5L_02,A14p5L_03
A14.5L	P08582	3.67e-05	0.975028	0.013148	0.892652	0.0472486	0.333215	A14p5L_01,A14p5L_02,A14p5L_03
A14.5L	P08754	0.000418273	0.98323	0.0181941	1.24159	0.0645265	0.347592	A14p5L_01,A14p5L_02,A14p5L_03
A14.5L	P09234	8.98e-05	9.1e-11	0.0200855	1.37331	0.0708868	0.0485942	A14p5L_03
A14.5L	P09341	2.19e-06	9.1e-11	0.125035	9.57448	0.347223	0.238025	A14p5L_01
A14.5L	P09382	0.00157678	0.98499	0.0165165	1.12519	0.0588329	0.344239	A14p5L_01,A14p5L_02,A14p5L_03
A14.5L	P09497-2	0.00232181	0.972741	0.0506762	3.57655	0.165761	0.413765	A14p5L_01,A14p5L_02,A14p5L_03
A14.5L	P09651	0.000343019	9.1e-11	0.0540639	3.82931	0.17542	0.120254	A14p5L_02
A14.5L	P09669	0.0059847	0.99713	0.0134967	0.916648	0.0484572	0.340898	A14p5L_01,A14p5L_02,A14p5L_03
A14.5L	P09874	0.000224089	0.933833	0.0107034	0.724883	0.0387123	0.314655	A14p5L_01,A14p5L_02,A14p5L_03
A14.5L	P0C7P0	0.000353509	0.963843	0.0158867	1.08159	0.0566825	0.336233	A14p5L_01,A14p5L_02,A14p5L_03
A14.5L	P0CG38	0.00157242	0.9059	0.0201612	1.3786	0.0711401	0.328274	A14p5L_01,A14p5L_02,A14p5L_03
A14.5L	P0CG39	3.68e-05	0.9997	0.0559436	3.97033	0.180713	0.432319	A14p5L_01,A14p5L_02,A14p5L_03
A14.5L	P0CK20	0.00114741	0.991215	0.0336037	2.32973	0.114597	0.384384	A14p5L_01,A14p5L_02,A14p5L_03
A14.5L	P0DPB5	0.000156815	0.629614	0.0244318	1.67793	0.0852695	0.252709	A14p5L_02,A14p5L_03
A14.5L	P10124	4.43e-06	9.1e-11	0.0594119	4.23203	0.190357	0.130492	A14p5L_02
A14.5L	P10253	7.17e-06	9.1e-11	0.00671534	0.45297	0.0245472	0.0168274	A14p5L_02
A14.5L	P10301	0.000206404	0.985592	0.0193257	1.32034	0.0683394	0.350933	A14p5L_01,A14p5L_02,A14p5L_03
A14.5L	P10398	2.82e-05	0.988354	0.0270252	1.86098	0.0937005	0.36917	A14p5L_01,A14p5L_02,A14p5L_03
A14.5L	P10412	0.0160991	0.998517	0.00798656	0.539407	0.0290952	0.328113	A14p5L_01,A14p5L_02,A14p5L_03
A14.5L	P10588	4.19e-06	9.1e-11	0.0567378	4.03009	0.182936	0.125404	A14p5L_02
A14.5L	P10599	0.00154811	0.99813	0.00670233	0.452086	0.0245005	0.324758	A14p5L_01,A14p5L_02,A14p5L_03
A14.5L	P10606	0.00511882	0.997453	0.0134201	0.911378	0.048192	0.340811	A14p5L_01,A14p5L_02,A14p5L_03
A14.5L	P10644	4.94e-05	0.951128	0.0136237	0.925398	0.0488972	0.326971	A14p5L_01,A14p5L_02,A14p5L_03
A14.5L	P10646	3.71e-05	0.986666	0.00546	0.367828	0.0200257	0.318144	A14p5L_01,A14p5L_02,A14p5L_03
A14.5L	P11047	4.96e-06	0.992932	0.0362033	2.51673	0.122667	0.390439	A14p5L_01,A14p5L_02,A14p5L_03
A14.5L	P11166	0.000348053	0.998264	0.0327371	2.26762	0.111884	0.384694	A14p5L_01,A14p5L_02,A14p5L_03
A14.5L	P11216	7.53e-05	0.978887	0.0173702	1.18437	0.0617363	0.344337	A14p5L_01,A14p5L_02,A14p5L_03
A14.5L	P11387	0.000246057	0.996642	0.0114376	0.775183	0.0412876	0.335798	A14p5L_01,A14p5L_02,A14p5L_03
A14.5L	P11441	4.96e-05	0.931443	0.0740401	5.35735	0.229364	0.44461	A14p5L_01,A14p5L_02,A14p5L_03
A14.5L	P11498	0.00338603	0.973535	0.0115772	0.784755	0.0417761	0.329023	A14p5L_01,A14p5L_02,A14p5L_03
A14.5L	P11717	1.43e-05	0.971324	0.0467229	3.28387	0.154289	0.405449	A14p5L_01,A14p5L_02,A14p5L_03
A14.5L	P11766	2.89e-05	0.97452	0.0583246	4.14978	0.187351	0.4291	A14p5L_01,A14p5L_02,A14p5L_03
A14.5L	P12004	0.000506323	0.990991	0.0244627	1.6801	0.0853706	0.364276	A14p5L_01,A14p5L_02,A14p5L_03
A14.5L	P12074	0.000466011	0.964417	0.0168009	1.1449	0.0598018	0.338549	A14p5L_01,A14p5L_02,A14p5L_03
A14.5L	P12236	0.00199485	0.986955	0.0224837	1.54105	0.0788623	0.358578	A14p5L_01,A14p5L_02,A14p5L_03
A14.5L	P12270	7.18e-06	0.988026	0.019824	1.35507	0.070011	0.352829	A14p5L_01,A14p5L_02,A14p5L_03
A14.5L	P12273	2.67e-06	9.1e-11	0.000701853	0.0470572	0.00260747	0.00178746	A14p5L_03
A14.5L	P13010	0.00021652	0.948284	0.0199689	1.36518	0.0704964	0.340901	A14p5L_01,A14p5L_02,A14p5L_03
A14.5L	P13073	0.00451463	0.999831	0.0147424	1.00252	0.0527572	0.34467	A14p5L_01,A14p5L_02,A14p5L_03
A14.5L	P13489	8.01e-05	0.967745	0.00602839	0.406352	0.0220767	0.313713	A14p5L_01,A14p5L_02,A14p5L_03
A14.5L	P13639	0.000147727	0.972162	0.00227812	0.152983	0.00842741	0.305719	A14p5L_01,A14p5L_02,A14p5L_03
A14.5L	P13667	6.94e-05	0.994853	0.0190368	1.30022	0.067368	0.353124	A14p5L_01,A14p5L_02,A14p5L_03
A14.5L	P13984	8.04e-05	0.965908	0.0147605	1.00377	0.0528193	0.33422	A14p5L_01,A14p5L_02,A14p5L_03
A14.5L	P14174	0.00030983	0.992568	0.0111189	0.753345	0.0401712	0.333777	A14p5L_01,A14p5L_02,A14p5L_03
A14.5L	P14854	0.0020245	0.995842	0.0132277	0.898139	0.0475252	0.339838	A14p5L_01,A14p5L_02,A14p5L_03
A14.5L	P14866	0.000133162	0.961433	0.0118783	0.805411	0.0428287	0.325991	A14p5L_01,A14p5L_02,A14p5L_03
A14.5L	P14868	0.000123713	0.971993	0.0350966	2.437	0.119245	0.381633	A14p5L_01,A14p5L_02,A14p5L_03
A14.5L	P14923	0.000124286	0.978597	0.0152078	1.03466	0.0543567	0.339189	A14p5L_01,A14p5L_02,A14p5L_03
A14.5L	P14927	0.000706825	0.985171	0.0181477	1.23837	0.0643699	0.348085	A14p5L_01,A14p5L_02,A14p5L_03
A14.5L	P15018	2.39e-05	9.1e-11	0.0190371	1.30024	0.067369	0.0461822	A14p5L_03
A14.5L	P15121	0.000130856	0.965032	0.0368026	2.55999	0.124513	0.383097	A14p5L_01,A14p5L_02,A14p5L_03
A14.5L	P15144	4.99e-06	0.480396	0.0136387	0.926427	0.0489489	0.181771	A14p5L_01,A14p5L_03
A14.5L	P15311	7.42e-05	0.99354	0.00819743	0.553767	0.0298466	0.326997	A14p5L_01,A14p5L_02,A14p5L_03
A14.5L	P16104	0.000101913	0.944868	0.0198425	1.35636	0.0700732	0.339556	A14p5L_01,A14p5L_02,A14p5L_03
A14.5L	P16152	9.95e-05	0.989875	0.0152087	1.03472	0.0543595	0.342671	A14p5L_01,A14p5L_02,A14p5L_03
A14.5L	P16260	1.7e-05	0.578828	0.0404832	2.82681	0.13573	0.27163	A14p5L_02,A14p5L_03
A14.5L	P16401	0.00317006	0.993478	0.0115035	0.779702	0.0415183	0.334998	A14p5L_01,A14p5L_02,A14p5L_03
A14.5L	P16402	0.000894082	0.985323	0.0047546	0.32008	0.0174716	0.315984	A14p5L_01,A14p5L_02,A14p5L_03
A14.5L	P16403	0.00165388	0.998986	0.0060754	0.40954	0.0222461	0.323477	A14p5L_01,A14p5L_02,A14p5L_03
A14.5L	P16444	1.9e-05	0.547275	0.0399878	2.79078	0.134232	0.260868	A14p5L_01,A14p5L_02
A14.5L	P16989-2	7.04e-06	9.1e-11	0.0217621	1.4905	0.076473	0.0524231	A14p5L_02
A14.5L	P17028	2.12e-05	0.985085	0.0260311	1.79069	0.0904816	0.365955	A14p5L_01,A14p5L_02,A14p5L_03
A14.5L	P17066	0.0013904	0.614299	0.0198659	1.35799	0.0701514	0.237627	A14p5L_01,A14p5L_02
A14.5L	P17152	0.000403669	0.99966	0.0408064	2.85034	0.136705	0.40214	A14p5L_01,A14p5L_02,A14p5L_03
A14.5L	P17252	1.37e-05	0.989409	0.0268582	1.84917	0.0931609	0.369125	A14p5L_01,A14p5L_02,A14p5L_03
A14.5L	P17275	1.55e-06	9.1e-11	0.00198175	0.133041	0.00733695	0.00502956	A14p5L_01
A14.5L	P17302	3.96e-05	0.972187	0.0354491	2.46238	0.120337	0.382441	A14p5L_01,A14p5L_02,A14p5L_03
A14.5L	P17568	0.000205674	0.996216	0.0224828	1.541	0.0788596	0.361423	A14p5L_01,A14p5L_02,A14p5L_03
A14.5L	P17655	3.51e-05	0.97693	0.0198626	1.35776	0.0701405	0.349494	A14p5L_01,A14p5L_02,A14p5L_03
A14.5L	P17931	0.000177189	0.959295	0.0211061	1.4446	0.0742931	0.346901	A14p5L_01,A14p5L_02,A14p5L_03
A14.5L	P18031	0.000465922	0.999852	0.042105	2.94503	0.140608	0.404875	A14p5L_01,A14p5L_02,A14p5L_03
A14.5L	P18077	0.00217722	0.964638	0.0208055	1.42359	0.0732916	0.347875	A14p5L_01,A14p5L_02,A14p5L_03
A14.5L	P18084	2.03e-05	0.983364	0.0359287	2.49694	0.12182	0.386906	A14p5L_01,A14p5L_02,A14p5L_03
A14.5L	P18124	0.00244073	0.963712	0.0238833	1.63933	0.0834719	0.35457	A14p5L_01,A14p5L_02,A14p5L_03
A14.5L	P18669	0.00031001	0.99434	0.0474436	3.33705	0.156397	0.413997	A14p5L_01,A14p5L_02,A14p5L_03
A14.5L	P18827	6.56e-05	0.997923	0.00897695	0.606904	0.0326171	0.330249	A14p5L_01,A14p5L_02,A14p5L_03
A14.5L	P19086	5.81e-06	9.1e-11	0.0128126	0.869587	0.046084	0.0315911	A14p5L_02
A14.5L	P19387	3.69e-05	0.971691	0.0123757	0.839562	0.0445638	0.330345	A14p5L_01,A14p5L_02,A14p5L_03
A14.5L	P19474	4.61e-06	9.1e-11	0.0200172	1.36855	0.0706583	0.048437	A14p5L_02
A14.5L	P19634	3.61e-06	0.953341	0.118892	9.04061	0.334335	0.523324	A14p5L_01,A14p5L_02,A14p5L_03
A14.5L	P20042	0.000127897	0.986106	0.00868347	0.586888	0.0315754	0.325889	A14p5L_01,A14p5L_02,A14p5L_03
A14.5L	P20290	7.47e-05	0.949827	0.0113021	0.765896	0.0408132	0.321028	A14p5L_01,A14p5L_02,A14p5L_03
A14.5L	P20337	0.000146905	0.987745	0.0380836	2.65262	0.12844	0.392797	A14p5L_01,A14p5L_02,A14p5L_03
A14.5L	P20338	1.48e-05	9.1e-11	0.0230476	1.58062	0.0807235	0.0553368	A14p5L_02
A14.5L	P20492	0.000203724	0.992091	0.00143214	0.0960908	0.00531003	0.309731	A14p5L_01,A14p5L_02,A14p5L_03
A14.5L	P20493	0.000132888	0.991465	0.00426131	0.286729	0.0156796	0.316646	A14p5L_01,A14p5L_02,A14p5L_03
A14.5L	P20495	0.00218929	0.996961	0.0183682	1.2537	0.0651147	0.352242	A14p5L_01,A14p5L_02,A14p5L_03
A14.5L	P20496	0.000787406	0.990952	0.0465294	3.2696	0.153722	0.411121	A14p5L_01,A14p5L_02,A14p5L_03
A14.5L	P20497	0.000410752	0.994758	0.00283692	0.190614	0.0104787	0.314099	A14p5L_01,A14p5L_02,A14p5L_03
A14.5L	P20498	0.00247068	0.996624	0.014061	0.955524	0.0504087	0.342059	A14p5L_01,A14p5L_02,A14p5L_03
A14.5L	P20499	0.000388154	0.984096	0.00050659	0.0339587	0.00188304	0.304916	A14p5L_01,A14p5L_02,A14p5L_03
A14.5L	P20501	0.000301783	0.980828	0.0341581	2.36953	0.116327	0.38236	A14p5L_01,A14p5L_02,A14p5L_03
A14.5L	P20502	5.54e-05	0.975124	0.018565	1.26738	0.0657788	0.345947	A14p5L_01,A14p5L_02,A14p5L_03
A14.5L	P20503	4.5e-05	0.984333	0.000477908	0.0320352	0.00177657	0.304914	A14p5L_01,A14p5L_02,A14p5L_03
A14.5L	P20504	0.000108066	0.979953	0.00886338	0.599157	0.0322142	0.324429	A14p5L_01,A14p5L_02,A14p5L_03
A14.5L	P20505	0.000189439	0.992476	0.00717991	0.484533	0.0262129	0.324179	A14p5L_01,A14p5L_02,A14p5L_03
A14.5L	P20508	0.000886225	0.985473	0.0460755	3.23617	0.152389	0.408518	A14p5L_01,A14p5L_02,A14p5L_03
A14.5L	P20509	6.19e-05	0.981842	0.000392688	0.0263204	0.00146011	0.303929	A14p5L_01,A14p5L_02,A14p5L_03
A14.5L	P20531	0.000131801	0.984017	0.0231511	1.58788	0.0810645	0.35917	A14p5L_01,A14p5L_02,A14p5L_03
A14.5L	P20532	3.44e-05	0.989882	0.0320181	2.21617	0.109624	0.380557	A14p5L_01,A14p5L_02,A14p5L_03
A14.5L	P20534	0.000146289	0.994904	0.00100572	0.0674513	0.00373331	0.309518	A14p5L_01,A14p5L_02,A14p5L_03
A14.5L	P20535	0.00434268	0.991115	0.0460685	3.23565	0.152369	0.410265	A14p5L_01,A14p5L_02,A14p5L_03
A14.5L	P20536	6.48e-05	0.996303	0.000785612	0.0526774	0.00291798	0.30939	A14p5L_01,A14p5L_02,A14p5L_03
A14.5L	P20537	4.75e-05	0.994375	0.00162937	0.109346	0.00603808	0.310934	A14p5L_01,A14p5L_02,A14p5L_03
A14.5L	P20538	0.000680989	0.987713	0.00242836	0.163096	0.00897955	0.310899	A14p5L_01,A14p5L_02,A14p5L_03
A14.5L	P20539	0.000277012	0.999212	0.00947086	0.640615	0.0343666	0.331847	A14p5L_01,A14p5L_02,A14p5L_03
A14.5L	P20540	0.000138591	0.992128	0.0542513	3.84335	0.17595	0.426718	A14p5L_01,A14p5L_02,A14p5L_03
A14.5L	P20618	6.73e-05	0.877802	0.0574995	4.0875	0.185059	0.397689	A14p5L_01,A14p5L_02,A14p5L_03
A14.5L	P20632	0.000231211	0.964836	0.0159816	1.08816	0.0570069	0.336761	A14p5L_01,A14p5L_02,A14p5L_03
A14.5L	P20634	0.000118972	0.987056	0.00562483	0.378996	0.0206211	0.318673	A14p5L_01,A14p5L_02,A14p5L_03
A14.5L	P20635	6.54e-05	0.97194	0.00496118	0.334056	0.0182205	0.312363	A14p5L_01,A14p5L_02,A14p5L_03
A14.5L	P20637	7.94e-05	0.998287	0.0169254	1.15353	0.0602253	0.349287	A14p5L_01,A14p5L_02,A14p5L_03
A14.5L	P20638	0.00154017	0.995586	0.0173357	1.18198	0.0616194	0.349418	A14p5L_01,A14p5L_02,A14p5L_03
A14.5L	P20639	0.000178123	0.983602	0.013112	0.890177	0.0471238	0.335776	A14p5L_01,A14p5L_02,A14p5L_03
A14.5L	P20640	0.000300375	0.96607	0.0208823	1.42896	0.0735478	0.348481	A14p5L_01,A14p5L_02,A14p5L_03
A14.5L	P20641_mut	0.000118799	0.972482	0.0308336	2.13157	0.105882	0.372624	A14p5L_01,A14p5L_02,A14p5L_03
A14.5L	P20642	0.000990647	0.988353	0.0276214	1.90321	0.0956231	0.370493	A14p5L_01,A14p5L_02,A14p5L_03
A14.5L	P20643	0.00140876	0.989346	0.0226188	1.55053	0.0793088	0.359618	A14p5L_01,A14p5L_02,A14p5L_03
A14.5L	P20700	0.000155008	0.986023	0.0231392	1.58705	0.0810254	0.359762	A14p5L_01,A14p5L_02,A14p5L_03
A14.5L	P20841	1.77e-06	9.1e-11	0.000442094	0.0296334	0.0016436	0.00112671	A14p5L_02
A14.5L	P20843	0.000928789	0.99475	0.3481	35.7765	0.665281	0.762973	A14p5L_01,A14p5L_02,A14p5L_03
A14.5L	P20978	0.000524434	0.988718	0.0407422	2.84567	0.136511	0.398632	A14p5L_01,A14p5L_02,A14p5L_03
A14.5L	P20979	7.77e-05	0.979742	0.0150334	1.02261	0.0537578	0.339132	A14p5L_01,A14p5L_02,A14p5L_03
A14.5L	P20980	0.000228767	0.990118	0.0206219	1.41076	0.0726792	0.355305	A14p5L_01,A14p5L_02,A14p5L_03
A14.5L	P20981	0.00583113	0.994481	0.0189858	1.29667	0.0671964	0.352926	A14p5L_01,A14p5L_02,A14p5L_03
A14.5L	P20982	0.000427386	0.990729	0.0150463	1.0235	0.0538019	0.342554	A14p5L_01,A14p5L_02,A14p5L_03
A14.5L	P20983	0.00260041	0.991958	0.0274259	1.88935	0.0949931	0.371183	A14p5L_01,A14p5L_02,A14p5L_03
A14.5L	P20985	0.000813548	0.985918	0.0325058	2.25106	0.111158	0.38039	A14p5L_01,A14p5L_02,A14p5L_03
A14.5L	P20986	0.000105563	0.943271	0.00294848	0.198133	0.0108875	0.298491	A14p5L_01,A14p5L_02,A14p5L_03
A14.5L	P20987	0.000572132	0.999637	0.0622395	4.44682	0.198105	0.444224	A14p5L_01,A14p5L_02,A14p5L_03
A14.5L	P20988	0.00220328	0.984754	0.0497105	3.50483	0.162979	0.415563	A14p5L_01,A14p5L_02,A14p5L_03
A14.5L	P20989	0.00269059	0.977521	0.00848466	0.573337	0.0308688	0.322772	A14p5L_01,A14p5L_02,A14p5L_03
A14.5L	P20990	0.00328636	0.994994	0.04754	3.34416	0.156678	0.41441	A14p5L_01,A14p5L_02,A14p5L_03
A14.5L	P20991	0.00832065	0.970348	0.0250159	1.71907	0.0871781	0.359192	A14p5L_01,A14p5L_02,A14p5L_03
A14.5L	P20992	0.000288478	0.942221	0.0182784	1.24745	0.0648113	0.335134	A14p5L_01,A14p5L_02,A14p5L_03
A14.5L	P20993	0.000232512	0.994959	0.0474296	3.33601	0.156356	0.41416	A14p5L_01,A14p5L_02,A14p5L_03
A14.5L	P20994	0.00130166	0.992312	0.00486437	0.327506	0.0178696	0.318416	A14p5L_01,A14p5L_02,A14p5L_03
A14.5L	P20995	3.59e-05	0.97945	0.000245035	0.0164213	0.000911465	0.302815	A14p5L_01,A14p5L_02,A14p5L_03
A14.5L	P20996	0.000544389	0.999513	0.0358907	2.4942	0.121703	0.391811	A14p5L_01,A14p5L_02,A14p5L_03
A14.5L	P20997	0.000256554	0.986534	0.00202189	0.135741	0.00748471	0.309508	A14p5L_01,A14p5L_02,A14p5L_03
A14.5L	P20998	5.66e-05	0.985794	0.00180162	0.120926	0.0066733	0.308722	A14p5L_01,A14p5L_02,A14p5L_03
A14.5L	P20999	6.94e-05	0.971827	0.000103661	0.00694599	0.000385739	0.300103	A14p5L_01,A14p5L_02,A14p5L_03
A14.5L	P21001	5.67e-06	0.625373	0.0676203	4.85914	0.212569	0.338664	A14p5L_01,A14p5L_02
A14.5L	P21004	3.71e-05	0.985274	0.051246	3.61894	0.167397	0.418739	A14p5L_01,A14p5L_02,A14p5L_03
A14.5L	P21008	0.00031454	0.99112	0.0210729	1.44228	0.0741826	0.356645	A14p5L_01,A14p5L_02,A14p5L_03
A14.5L	P21009	0.00012385	0.978563	0.0171324	1.16788	0.060929	0.343684	A14p5L_01,A14p5L_02,A14p5L_03
A14.5L	P21010	5.8e-05	0.979615	0.000715277	0.0479578	0.00265724	0.304063	A14p5L_01,A14p5L_02,A14p5L_03
A14.5L	P21011	2.55e-05	0.629862	0.0529357	3.74493	0.172221	0.312391	A14p5L_01,A14p5L_02
A14.5L	P21012	5.36e-05	0.982106	0.019483	1.3313	0.0688674	0.350219	A14p5L_01,A14p5L_02,A14p5L_03
A14.5L	P21013_mut	9.63e-05	0.972595	0.00379088	0.254956	0.0139664	0.309649	A14p5L_01,A14p5L_02,A14p5L_03
A14.5L	P21014	9.82e-05	0.984829	0.0285025	1.9657	0.0984537	0.371341	A14p5L_01,A14p5L_02,A14p5L_03
A14.5L	P21016	0.00070852	0.95853	0.0124909	0.847473	0.0449648	0.326563	A14p5L_01,A14p5L_02,A14p5L_03
A14.5L	P21017	0.00333956	0.981312	0.0079289	0.535482	0.0288896	0.322588	A14p5L_01,A14p5L_02,A14p5L_03
A14.5L	P21020	2.91e-05	0.623968	0.0185264	1.2647	0.0656486	0.237516	A14p5L_02,A14p5L_03
A14.5L	P21021_mut	0.000321437	0.99935	0.000655062	0.0439179	0.00243394	0.31	A14p5L_01,A14p5L_02,A14p5L_03
A14.5L	P21022	0.000136136	0.981003	0.0205241	1.40393	0.072353	0.352268	A14p5L_01,A14p5L_02,A14p5L_03
A14.5L	P21026	8.57e-05	0.951749	0.00048282	0.0323646	0.0017948	0.294874	A14p5L_01,A14p5L_02,A14p5L_03
A14.5L	P21027	0.000105856	0.96581	0.000489623	0.0328208	0.00182006	0.29923	A14p5L_01,A14p5L_02,A14p5L_03
A14.5L	P21028	0.000963036	0.996374	0.0258021	1.77453	0.089738	0.368933	A14p5L_01,A14p5L_02,A14p5L_03
A14.5L	P21030	0.000138433	0.999362	0.0558644	3.96438	0.180491	0.432063	A14p5L_01,A14p5L_02,A14p5L_03
A14.5L	P21031_mut	0.000427508	0.989728	0.00374635	0.25195	0.013804	0.314826	A14p5L_01,A14p5L_02,A14p5L_03
A14.5L	P21032	0.000381577	0.992007	0.0289231	1.99556	0.0998003	0.37448	A14p5L_01,A14p5L_02,A14p5L_03
A14.5L	P21033_mut	0.000889812	0.994055	0.0138959	0.944145	0.0498383	0.340866	A14p5L_01,A14p5L_02,A14p5L_03
A14.5L	P21034	0.000232615	0.965294	0.00617677	0.416416	0.0226111	0.313324	A14p5L_01,A14p5L_02,A14p5L_03
A14.5L	P21036	4.38e-05	0.982205	0.0260909	1.79492	0.0906757	0.365199	A14p5L_01,A14p5L_02,A14p5L_03
A14.5L	P21037	7.11e-05	0.965724	0.0191544	1.30841	0.0677637	0.344408	A14p5L_01,A14p5L_02,A14p5L_03
A14.5L	P21038	0.000125595	0.963519	0.0268802	1.85072	0.0932319	0.361187	A14p5L_01,A14p5L_02,A14p5L_03
A14.5L	P21039	0.000102198	0.998369	0.0235192	1.61374	0.0822761	0.364428	A14p5L_01,A14p5L_02,A14p5L_03
A14.5L	P21040	0.00172116	0.992677	0.0272995	1.8804	0.0945858	0.37112	A14p5L_01,A14p5L_02,A14p5L_03
A14.5L	P21041	5.91e-05	0.956064	0.00994739	0.673172	0.0360502	0.319688	A14p5L_01,A14p5L_02,A14p5L_03
A14.5L	P21042	2.16e-05	0.972627	0.00420921	0.283209	0.0154901	0.310703	A14p5L_01,A14p5L_02,A14p5L_03
A14.5L	P21043	9.53e-05	0.981806	0.0142966	0.971767	0.0512218	0.33803	A14p5L_01,A14p5L_02,A14p5L_03
A14.5L	P21046	5.36e-05	0.991385	0.00160855	0.107946	0.00596126	0.309959	A14p5L_01,A14p5L_02,A14p5L_03
A14.5L	P21047	0.000274989	0.985872	0.0307858	2.12817	0.105731	0.376652	A14p5L_01,A14p5L_02,A14p5L_03
A14.5L	P21049	0.000415923	0.990042	0.0283728	1.95649	0.0980377	0.372666	A14p5L_01,A14p5L_02,A14p5L_03
A14.5L	P21050	0.00100224	0.986707	0.0243984	1.67557	0.0851602	0.362813	A14p5L_01,A14p5L_02,A14p5L_03
A14.5L	P21052	0.000288965	0.960101	0.0217429	1.48915	0.0764093	0.348601	A14p5L_01,A14p5L_02,A14p5L_03
A14.5L	P21053	6.01e-05	0.976764	0.0159052	1.08287	0.0567456	0.340261	A14p5L_01,A14p5L_02,A14p5L_03
A14.5L	P21054	0.000216422	0.992271	0.00847429	0.57263	0.0308319	0.327282	A14p5L_01,A14p5L_02,A14p5L_03
A14.5L	P21057	0.00523829	0.995712	0.0268818	1.85084	0.0932373	0.371153	A14p5L_01,A14p5L_02,A14p5L_03
A14.5L	P21058	0.000323398	0.980272	0.00377966	0.254198	0.0139255	0.311991	A14p5L_01,A14p5L_02,A14p5L_03
A14.5L	P21060	0.000221537	0.94103	0.0374577	2.60733	0.126524	0.377071	A14p5L_01,A14p5L_02,A14p5L_03
A14.5L	P21061	0.000166951	0.999593	0.0791843	5.76158	0.242475	0.474624	A14p5L_01,A14p5L_02,A14p5L_03
A14.5L	P21062	3.54e-05	0.95899	0.000555095	0.037212	0.00206307	0.297292	A14p5L_01,A14p5L_02,A14p5L_03
A14.5L	P21063	0.000104438	0.987371	0.00052381	0.0351137	0.00194696	0.305969	A14p5L_01,A14p5L_02,A14p5L_03
A14.5L	P21064	1.4e-05	0.513849	9.78e-05	0.0065539	0.000363973	0.158788	A14p5L_01,A14p5L_02
A14.5L	P21065	0.000334793	0.968177	0.0302114	2.08722	0.103908	0.369944	A14p5L_01,A14p5L_02,A14p5L_03
A14.5L	P21066_mut	0.000764533	0.968717	0.00792517	0.535228	0.0288763	0.318678	A14p5L_01,A14p5L_02,A14p5L_03
A14.5L	P21067	0.000240289	0.978157	0.0376954	2.62453	0.127253	0.389025	A14p5L_01,A14p5L_02,A14p5L_03
A14.5L	P21068	0.000100762	0.985093	0.000553628	0.0371136	0.00205763	0.305342	A14p5L_01,A14p5L_02,A14p5L_03
A14.5L	P21069	3.13e-05	0.967163	0.00751154	0.507082	0.0273994	0.317181	A14p5L_01,A14p5L_02,A14p5L_03
A14.5L	P21070	0.000654248	0.949208	0.0630671	4.50992	0.200353	0.430207	A14p5L_01,A14p5L_02,A14p5L_03
A14.5L	P21073	0.000148955	0.994972	0.000995818	0.0667863	0.00369663	0.309514	A14p5L_01,A14p5L_02,A14p5L_03
A14.5L	P21075	8.86e-05	0.967542	0.028487	1.9646	0.098404	0.365973	A14p5L_01,A14p5L_02,A14p5L_03
A14.5L	P21076	9.49e-06	0.981426	0.00602054	0.405819	0.0220484	0.317914	A14p5L_01,A14p5L_02,A14p5L_03
A14.5L	P21077	0.000241936	0.983056	0.0340156	2.3593	0.115883	0.382743	A14p5L_01,A14p5L_02,A14p5L_03
A14.5L	P21079	0.000112549	0.985291	0.0209347	1.43261	0.0737221	0.35453	A14p5L_01,A14p5L_02,A14p5L_03
A14.5L	P21080	0.000113543	0.972951	0.0196193	1.3408	0.0693247	0.347708	A14p5L_01,A14p5L_02,A14p5L_03
A14.5L	P21081	0.00100528	0.981562	0.0145325	0.988034	0.0520346	0.338518	A14p5L_01,A14p5L_02,A14p5L_03
A14.5L	P21082	0.000242326	0.985888	0.00749822	0.506176	0.0273518	0.322927	A14p5L_01,A14p5L_02,A14p5L_03
A14.5L	P21083	0.000952649	0.970261	0.0648166	4.6437	0.205077	0.439942	A14p5L_01,A14p5L_02,A14p5L_03
A14.5L	P21087	0.000176558	0.981759	0.00614924	0.414548	0.022512	0.318335	A14p5L_01,A14p5L_02,A14p5L_03
A14.5L	P21089	0.000290258	0.97293	0.032096	2.22174	0.109869	0.375496	A14p5L_01,A14p5L_02,A14p5L_03
A14.5L	P21090	5.7e-05	0.985308	0.000279968	0.0187631	0.00104131	0.304711	A14p5L_01,A14p5L_02,A14p5L_03
A14.5L	P21092	1.75e-05	0.521305	0.0553876	3.92856	0.179153	0.283649	A14p5L_01,A14p5L_02
A14.5L	P21093	9.26e-05	0.965022	0.000640058	0.0429113	0.00237829	0.299369	A14p5L_01,A14p5L_02,A14p5L_03
A14.5L	P21095	7.31e-05	0.974998	0.000916081	0.0614337	0.00340137	0.303148	A14p5L_01,A14p5L_02,A14p5L_03
A14.5L	P21096	0.002493	0.967	0.00257166	0.172745	0.00950574	0.30488	A14p5L_01,A14p5L_02,A14p5L_03
A14.5L	P21097	0.000476789	0.978032	0.0201736	1.37946	0.0711814	0.350551	A14p5L_01,A14p5L_02,A14p5L_03
A14.5L	P21098	0.000379435	0.982647	0.000989365	0.0663531	0.00367274	0.305696	A14p5L_01,A14p5L_02,A14p5L_03
A14.5L	P21100	0.0192282	0.988911	0.01235	0.837798	0.0444743	0.335711	A14p5L_01,A14p5L_02,A14p5L_03
A14.5L	P21102	2.32e-05	9.1e-11	0.00193866	0.130143	0.00717826	0.0049209	A14p5L_03
A14.5L	P21106	0.000389783	0.991754	0.00107214	0.0719105	0.00397913	0.308716	A14p5L_01,A14p5L_02,A14p5L_03
A14.5L	P21114	7.07e-05	0.993161	0.00689003	0.464835	0.0251741	0.323678	A14p5L_01,A14p5L_02,A14p5L_03
A14.5L	P21115	0.000469101	0.987441	0.0428042	2.99613	0.142699	0.40248	A14p5L_01,A14p5L_02,A14p5L_03
A14.5L	P21132	0.000105449	0.975896	0.0256045	1.76058	0.0890955	0.36217	A14p5L_01,A14p5L_02,A14p5L_03
A14.5L	P21281	7.24e-05	0.964131	0.0274126	1.88841	0.0949504	0.362553	A14p5L_01,A14p5L_02,A14p5L_03
A14.5L	P21283	2.02e-05	0.619309	0.0385022	2.68294	0.129718	0.279998	A14p5L_01,A14p5L_02
A14.5L	P21399	7.15e-06	0.98742	0.0443294	3.10784	0.147236	0.405581	A14p5L_01,A14p5L_02,A14p5L_03
A14.5L	P21589	4.57e-05	9.1e-11	0.0008862	0.059428	0.00329069	0.00225608	A14p5L_01
A14.5L	P21796	0.0202384	0.976258	0.217627	18.6369	0.508692	0.650039	A14p5L_01,A14p5L_02,A14p5L_03
A14.5L	P21912	0.000168454	0.997458	0.00807829	0.545654	0.0294222	0.327916	A14p5L_01,A14p5L_02,A14p5L_03
A14.5L	P21953	2.82e-05	9.1e-11	0.018627	1.27169	0.0659877	0.0452354	A14p5L_02
A14.5L	P21980	6.11e-05	0.980426	0.0145702	0.990636	0.0521644	0.33825	A14p5L_01,A14p5L_02,A14p5L_03
A14.5L	P22087	0.000512678	0.982043	0.0164939	1.12362	0.0587558	0.343271	A14p5L_01,A14p5L_02,A14p5L_03
A14.5L	P22102	3.42e-05	0.965798	0.0316784	2.19189	0.108553	0.372392	A14p5L_01,A14p5L_02,A14p5L_03
A14.5L	P22413	1.71e-06	0.625238	0.00750035	0.506321	0.0273593	0.21166	A14p5L_02,A14p5L_03
A14.5L	P22695	0.000277129	0.983286	0.0203207	1.38973	0.0716734	0.352508	A14p5L_01,A14p5L_02,A14p5L_03
A14.5L	P22735	2.61e-06	9.1e-11	0.0475488	3.34481	0.156704	0.107422	A14p5L_01
A14.5L	P23378	2.79e-06	0.620372	0.0136551	0.927555	0.0490055	0.224997	A14p5L_01,A14p5L_02
A14.5L	P23526	7.02e-05	0.958697	0.0472712	3.32431	0.155893	0.402654	A14p5L_01,A14p5L_02,A14p5L_03
A14.5L	P23921	2.95e-05	0.9928	0.00728097	0.491403	0.0265747	0.324526	A14p5L_01,A14p5L_02,A14p5L_03
A14.5L	P24386	3.41e-06	0.514703	0.0333212	2.30948	0.113714	0.236753	A14p5L_01,A14p5L_02
A14.5L	P24534	0.000471433	0.992183	0.0250516	1.72158	0.0872944	0.365962	A14p5L_01,A14p5L_02,A14p5L_03
A14.5L	P24844	0.0191704	0.971973	0.0881989	6.48094	0.264734	0.481475	A14p5L_01,A14p5L_02,A14p5L_03
A14.5L	P25205	8.23e-05	0.987899	0.0203261	1.3901	0.0716914	0.353942	A14p5L_01,A14p5L_02,A14p5L_03
A14.5L	P25398	0.00315999	0.990696	0.0141927	0.964602	0.0508633	0.340546	A14p5L_01,A14p5L_02,A14p5L_03
A14.5L	P25686	2.74e-05	0.986729	0.049526	3.49114	0.162446	0.415794	A14p5L_01,A14p5L_02,A14p5L_03
A14.5L	P25815	5.27e-05	0.973324	0.0278978	1.9228	0.0965124	0.36646	A14p5L_01,A14p5L_02,A14p5L_03
A14.5L	P26196	0.00014597	0.996464	0.0182612	1.24626	0.0647534	0.351829	A14p5L_01,A14p5L_02,A14p5L_03
A14.5L	P26373	0.000451932	9.1e-11	0.0137146	0.931654	0.0492114	0.0337376	A14p5L_02
A14.5L	P26447	0.00100173	0.987304	0.0123507	0.837842	0.0444766	0.335108	A14p5L_01,A14p5L_02,A14p5L_03
A14.5L	P26572	1.15e-05	0.629798	0.0510719	3.60598	0.166897	0.308721	A14p5L_01,A14p5L_02
A14.5L	P26583	0.000677785	0.933232	0.0110086	0.745789	0.0397843	0.315207	A14p5L_01,A14p5L_02,A14p5L_03
A14.5L	P26641	0.000230413	0.994451	0.0310351	2.14595	0.10652	0.37984	A14p5L_01,A14p5L_02,A14p5L_03
A14.5L	P27105	0.00128142	0.984373	0.0199682	1.36513	0.0704941	0.352041	A14p5L_01,A14p5L_02,A14p5L_03
A14.5L	P27144	9.85e-06	9.1e-11	0.00937093	0.633792	0.034013	0.0233163	A14p5L_01
A14.5L	P27169	1.21e-05	9.1e-11	0.00456533	0.30728	0.0167846	0.0115061	A14p5L_01
A14.5L	P27216-2	6.27e-05	0.943888	0.00293577	0.197276	0.0108409	0.29865	A14p5L_01,A14p5L_02,A14p5L_03
A14.5L	P27348	0.000867717	0.965104	0.0170276	1.16061	0.0605728	0.339292	A14p5L_01,A14p5L_02,A14p5L_03
A14.5L	P27482	0.000409078	0.956457	0.0662808	4.75605	0.209001	0.438371	A14p5L_01,A14p5L_02,A14p5L_03
A14.5L	P27694	3.26e-05	0.97414	0.0194042	1.32581	0.0686031	0.34758	A14p5L_01,A14p5L_02,A14p5L_03
A14.5L	P27695	0.000337428	0.719497	0.00594725	0.40085	0.0217843	0.236922	A14p5L_01,A14p5L_02,A14p5L_03
A14.5L	P27708	7.36e-05	0.962615	0.22032	18.9327	0.512627	0.648407	A14p5L_01,A14p5L_02,A14p5L_03
A14.5L	P28066	9.32e-05	0.979738	0.0389801	2.7176	0.131173	0.3922	A14p5L_01,A14p5L_02,A14p5L_03
A14.5L	P28070	5.95e-05	0.995116	0.00903011	0.610531	0.0328057	0.329512	A14p5L_01,A14p5L_02,A14p5L_03
A14.5L	P28072	9.33e-05	0.975938	0.0334891	2.32151	0.114239	0.379419	A14p5L_01,A14p5L_02,A14p5L_03
A14.5L	P28289	0.000116289	0.995449	0.053818	3.8109	0.174725	0.426902	A14p5L_01,A14p5L_02,A14p5L_03
A14.5L	P28328	5.02e-06	9.1e-11	0.0467576	3.28643	0.154391	0.105836	A14p5L_02
A14.5L	P28482	6.49e-05	0.998144	0.00869053	0.58737	0.0316005	0.32962	A14p5L_01,A14p5L_02,A14p5L_03
A14.5L	P28562	2.12e-05	0.952846	0.0356349	2.47576	0.120912	0.376868	A14p5L_01,A14p5L_02,A14p5L_03
A14.5L	P28907	1.9e-05	0.625465	0.0299869	2.07123	0.103194	0.263715	A14p5L_02,A14p5L_03
A14.5L	P29083	3.7e-06	9.1e-11	0.0273526	1.88416	0.094757	0.0649569	A14p5L_03
A14.5L	P29084	4.3e-05	0.958406	0.0182536	1.24573	0.0647277	0.340069	A14p5L_01,A14p5L_02,A14p5L_03
A14.5L	P29317	4.2e-05	0.980018	0.0302679	2.09125	0.104088	0.373718	A14p5L_01,A14p5L_02,A14p5L_03
A14.5L	P29966	9.64e-05	0.933592	0.0160041	1.08971	0.0570838	0.327173	A14p5L_01,A14p5L_02,A14p5L_03
A14.5L	P29992	5.46e-05	0.954429	0.0196206	1.34089	0.0693294	0.341996	A14p5L_01,A14p5L_02,A14p5L_03
A14.5L	P30041	0.000132415	0.988559	0.0132277	0.898139	0.0475253	0.33758	A14p5L_01,A14p5L_02,A14p5L_03
A14.5L	P30043	8.71e-05	9.1e-11	0.0715211	5.16104	0.222833	0.152755	A14p5L_02
A14.5L	P30049	0.000950412	0.975475	0.0452376	3.17453	0.149922	0.403742	A14p5L_01,A14p5L_02,A14p5L_03
A14.5L	P30050	0.00161419	0.982896	0.013033	0.884743	0.0468496	0.335378	A14p5L_01,A14p5L_02,A14p5L_03
A14.5L	P30084	4.91e-05	0.962368	0.0187997	1.28372	0.0665699	0.342554	A14p5L_01,A14p5L_02,A14p5L_03
A14.5L	P30086	7.31e-05	0.985342	0.0296811	2.04946	0.10222	0.374081	A14p5L_01,A14p5L_02,A14p5L_03
A14.5L	P30405	5.19e-05	0.630177	0.0108572	0.735418	0.0392528	0.221337	A14p5L_01,A14p5L_03
A14.5L	P30414	8.66e-06	0.975544	0.010398	0.703984	0.0376382	0.326786	A14p5L_01,A14p5L_02,A14p5L_03
A14.5L	P30520	3.13e-05	0.989235	0.0199021	1.36052	0.0702727	0.353381	A14p5L_01,A14p5L_02,A14p5L_03
A14.5L	P30533	0.000166166	0.893196	0.0133605	0.907275	0.0479855	0.308473	A14p5L_01,A14p5L_02,A14p5L_03
A14.5L	P30740	8.65e-06	0.609875	0.00278506	0.18712	0.0102886	0.195218	A14p5L_01,A14p5L_02
A14.5L	P30825	4.31e-05	0.995893	0.0885144	6.50637	0.265497	0.489264	A14p5L_01,A14p5L_02,A14p5L_03
A14.5L	P30837	0.000308264	0.987267	0.0192439	1.31464	0.0680643	0.351262	A14p5L_01,A14p5L_02,A14p5L_03
A14.5L	P31153	0.000192495	0.980392	0.0137294	0.932673	0.0492626	0.336252	A14p5L_01,A14p5L_02,A14p5L_03
A14.5L	P31644	3e-05	0.983709	0.0431784	3.02351	0.143815	0.402091	A14p5L_01,A14p5L_02,A14p5L_03
A14.5L	P31689	0.000385422	0.972645	0.0140759	0.956547	0.05046	0.334683	A14p5L_01,A14p5L_02,A14p5L_03
A14.5L	P31930	0.000222726	0.987542	0.0117176	0.794389	0.0422674	0.333662	A14p5L_01,A14p5L_02,A14p5L_03
A14.5L	P31937	4.35e-05	0.525372	0.039037	2.72173	0.131347	0.252133	A14p5L_01,A14p5L_02
A14.5L	P31946-2	3.54e-05	0.559158	0.028229	1.94628	0.0975763	0.239407	A14p5L_02,A14p5L_03
A14.5L	P31947	0.000113192	9.1e-11	0.144221	11.2913	0.385483	0.264253	A14p5L_02
A14.5L	P31949	0.000458551	0.986488	0.0156726	1.06679	0.0559499	0.342718	A14p5L_01,A14p5L_02,A14p5L_03
A14.5L	P32119	1.17e-05	9.1e-11	0.0189774	1.29608	0.0671681	0.0460445	A14p5L_01
A14.5L	P32320	4.8e-05	9.1e-11	0.00956438	0.647002	0.0346974	0.0237857	A14p5L_02
A14.5L	P32322-3	2.44e-05	9.1e-11	0.163277	13.0743	0.420742	0.288423	A14p5L_01
A14.5L	P33176	2.49e-05	0.985843	0.017421	1.1879	0.0619089	0.346602	A14p5L_01,A14p5L_02,A14p5L_03
A14.5L	P33897	8.95e-06	0.629106	0.0957669	7.09594	0.282753	0.387928	A14p5L_01,A14p5L_02
A14.5L	P34932	4.65e-05	0.962675	0.0342339	2.37498	0.116563	0.37692	A14p5L_01,A14p5L_02,A14p5L_03
A14.5L	P34947	3.65e-06	9.1e-11	0.0593614	4.22821	0.190218	0.130396	A14p5L_02
A14.5L	P35052	6.01e-05	0.621522	0.0181214	1.23654	0.0642809	0.235824	A14p5L_01,A14p5L_02
A14.5L	P35244	7.01e-05	0.573118	0.0290215	2.00256	0.100115	0.245455	A14p5L_02,A14p5L_03
A14.5L	P35250	0.000122723	0.958202	0.0974414	7.23341	0.28666	0.492143	A14p5L_01,A14p5L_02,A14p5L_03
A14.5L	P35268	0.00389656	0.949052	0.0148006	1.00654	0.0529574	0.329137	A14p5L_01,A14p5L_02,A14p5L_03
A14.5L	P35270	4.18e-05	0.925076	0.012371	0.839236	0.0445473	0.315951	A14p5L_01,A14p5L_02,A14p5L_03
A14.5L	P35354	8.73e-06	0.903508	0.134374	10.4007	0.366212	0.529801	A14p5L_01,A14p5L_02,A14p5L_03
A14.5L	P35568	7.51e-06	0.999774	0.0159174	1.08371	0.0567873	0.347389	A14p5L_01,A14p5L_02,A14p5L_03
A14.5L	P35580-2	3.05e-05	0.926062	0.0376924	2.62431	0.127243	0.372945	A14p5L_01,A14p5L_02,A14p5L_03
A14.5L	P35580-5	9.86e-06	0.938647	0.0283477	1.95471	0.0979573	0.356752	A14p5L_01,A14p5L_02,A14p5L_03
A14.5L	P35754	0.000272812	0.998031	0.00386094	0.259686	0.0142218	0.317673	A14p5L_01,A14p5L_02,A14p5L_03
A14.5L	P35914	2.82e-05	0.995307	0.00613816	0.413797	0.0224721	0.322487	A14p5L_01,A14p5L_02,A14p5L_03
A14.5L	P36404	5.39e-05	0.584161	0.0278993	1.9229	0.0965169	0.246395	A14p5L_01,A14p5L_02
A14.5L	P36405	7.79e-05	0.992554	0.0228895	1.56952	0.0802024	0.361213	A14p5L_01,A14p5L_02,A14p5L_03
A14.5L	P36507	4.88e-05	0.89423	0.0319412	2.21067	0.109381	0.350879	A14p5L_01,A14p5L_02,A14p5L_03
A14.5L	P36542	0.00123405	0.997474	0.0475438	3.34444	0.156689	0.41517	A14p5L_01,A14p5L_02,A14p5L_03
A14.5L	P36551	2.6e-05	0.993141	0.00829232	0.560231	0.0301845	0.327106	A14p5L_01,A14p5L_02,A14p5L_03
A14.5L	P36954	8.56e-05	0.572807	0.0118644	0.80446	0.0427803	0.206055	A14p5L_02,A14p5L_03
A14.5L	P37108	0.00142826	0.992073	0.00853299	0.576631	0.0310407	0.327372	A14p5L_01,A14p5L_02,A14p5L_03
A14.5L	P37198	6.2e-05	0.991392	0.0890002	6.54557	0.26667	0.48868	A14p5L_01,A14p5L_02,A14p5L_03
A14.5L	P38432	5.86e-05	0.992797	0.0133377	0.905705	0.0479064	0.339148	A14p5L_01,A14p5L_02,A14p5L_03
A14.5L	P38919	9.07e-05	0.989851	0.020153	1.37802	0.0711127	0.354148	A14p5L_01,A14p5L_02,A14p5L_03
A14.5L	P39019	0.0118386	0.979882	0.0163138	1.11115	0.0581415	0.34225	A14p5L_01,A14p5L_02,A14p5L_03
A14.5L	P40222	4e-06	9.1e-11	0.0478497	3.36704	0.157581	0.108024	A14p5L_02
A14.5L	P40227	0.000247338	0.998785	0.02775	1.91232	0.0960369	0.373991	A14p5L_01,A14p5L_02,A14p5L_03
A14.5L	P40261	0.000138368	0.985799	0.041192	2.87843	0.137866	0.398658	A14p5L_01,A14p5L_02,A14p5L_03
A14.5L	P40938	0.000105649	0.980564	0.0758947	5.50256	0.234126	0.46303	A14p5L_01,A14p5L_02,A14p5L_03
A14.5L	P41091	9.52e-05	0.983877	0.00769176	0.519343	0.0280433	0.32278	A14p5L_01,A14p5L_02,A14p5L_03
A14.5L	P41162	3.04e-06	0.513932	0.0535794	3.79305	0.174049	0.277876	A14p5L_01,A14p5L_02
A14.5L	P41208	2.93e-05	0.884297	0.0186491	1.27323	0.0660622	0.318119	A14p5L_01,A14p5L_02,A14p5L_03
A14.5L	P41212	1.95e-06	9.1e-11	0.00130032	0.0872352	0.00482302	0.00330624	A14p5L_03
A14.5L	P41240	3.07e-05	0.99653	0.0122844	0.833291	0.0442456	0.337791	A14p5L_01,A14p5L_02,A14p5L_03
A14.5L	P41250-2	9.59e-06	0.896552	0.00308242	0.20716	0.011378	0.284413	A14p5L_01,A14p5L_02,A14p5L_03
A14.5L	P41743	1.91e-05	0.998743	0.0213921	1.4646	0.0752445	0.359723	A14p5L_01,A14p5L_02,A14p5L_03
A14.5L	P42025	1.85e-05	0.98992	0.0325604	2.25497	0.111329	0.381737	A14p5L_01,A14p5L_02,A14p5L_03
A14.5L	P42166	5.91e-05	0.992912	0.0180968	1.23483	0.0641976	0.350352	A14p5L_01,A14p5L_02,A14p5L_03
A14.5L	P42167	0.000253694	0.995092	0.0334801	2.32087	0.114211	0.38531	A14p5L_01,A14p5L_02,A14p5L_03
A14.5L	P42285	3.84e-05	0.983354	0.0172364	1.1751	0.0612824	0.345404	A14p5L_01,A14p5L_02,A14p5L_03
A14.5L	P42336	1.42e-05	0.614711	0.0920478	6.79243	0.273972	0.377467	A14p5L_01,A14p5L_02
A14.5L	P42338	2.02e-05	0.963512	0.0380792	2.6523	0.128426	0.38531	A14p5L_01,A14p5L_02,A14p5L_03
A14.5L	P42356	1.34e-05	0.942423	0.0292971	2.02215	0.100996	0.359999	A14p5L_01,A14p5L_02,A14p5L_03
A14.5L	P42677	0.00404402	0.987776	0.0262596	1.80684	0.091223	0.367317	A14p5L_01,A14p5L_02,A14p5L_03
A14.5L	P42694	1.93e-06	0.606579	0.173667	14.0811	0.438923	0.488034	A14p5L_01,A14p5L_02
A14.5L	P42696	9.93e-05	0.621315	0.0310878	2.14971	0.106687	0.26483	A14p5L_01,A14p5L_02
A14.5L	P42702	1.1e-06	9.1e-11	0.00143292	0.0961434	0.00531292	0.00364207	A14p5L_02
A14.5L	P42765	1.18e-05	9.1e-11	0.00899723	0.608287	0.0326891	0.0224087	A14p5L_02
A14.5L	P42766	0.00536886	0.994676	0.0157063	1.06912	0.0560653	0.345353	A14p5L_01,A14p5L_02,A14p5L_03
A14.5L	P42830	1.34e-05	9.1e-11	0.0164814	1.12276	0.0587131	0.0402485	A14p5L_02
A14.5L	P43007	1.14e-05	0.919555	0.0351491	2.44078	0.119407	0.365565	A14p5L_01,A14p5L_02,A14p5L_03
A14.5L	P43378	7.01e-05	0.992099	0.0332837	2.30678	0.113597	0.383964	A14p5L_01,A14p5L_02,A14p5L_03
A14.5L	P43686	0.000141167	0.974111	0.0348617	2.4201	0.118516	0.381787	A14p5L_01,A14p5L_02,A14p5L_03
A14.5L	P45880-2	0.000300401	0.629732	0.242541	21.4537	0.543769	0.567052	A14p5L_01,A14p5L_02
A14.5L	P45954	4.85e-05	0.630878	0.0343311	2.38196	0.116866	0.274758	A14p5L_01,A14p5L_02
A14.5L	P45973	0.000484812	0.995715	0.0115409	0.782265	0.0416491	0.335762	A14p5L_01,A14p5L_02,A14p5L_03
A14.5L	P46013	8.43e-06	0.994176	0.0261125	1.79644	0.0907458	0.36894	A14p5L_01,A14p5L_02,A14p5L_03
A14.5L	P46019	8.66e-06	0.954844	0.0404554	2.82479	0.135645	0.387584	A14p5L_01,A14p5L_02,A14p5L_03
A14.5L	P46060	8.13e-05	0.97575	0.0311508	2.15421	0.106886	0.37432	A14p5L_01,A14p5L_02,A14p5L_03
A14.5L	P46063	1.4e-05	0.932615	0.0144288	0.98088	0.0516773	0.323165	A14p5L_01,A14p5L_02,A14p5L_03
A14.5L	P46108	7.15e-06	9.1e-11	0.113997	8.6205	0.323829	0.221988	A14p5L_02
A14.5L	P46109	5.59e-05	0.985562	0.00580769	0.391388	0.021281	0.318664	A14p5L_01,A14p5L_02,A14p5L_03
A14.5L	P46199	1.44e-05	0.975646	0.00483513	0.325528	0.0177636	0.313193	A14p5L_01,A14p5L_02,A14p5L_03
A14.5L	P46778	0.00210563	0.988044	0.0194244	1.32722	0.0686709	0.351928	A14p5L_01,A14p5L_02,A14p5L_03
A14.5L	P46779	0.00272096	0.966456	0.032107	2.22253	0.109904	0.373537	A14p5L_01,A14p5L_02,A14p5L_03
A14.5L	P46781	0.00253159	0.985373	0.0194217	1.32702	0.0686616	0.351101	A14p5L_01,A14p5L_02,A14p5L_03
A14.5L	P46821	1.61e-05	0.969159	0.0197363	1.34896	0.0697173	0.346807	A14p5L_01,A14p5L_02,A14p5L_03
A14.5L	P47712	3.8e-05	0.990674	0.034712	2.40934	0.118051	0.386578	A14p5L_01,A14p5L_02,A14p5L_03
A14.5L	P47736-4	8.49e-06	0.985816	0.0173854	1.18543	0.061788	0.34651	A14p5L_01,A14p5L_02,A14p5L_03
A14.5L	P47755	0.00411598	0.980092	0.0231636	1.58876	0.0811059	0.358011	A14p5L_01,A14p5L_02,A14p5L_03
A14.5L	P47974	4.76e-06	9.1e-11	0.0293256	2.02417	0.101086	0.0692958	A14p5L_02
A14.5L	P47985	0.000331139	0.986903	0.0161106	1.09708	0.0574476	0.343872	A14p5L_01,A14p5L_02,A14p5L_03
A14.5L	P47989	6.18e-07	9.1e-11	0.0135589	0.920936	0.0486728	0.0333657	A14p5L_02
A14.5L	P48047	0.00202347	0.997515	0.0120748	0.818899	0.0435147	0.337605	A14p5L_01,A14p5L_02,A14p5L_03
A14.5L	P48163	5.58e-06	0.629214	0.0469393	3.29982	0.154923	0.300332	A14p5L_01,A14p5L_03
A14.5L	P48200	8.05e-07	0.628984	0.0461454	3.24132	0.152595	0.298666	A14p5L_01,A14p5L_02
A14.5L	P48507	0.000248621	0.996719	0.0188896	1.28997	0.0668727	0.353361	A14p5L_01,A14p5L_02,A14p5L_03
A14.5L	P48553	2e-06	0.939345	0.045793	3.21537	0.151558	0.393711	A14p5L_01,A14p5L_02,A14p5L_03
A14.5L	P48634	9.59e-07	9.1e-11	0.00330235	0.22199	0.0121825	0.00835126	A14p5L_01
A14.5L	P48651	0.000101223	0.949962	0.0714991	5.15932	0.222775	0.445807	A14p5L_01,A14p5L_02,A14p5L_03
A14.5L	P48723	2.3e-05	0.991211	0.0532443	3.76799	0.173098	0.424479	A14p5L_01,A14p5L_02,A14p5L_03
A14.5L	P49006	8.22e-05	0.875961	0.00942499	0.637483	0.0342043	0.293708	A14p5L_01,A14p5L_02,A14p5L_03
A14.5L	P49189	3.77e-06	9.1e-11	0.00779539	0.526395	0.0284132	0.0194776	A14p5L_02
A14.5L	P49207	0.00418025	0.981976	0.0201879	1.38046	0.0712294	0.351822	A14p5L_01,A14p5L_02,A14p5L_03
A14.5L	P49257	5.2e-05	0.975101	0.032177	2.22753	0.110124	0.376339	A14p5L_01,A14p5L_02,A14p5L_03
A14.5L	P49327	2.94e-05	0.981436	0.0581229	4.13455	0.186792	0.43085	A14p5L_01,A14p5L_02,A14p5L_03
A14.5L	P49411	0.00109554	0.992899	0.00823071	0.556034	0.0299652	0.326887	A14p5L_01,A14p5L_02,A14p5L_03
A14.5L	P49427	3.01e-05	0.967021	0.00461283	0.310492	0.016957	0.309979	A14p5L_01,A14p5L_02,A14p5L_03
A14.5L	P49454	1.73e-06	9.1e-11	0.0218499	1.49664	0.0767641	0.0526226	A14p5L_02
A14.5L	P49458	0.00225907	0.990838	0.00970452	0.656575	0.0351927	0.329842	A14p5L_01,A14p5L_02,A14p5L_03
A14.5L	P49721	7.43e-05	0.990137	0.0375358	2.61298	0.126764	0.392385	A14p5L_01,A14p5L_02,A14p5L_03
A14.5L	P49755	0.00109421	0.991124	0.0728787	5.26671	0.226362	0.460972	A14p5L_01,A14p5L_02,A14p5L_03
A14.5L	P49756	0.000101412	0.991891	0.0154518	1.05152	0.0551936	0.343864	A14p5L_01,A14p5L_02,A14p5L_03
A14.5L	P49770	4.96e-05	0.994242	0.100258	7.46578	0.293169	0.507724	A14p5L_01,A14p5L_02,A14p5L_03
A14.5L	P49773	0.000166953	0.986183	0.0230645	1.5818	0.0807792	0.359643	A14p5L_01,A14p5L_02,A14p5L_03
A14.5L	P49792	3.13e-05	0.98463	0.0151742	1.03233	0.054241	0.340971	A14p5L_01,A14p5L_02,A14p5L_03
A14.5L	P49795	3.64e-05	0.625903	0.0147532	1.00326	0.0527943	0.229301	A14p5L_01,A14p5L_02
A14.5L	P50148	1.44e-05	9.1e-11	0.0101564	0.687459	0.0367872	0.0252181	A14p5L_02
A14.5L	P50151	0.000401646	0.621339	0.0234937	1.61195	0.0821922	0.248048	A14p5L_02,A14p5L_03
A14.5L	P50238	0.0153785	0.966045	0.0107039	0.724919	0.0387141	0.324685	A14p5L_01,A14p5L_02,A14p5L_03
A14.5L	P50416	0.000102206	0.986838	0.0208036	1.42345	0.0732853	0.354708	A14p5L_01,A14p5L_02,A14p5L_03
A14.5L	P50443	2.9e-05	0.96968	0.0351865	2.44347	0.119523	0.38111	A14p5L_01,A14p5L_02,A14p5L_03
A14.5L	P50453	1.38e-05	0.978919	0.00568413	0.383014	0.0208352	0.316309	A14p5L_01,A14p5L_02,A14p5L_03
A14.5L	P50552	3.74e-05	0.979974	0.0641363	4.59163	0.203245	0.441678	A14p5L_01,A14p5L_02,A14p5L_03
A14.5L	P50748	7.5e-06	0.975402	0.0715298	5.16171	0.222855	0.45371	A14p5L_01,A14p5L_02,A14p5L_03
A14.5L	P50749	5.12e-07	9.1e-11	0.0241312	1.65677	0.0842848	0.0577781	A14p5L_03
A14.5L	P50990	0.00016783	0.994449	0.0162533	1.10697	0.0579352	0.346533	A14p5L_01,A14p5L_02,A14p5L_03
A14.5L	P50991	0.000152727	0.997854	0.0203334	1.39061	0.0717157	0.357031	A14p5L_01,A14p5L_02,A14p5L_03
A14.5L	P51116	6.32e-05	0.961995	0.0256628	1.76469	0.0892851	0.35801	A14p5L_01,A14p5L_02,A14p5L_03
A14.5L	P51151	0.000142053	0.98081	0.0362846	2.5226	0.122918	0.386872	A14p5L_01,A14p5L_02,A14p5L_03
A14.5L	P51153	0.000461462	0.999196	0.0261355	1.79807	0.0908207	0.370543	A14p5L_01,A14p5L_02,A14p5L_03
A14.5L	P51397	4.79e-05	9.1e-11	0.0101298	0.685642	0.0366935	0.0251541	A14p5L_03
A14.5L	P51452	9.57e-05	0.999761	0.036772	2.55778	0.124419	0.393747	A14p5L_01,A14p5L_02,A14p5L_03
A14.5L	P51511	1.15e-05	0.584243	0.256806	23.1514	0.562591	0.565918	A14p5L_01,A14p5L_02
A14.5L	P51553	2.73e-05	9.1e-11	0.0252462	1.73531	0.0879291	0.0602764	A14p5L_02
A14.5L	P51570	0.000140296	0.981765	0.0123364	0.836861	0.0444268	0.33336	A14p5L_01,A14p5L_02,A14p5L_03
A14.5L	P51571	0.000906633	0.983005	0.0196309	1.3416	0.0693636	0.350841	A14p5L_01,A14p5L_02,A14p5L_03
A14.5L	P51665	8.67e-05	0.965082	0.0393786	2.74652	0.132384	0.388508	A14p5L_01,A14p5L_02,A14p5L_03
A14.5L	P51843	6.84e-05	0.957409	0.0546477	3.87305	0.177069	0.416773	A14p5L_01,A14p5L_02,A14p5L_03
A14.5L	P51858	7.21e-05	0.953991	0.0038124	0.256408	0.0140448	0.303963	A14p5L_01,A14p5L_02,A14p5L_03
A14.5L	P51970	0.00040728	0.997969	0.0152655	1.03865	0.0545546	0.345303	A14p5L_01,A14p5L_02,A14p5L_03
A14.5L	P51991-2	6.02e-05	0.968825	0.00944224	0.63866	0.0342654	0.322401	A14p5L_01,A14p5L_02,A14p5L_03
A14.5L	P52294	3.14e-05	0.990757	0.0232603	1.59555	0.0814242	0.361495	A14p5L_01,A14p5L_02,A14p5L_03
A14.5L	P52597	0.000212242	0.988922	0.0148415	1.00936	0.0530981	0.341513	A14p5L_01,A14p5L_02,A14p5L_03
A14.5L	P52756	1.78e-05	0.988986	0.025235	1.73452	0.0878926	0.365383	A14p5L_01,A14p5L_02,A14p5L_03
A14.5L	P52803	4.41e-06	9.1e-11	0.00192325	0.129106	0.00712148	0.00488187	A14p5L_02
A14.5L	P52815	0.000341842	0.968582	0.0230197	1.57866	0.0806316	0.354112	A14p5L_01,A14p5L_02,A14p5L_03
A14.5L	P52907	0.00173018	0.975814	0.0276418	1.90465	0.0956886	0.366674	A14p5L_01,A14p5L_02,A14p5L_03
A14.5L	P53004	3.31e-05	0.958167	0.0141311	0.960351	0.0506505	0.330345	A14p5L_01,A14p5L_02,A14p5L_03
A14.5L	P53007	0.000703128	0.97363	0.0262795	1.80824	0.0912874	0.362977	A14p5L_01,A14p5L_02,A14p5L_03
A14.5L	P53350	1.6e-05	0.618207	0.129275	9.94737	0.355932	0.434731	A14p5L_01,A14p5L_02
A14.5L	P53396	4.67e-05	0.978905	0.0346397	2.40414	0.117826	0.382793	A14p5L_01,A14p5L_02,A14p5L_03
A14.5L	P53582	6.19e-05	0.973642	0.00913258	0.617522	0.0331689	0.323136	A14p5L_01,A14p5L_02,A14p5L_03
A14.5L	P53597	0.000212067	0.997102	0.0103654	0.701753	0.0375234	0.33336	A14p5L_01,A14p5L_02,A14p5L_03
A14.5L	P53618	0.000169603	0.968104	0.027535	1.89708	0.0953449	0.36405	A14p5L_01,A14p5L_02,A14p5L_03
A14.5L	P53701	3.77e-05	0.981161	0.0175994	1.20028	0.0625137	0.345572	A14p5L_01,A14p5L_02,A14p5L_03
A14.5L	P53803	0.000228736	0.625725	0.0123903	0.840564	0.0446146	0.22364	A14p5L_01,A14p5L_02
A14.5L	P53985	0.000109708	0.987348	0.0278371	1.91849	0.0963169	0.370653	A14p5L_01,A14p5L_02,A14p5L_03
A14.5L	P53999	0.0152514	0.97289	0.0144682	0.983601	0.0518132	0.335775	A14p5L_01,A14p5L_02,A14p5L_03
A14.5L	P54098	1.09e-06	9.1e-11	0.0636653	4.55561	0.201972	0.138454	A14p5L_02
A14.5L	P54198	6.73e-07	9.1e-11	0.0512742	3.62104	0.167477	0.114807	A14p5L_02
A14.5L	P54652	0.000142196	0.988308	0.0174691	1.19124	0.0620719	0.347474	A14p5L_01,A14p5L_02,A14p5L_03
A14.5L	P54710	6.72e-05	9.1e-11	0.050953	3.59714	0.166556	0.114176	A14p5L_03
A14.5L	P54802	3.26e-06	9.1e-11	0.0370057	2.57466	0.125137	0.0857829	A14p5L_02
A14.5L	P55010	4.95e-05	0.975592	0.00590614	0.398063	0.0216361	0.315831	A14p5L_01,A14p5L_02,A14p5L_03
A14.5L	P55081	0.000245564	0.972003	0.0177568	1.21121	0.0630472	0.343113	A14p5L_01,A14p5L_02,A14p5L_03
A14.5L	P55085	1.05e-05	0.867406	0.0483341	3.40286	0.158991	0.376611	A14p5L_01,A14p5L_02,A14p5L_03
A14.5L	P55145	0.000313785	0.877276	0.00493214	0.332091	0.0181153	0.283086	A14p5L_01,A14p5L_02,A14p5L_03
A14.5L	P55735	0.000201954	9.1e-11	0.143432	11.2191	0.383964	0.263213	A14p5L_02
A14.5L	P55769	0.000525231	0.993635	0.008845	0.597904	0.032149	0.328608	A14p5L_01,A14p5L_02,A14p5L_03
A14.5L	P55795	0.000114837	0.986167	0.00416649	0.280322	0.0153347	0.314775	A14p5L_01,A14p5L_02,A14p5L_03
A14.5L	P56181	0.000109655	0.992145	0.027654	1.90551	0.0957278	0.37173	A14p5L_01,A14p5L_02,A14p5L_03
A14.5L	P56181-2	3.08e-05	0.999369	0.0117187	0.794464	0.0422712	0.337313	A14p5L_01,A14p5L_02,A14p5L_03
A14.5L	P56182	6.78e-05	0.974988	0.0164201	1.11851	0.058504	0.340919	A14p5L_01,A14p5L_02,A14p5L_03
A14.5L	P56192	6.77e-05	0.975079	0.047864	3.3681	0.157623	0.408894	A14p5L_01,A14p5L_02,A14p5L_03
A14.5L	P56385	0.00220659	0.993089	0.0186755	1.27507	0.0661512	0.351758	A14p5L_01,A14p5L_02,A14p5L_03
A14.5L	P56589	3.8e-05	0.990558	0.0468168	3.29079	0.154564	0.411572	A14p5L_01,A14p5L_02,A14p5L_03
A14.5L	P56962	8.16e-05	0.965909	0.0270783	1.86474	0.093872	0.362363	A14p5L_01,A14p5L_02,A14p5L_03
A14.5L	P57088	0.00111202	0.995795	0.0550449	3.90284	0.178189	0.429389	A14p5L_01,A14p5L_02,A14p5L_03
A14.5L	P57105	0.000128473	0.999239	0.0239933	1.64707	0.0838328	0.365764	A14p5L_01,A14p5L_02,A14p5L_03
A14.5L	P57739	1.03e-05	0.565851	0.00511091	0.34419	0.0187629	0.187444	A14p5L_01,A14p5L_02
A14.5L	P58546	2.05e-05	9.1e-11	0.0411228	2.87339	0.137658	0.0943661	A14p5L_02
A14.5L	P58557	0.000217987	0.978147	0.0380239	2.6483	0.128258	0.389711	A14p5L_01,A14p5L_02,A14p5L_03
A14.5L	P60059	5.99e-05	0.868909	0.0178939	1.22073	0.0635114	0.311623	A14p5L_01,A14p5L_02,A14p5L_03
A14.5L	P60468	0.00159976	0.997783	0.0187082	1.27735	0.0662617	0.353279	A14p5L_01,A14p5L_02,A14p5L_03
A14.5L	P60602	0.00080932	0.999541	0.146165	11.4695	0.3892	0.575193	A14p5L_01,A14p5L_02,A14p5L_03
A14.5L	P60842	0.000487064	0.971217	0.0467925	3.289	0.154493	0.405559	A14p5L_01,A14p5L_02,A14p5L_03
A14.5L	P60880-2	0.000110642	0.630848	0.22093	19	0.513513	0.546654	A14p5L_01,A14p5L_03
A14.5L	P60903	0.00335189	0.990707	0.00744295	0.502417	0.0271541	0.324297	A14p5L_01,A14p5L_02,A14p5L_03
A14.5L	P60953	0.000792249	0.951255	0.0271749	1.87158	0.0941837	0.358059	A14p5L_01,A14p5L_02,A14p5L_03
A14.5L	P61006	0.000179966	0.973631	0.0393487	2.74435	0.132294	0.391084	A14p5L_01,A14p5L_02,A14p5L_03
A14.5L	P61009	0.00098213	0.992915	0.0499388	3.52177	0.163638	0.418525	A14p5L_01,A14p5L_02,A14p5L_03
A14.5L	P61020	5.83e-05	0.993455	0.0369206	2.56851	0.124876	0.392115	A14p5L_01,A14p5L_02,A14p5L_03
A14.5L	P61026	0.000654517	0.97665	0.0307945	2.12878	0.105758	0.373828	A14p5L_01,A14p5L_02,A14p5L_03
A14.5L	P61081	0.000124047	0.993226	0.0120517	0.817317	0.0434343	0.336215	A14p5L_01,A14p5L_02,A14p5L_03
A14.5L	P61106	0.000136641	0.992345	0.021272	1.4562	0.074845	0.357476	A14p5L_01,A14p5L_02,A14p5L_03
A14.5L	P61158	0.000263303	0.983886	0.0357288	2.48253	0.121202	0.386645	A14p5L_01,A14p5L_02,A14p5L_03
A14.5L	P61160	0.000345149	0.983143	0.0256432	1.76331	0.0892216	0.364493	A14p5L_01,A14p5L_02,A14p5L_03
A14.5L	P61163	7.55e-05	0.606744	0.0255767	1.75862	0.0890052	0.248213	A14p5L_02,A14p5L_03
A14.5L	P61221	5.72e-05	0.964219	0.0372749	2.59411	0.125964	0.38384	A14p5L_01,A14p5L_02,A14p5L_03
A14.5L	P61225	8.5e-05	0.971896	0.0230301	1.57939	0.0806658	0.355157	A14p5L_01,A14p5L_02,A14p5L_03
A14.5L	P61254	0.0036005	0.990072	0.0213681	1.46292	0.0751646	0.357014	A14p5L_01,A14p5L_02,A14p5L_03
A14.5L	P61586	0.00044294	0.957585	0.0418438	2.92597	0.139825	0.391298	A14p5L_01,A14p5L_02,A14p5L_03
A14.5L	P61758	2.78e-05	0.601548	0.0174024	1.18661	0.0618458	0.227992	A14p5L_01,A14p5L_02
A14.5L	P61927	0.000241885	0.985151	0.0478791	3.36922	0.157667	0.412032	A14p5L_01,A14p5L_02,A14p5L_03
A14.5L	P61964	2.25e-05	0.982127	0.0329788	2.28493	0.112642	0.380233	A14p5L_01,A14p5L_02,A14p5L_03
A14.5L	P61981	0.000489831	0.933632	0.0267849	1.84398	0.0929237	0.351757	A14p5L_01,A14p5L_02,A14p5L_03
A14.5L	P62072	9.12e-05	0.971414	0.013309	0.90373	0.047807	0.332483	A14p5L_01,A14p5L_02,A14p5L_03
A14.5L	P62081	0.0029729	0.981912	0.0213954	1.46483	0.0752553	0.354555	A14p5L_01,A14p5L_02,A14p5L_03
A14.5L	P62191	0.000124607	0.979738	0.0258747	1.77965	0.0899738	0.363957	A14p5L_01,A14p5L_02,A14p5L_03
A14.5L	P62241	0.00205991	0.975047	0.0248857	1.70989	0.0867531	0.360313	A14p5L_01,A14p5L_02,A14p5L_03
A14.5L	P62244	0.00292702	0.999122	0.0240064	1.64799	0.0838759	0.365774	A14p5L_01,A14p5L_02,A14p5L_03
A14.5L	P62266	0.00367833	0.999369	0.0129289	0.877581	0.046488	0.340225	A14p5L_01,A14p5L_02,A14p5L_03
A14.5L	P62269	0.014734	0.994766	0.0164384	1.11978	0.0585665	0.347151	A14p5L_01,A14p5L_02,A14p5L_03
A14.5L	P62277	0.00192548	0.989669	0.0185243	1.26455	0.0656414	0.350352	A14p5L_01,A14p5L_02,A14p5L_03
A14.5L	P62304	0.0008003	0.981089	0.00603164	0.406572	0.0220884	0.317842	A14p5L_01,A14p5L_02,A14p5L_03
A14.5L	P62306	0.000459115	0.999964	0.0108483	0.73481	0.0392216	0.335408	A14p5L_01,A14p5L_02,A14p5L_03
A14.5L	P62310	0.000149152	0.965711	0.0140195	0.952661	0.0502653	0.332409	A14p5L_01,A14p5L_02,A14p5L_03
A14.5L	P62312	0.000104936	0.896659	0.0131869	0.895331	0.0473837	0.309129	A14p5L_01,A14p5L_02,A14p5L_03
A14.5L	P62314	0.000696617	0.996939	0.0142823	0.970782	0.0511725	0.342669	A14p5L_01,A14p5L_02,A14p5L_03
A14.5L	P62328	0.00021771	0.629165	0.0386838	2.69611	0.130272	0.28342	A14p5L_01,A14p5L_02
A14.5L	P62330	0.000262132	0.99735	0.0121549	0.824396	0.043794	0.337735	A14p5L_01,A14p5L_02,A14p5L_03
A14.5L	P62487	5.58e-05	0.968764	0.0331448	2.29683	0.113162	0.376467	A14p5L_01,A14p5L_02,A14p5L_03
A14.5L	P62701	0.00555656	0.992612	0.0172291	1.17459	0.0612576	0.348276	A14p5L_01,A14p5L_02,A14p5L_03
A14.5L	P62745	6.93e-05	0.989239	0.0205617	1.40655	0.0724782	0.354895	A14p5L_01,A14p5L_02,A14p5L_03
A14.5L	P62750	0.00287915	0.997323	0.0139674	0.949071	0.0500854	0.342055	A14p5L_01,A14p5L_02,A14p5L_03
A14.5L	P62805	0.0194792	0.982638	0.00832783	0.562651	0.0303109	0.324068	A14p5L_01,A14p5L_02,A14p5L_03
A14.5L	P62834	8.27e-05	0.934002	0.0241398	1.65737	0.084313	0.345966	A14p5L_01,A14p5L_02,A14p5L_03
A14.5L	P62851	0.0966593	0.978104	0.0137953	0.937211	0.0494904	0.336277	A14p5L_01,A14p5L_02,A14p5L_03
A14.5L	P62854	0.00222128	0.959944	0.0161147	1.09737	0.0574619	0.335575	A14p5L_01,A14p5L_02,A14p5L_03
A14.5L	P62857	0.00259862	0.995795	0.00326486	0.219462	0.0120455	0.315505	A14p5L_01,A14p5L_02,A14p5L_03
A14.5L	P62875	0.000575468	0.969295	0.0180279	1.23004	0.0639647	0.342908	A14p5L_01,A14p5L_02,A14p5L_03
A14.5L	P62877	0.000165116	0.964972	0.0112118	0.75971	0.0404969	0.325485	A14p5L_01,A14p5L_02,A14p5L_03
A14.5L	P62899	0.00689217	0.991582	0.013849	0.940911	0.0496761	0.340027	A14p5L_01,A14p5L_02,A14p5L_03
A14.5L	P62906	0.00140469	0.967537	0.0212347	1.45359	0.074721	0.349744	A14p5L_01,A14p5L_02,A14p5L_03
A14.5L	P62913	0.000716633	0.99929	0.0174258	1.18823	0.0619252	0.350765	A14p5L_01,A14p5L_02,A14p5L_03
A14.5L	P62913-2	0.00384248	0.999537	0.0175893	1.19959	0.0624798	0.351241	A14p5L_01,A14p5L_02,A14p5L_03
A14.5L	P62979	0.00209538	0.997529	0.0252814	1.73779	0.0880436	0.368135	A14p5L_01,A14p5L_02,A14p5L_03
A14.5L	P63172	0.00010322	0.959111	0.0539596	3.8215	0.175125	0.415965	A14p5L_01,A14p5L_02,A14p5L_03
A14.5L	P63173	0.0259711	0.980456	0.0207241	1.4179	0.0730201	0.352711	A14p5L_01,A14p5L_02,A14p5L_03
A14.5L	P63218	0.000915763	0.976372	0.0259484	1.78486	0.0902134	0.363088	A14p5L_01,A14p5L_02,A14p5L_03
A14.5L	P63313	0.000658489	0.96481	0.034012	2.35904	0.115872	0.377108	A14p5L_01,A14p5L_02,A14p5L_03
A14.5L	P68315	0.0009398	0.990478	0.00876488	0.59244	0.0318645	0.327441	A14p5L_01,A14p5L_02,A14p5L_03
A14.5L	P68318	0.000112827	0.989441	0.00993746	0.672493	0.0360151	0.329962	A14p5L_01,A14p5L_02,A14p5L_03
A14.5L	P68366	0.000759611	0.602561	0.128694	9.89605	0.354747	0.429096	A14p5L_01,A14p5L_02
A14.5L	P68371	0.00294586	0.978171	0.0274153	1.8886	0.0949591	0.366908	A14p5L_01,A14p5L_02,A14p5L_03
A14.5L	P68439	9.74e-05	0.989163	0.017497	1.19318	0.0621667	0.347803	A14p5L_01,A14p5L_02,A14p5L_03
A14.5L	P68441	0.000813575	0.993843	0.0162785	1.10871	0.0580211	0.346409	A14p5L_01,A14p5L_02,A14p5L_03
A14.5L	P68443	0.000320736	0.97168	0.0616182	4.39951	0.196411	0.434436	A14p5L_01,A14p5L_02,A14p5L_03
A14.5L	P68445	0.000803719	0.988885	0.00141748	0.0951058	0.00525589	0.308709	A14p5L_01,A14p5L_02,A14p5L_03
A14.5L	P68447	0.000118139	0.986596	0.000345325	0.0231448	0.00128417	0.305275	A14p5L_01,A14p5L_02,A14p5L_03
A14.5L	P68449	0.000580129	0.975179	0.0229714	1.57527	0.0804725	0.35604	A14p5L_01,A14p5L_02,A14p5L_03
A14.5L	P68450	0.000165996	0.993229	0.0610511	4.35639	0.194861	0.440021	A14p5L_01,A14p5L_02,A14p5L_03
A14.5L	P68452	8.47e-05	0.96828	0.0428436	2.99901	0.142817	0.396646	A14p5L_01,A14p5L_02,A14p5L_03
A14.5L	P68454	0.0169057	0.988347	0.0175985	1.20022	0.0625108	0.347887	A14p5L_01,A14p5L_02,A14p5L_03
A14.5L	P68457	0.000263229	0.9858	0.0292311	2.01745	0.100785	0.373239	A14p5L_01,A14p5L_02,A14p5L_03
A14.5L	P68459	0.000201322	0.993713	0.0184928	1.26236	0.0655353	0.351517	A14p5L_01,A14p5L_02,A14p5L_03
A14.5L	P68461	0.00226627	0.995007	0.0207321	1.41846	0.0730468	0.357077	A14p5L_01,A14p5L_02,A14p5L_03
A14.5L	P68463	5.77e-05	0.988802	0.000262292	0.0175782	0.000975614	0.305744	A14p5L_01,A14p5L_02,A14p5L_03
A14.5L	P68467	0.00031397	0.986288	0.0222088	1.52179	0.0779534	0.357739	A14p5L_01,A14p5L_02,A14p5L_03
A14.5L	P68564	0.00036201	0.989955	0.00172805	0.11598	0.00640208	0.309822	A14p5L_01,A14p5L_02,A14p5L_03
A14.5L	P68592	0.00272173	0.985963	0.199253	16.6719	0.480848	0.633841	A14p5L_01,A14p5L_02,A14p5L_03
A14.5L	P68595	0.000226378	0.966985	0.0259837	1.78735	0.0903278	0.360266	A14p5L_01,A14p5L_02,A14p5L_03
A14.5L	P68599	0.00693611	0.987847	0.0172119	1.17339	0.061199	0.346774	A14p5L_01,A14p5L_02,A14p5L_03
A14.5L	P68601	0.000901507	0.982183	0.0020844	0.139947	0.00771484	0.308327	A14p5L_01,A14p5L_02,A14p5L_03
A14.5L	P68608	0.000322384	0.987529	0.00434835	0.292612	0.0159962	0.31565	A14p5L_01,A14p5L_02,A14p5L_03
A14.5L	P68610	0.000146504	0.983682	0.00147476	0.0989546	0.00546742	0.307244	A14p5L_01,A14p5L_02,A14p5L_03
A14.5L	P68612	0.00111112	0.995659	0.0146888	0.998818	0.0525726	0.343236	A14p5L_01,A14p5L_02,A14p5L_03
A14.5L	P68616	0.00053414	0.989831	0.0534193	3.78107	0.173594	0.424397	A14p5L_01,A14p5L_02,A14p5L_03
A14.5L	P68618	0.00246809	0.992832	0.0453323	3.18149	0.150201	0.409298	A14p5L_01,A14p5L_02,A14p5L_03
A14.5L	P68622	0.00130063	0.966401	0.0216266	1.48101	0.0760232	0.350286	A14p5L_01,A14p5L_02,A14p5L_03
A14.5L	P68632	0.000171838	0.570544	0.0313552	2.1688	0.107532	0.249746	A14p5L_02,A14p5L_03
A14.5L	P68634	0.000204363	0.99701	0.0137664	0.935227	0.0493908	0.341467	A14p5L_01,A14p5L_02,A14p5L_03
A14.5L	P68639	0.000462411	0.996906	0.016684	1.1368	0.0594038	0.3483	A14p5L_01,A14p5L_02,A14p5L_03
A14.5L	P68690	0.00151676	0.99885	0.0119436	0.809897	0.0430569	0.3377	A14p5L_01,A14p5L_02,A14p5L_03
A14.5L	P68693	0.000443437	0.96886	0.00213036	0.143039	0.00788394	0.30433	A14p5L_01,A14p5L_02,A14p5L_03
A14.5L	P68694	7.84e-05	0.983641	0.00710783	0.479634	0.0259547	0.321275	A14p5L_01,A14p5L_02,A14p5L_03
A14.5L	P68695	0.00230431	0.999643	0.0173892	1.1857	0.061801	0.350799	A14p5L_01,A14p5L_02,A14p5L_03
A14.5L	P68697	5.36e-05	0.997091	0.0013586	0.0911503	0.00503839	0.311087	A14p5L_01,A14p5L_02,A14p5L_03
A14.5L	P78316	5.09e-05	0.998702	0.00974752	0.659513	0.0353446	0.332359	A14p5L_01,A14p5L_02,A14p5L_03
A14.5L	P78318	3.78e-05	0.928222	0.0369189	2.56839	0.124871	0.371985	A14p5L_01,A14p5L_02,A14p5L_03
A14.5L	P78345	0.000468467	0.976605	0.0193184	1.31983	0.0683147	0.348145	A14p5L_01,A14p5L_02,A14p5L_03
A14.5L	P78356	9.46e-06	9.1e-11	0.0260379	1.79118	0.0905039	0.0620414	A14p5L_02
A14.5L	P78357	7.93e-06	0.977128	0.0314664	2.17674	0.107884	0.375429	A14p5L_01,A14p5L_02,A14p5L_03
A14.5L	P78368	3.57e-06	9.1e-11	0.0854168	6.25741	0.257959	0.176833	A14p5L_02
A14.5L	P78382	6.8e-06	9.1e-11	0.0748751	5.42265	0.231513	0.158705	A14p5L_02
A14.5L	P78406	0.00015168	0.982228	0.0345717	2.39925	0.117615	0.383674	A14p5L_01,A14p5L_02,A14p5L_03
A14.5L	P80723	0.00280358	0.959687	0.0152836	1.03989	0.0546166	0.333549	A14p5L_01,A14p5L_02,A14p5L_03
A14.5L	P81605	1.11e-05	9.1e-11	0.00473457	0.318725	0.0173989	0.0119272	A14p5L_02
A14.5L	P82663	9.21e-05	0.549513	0.0253918	1.74557	0.0884032	0.230143	A14p5L_02,A14p5L_03
A14.5L	P82664	7.53e-05	0.910886	0.0184057	1.2563	0.0652411	0.325759	A14p5L_01,A14p5L_02,A14p5L_03
A14.5L	P82673	3.85e-05	0.967085	0.0133082	0.903677	0.0478043	0.331145	A14p5L_01,A14p5L_02,A14p5L_03
A14.5L	P82909	8.81e-05	0.949386	0.0149648	1.01788	0.0535221	0.329605	A14p5L_01,A14p5L_02,A14p5L_03
A14.5L	P82914	0.000207043	0.970121	0.0227564	1.56019	0.0797634	0.353991	A14p5L_01,A14p5L_02,A14p5L_03
A14.5L	P82921	0.000466054	0.985316	0.0223668	1.53286	0.0784758	0.357798	A14p5L_01,A14p5L_02,A14p5L_03
A14.5L	P82932	0.000359168	0.976742	0.017752	1.21088	0.0630311	0.344565	A14p5L_01,A14p5L_02,A14p5L_03
A14.5L	P82933	4.4e-05	0.984697	0.0165074	1.12456	0.0588018	0.344118	A14p5L_01,A14p5L_02,A14p5L_03
A14.5L	P83111	0.000106979	0.982445	0.0175807	1.19899	0.0624505	0.345925	A14p5L_01,A14p5L_02,A14p5L_03
A14.5L	P83436	1.62e-05	0.98796	0.0575031	4.08777	0.185069	0.431682	A14p5L_01,A14p5L_02,A14p5L_03
A14.5L	P84022	4.24e-05	0.999305	0.0106659	0.722317	0.0385805	0.334763	A14p5L_01,A14p5L_02,A14p5L_03
A14.5L	P84085	0.000222836	0.972782	0.03111	2.1513	0.106757	0.373317	A14p5L_01,A14p5L_02,A14p5L_03
A14.5L	P84090	0.00241137	0.993903	0.00967482	0.654546	0.0350877	0.330716	A14p5L_01,A14p5L_02,A14p5L_03
A14.5L	P84095	0.000211136	0.98068	0.0201536	1.37807	0.0711147	0.35132	A14p5L_01,A14p5L_02,A14p5L_03
A14.5L	P85037	8.06e-06	0.600517	0.00507173	0.341538	0.018621	0.198042	A14p5L_01,A14p5L_02
A14.5L	P98082	0.000464988	0.965092	0.106234	7.96366	0.306723	0.508025	A14p5L_01,A14p5L_02,A14p5L_03
A14.5L	P98088	1.08e-06	0.960971	0.00124743	0.0836821	0.00462749	0.299661	A14p5L_01,A14p5L_02,A14p5L_03
A14.5L	P98160	6.14e-07	0.627642	0.005891	0.397036	0.0215815	0.208441	A14p5L_01,A14p5L_02
A14.5L	P98170	1.26e-05	0.994641	0.0161004	1.09638	0.0574128	0.346234	A14p5L_01,A14p5L_02,A14p5L_03
A14.5L	P98175-5	1.42e-05	9.1e-11	0.0645394	4.62247	0.204331	0.140071	A14p5L_02
A14.5L	P98179	0.000206222	0.978177	0.015802	1.07573	0.0563926	0.340456	A14p5L_01,A14p5L_02,A14p5L_03
A14.5L	Q00403	2.12e-05	0.993279	0.018489	1.2621	0.0655224	0.351373	A14p5L_01,A14p5L_02,A14p5L_03
A14.5L	Q00534	7.15e-06	0.556187	0.0120464	0.816949	0.0434156	0.201362	A14p5L_01,A14p5L_02
A14.5L	Q00535	3.57e-05	0.99965	0.0148209	1.00794	0.0530271	0.344773	A14p5L_01,A14p5L_02,A14p5L_03
A14.5L	Q00577	4.11e-05	0.987197	0.025714	1.76831	0.0894515	0.3659	A14p5L_01,A14p5L_02,A14p5L_03
A14.5L	Q00688	0.000997987	0.791452	0.00760935	0.513736	0.0277489	0.263215	A14p5L_01,A14p5L_02,A14p5L_03
A14.5L	Q00765	0.000364412	0.988982	0.121975	9.3076	0.340843	0.538784	A14p5L_01,A14p5L_02,A14p5L_03
A14.5L	Q00796	1.76e-05	0.625217	0.141982	11.0869	0.381165	0.454191	A14p5L_01,A14p5L_02
A14.5L	Q00839	0.00043924	0.629392	0.0116898	0.79248	0.0421701	0.223097	A14p5L_01,A14p5L_02
A14.5L	Q01081	0.000633935	0.991621	0.0130548	0.886244	0.0469254	0.338116	A14p5L_01,A14p5L_02,A14p5L_03
A14.5L	Q01082-3	6e-05	0.946629	0.0257441	1.77044	0.0895497	0.353451	A14p5L_01,A14p5L_02,A14p5L_03
A14.5L	Q01167	1.21e-06	9.1e-11	0.00623155	0.420132	0.0228083	0.0156353	A14p5L_03
A14.5L	Q01469	5.05e-05	0.612291	0.0124153	0.842283	0.0447018	0.219554	A14p5L_02,A14p5L_03
A14.5L	Q01581	7.9e-06	0.612283	0.0658266	4.72116	0.207787	0.331348	A14p5L_01,A14p5L_02
A14.5L	Q01650	0.00126005	0.99707	0.0455274	3.19583	0.150777	0.410992	A14p5L_01,A14p5L_02,A14p5L_03
A14.5L	Q01658	3.88e-05	0.583042	0.00660928	0.445768	0.0241664	0.196453	A14p5L_01,A14p5L_03
A14.5L	Q01780	1.82e-05	9.1e-11	0.0276956	1.90846	0.0958617	0.0657143	A14p5L_02
A14.5L	Q01973	2.85e-06	9.1e-11	0.0372749	2.59411	0.125964	0.0863495	A14p5L_02
A14.5L	Q02040	9.78e-05	0.998954	0.0134026	0.910176	0.0481315	0.341203	A14p5L_01,A14p5L_02,A14p5L_03
A14.5L	Q02790	5.8e-05	0.98683	0.0383841	2.67439	0.129358	0.393143	A14p5L_01,A14p5L_02,A14p5L_03
A14.5L	Q02818	7.55e-06	9.1e-11	0.0206017	1.40935	0.0726118	0.0497762	A14p5L_02
A14.5L	Q02878	0.00304928	0.968849	0.0220567	1.51113	0.0774498	0.35203	A14p5L_01,A14p5L_02,A14p5L_03
A14.5L	Q02978	0.000448537	9.1e-11	0.0671302	4.82139	0.211266	0.144828	A14p5L_02
A14.5L	Q03111	3.15e-06	9.1e-11	0.0114135	0.773534	0.0412034	0.0282454	A14p5L_02
A14.5L	Q03135	0.00250761	0.98267	0.0382567	2.66516	0.128969	0.391607	A14p5L_01,A14p5L_02,A14p5L_03
A14.5L	Q03169	5.92e-05	0.981678	0.0271664	1.87098	0.0941563	0.367423	A14p5L_01,A14p5L_02,A14p5L_03
A14.5L	Q03188	5.39e-05	0.622291	0.0162338	1.10561	0.0578685	0.231665	A14p5L_01,A14p5L_02
A14.5L	Q03252	4.42e-05	0.994947	0.017281	1.17819	0.0614338	0.349085	A14p5L_01,A14p5L_02,A14p5L_03
A14.5L	Q03701	4.96e-05	0.987804	0.0164057	1.11751	0.058455	0.344839	A14p5L_01,A14p5L_02,A14p5L_03
A14.5L	Q04446	1.5e-06	9.1e-11	0.0173801	1.18506	0.06177	0.042344	A14p5L_01
A14.5L	Q04837	0.00023868	0.998534	0.0263443	1.81282	0.0914975	0.370802	A14p5L_01,A14p5L_02,A14p5L_03
A14.5L	Q04917	0.000118416	0.960446	0.0317201	2.19487	0.108684	0.370831	A14p5L_01,A14p5L_02,A14p5L_03
A14.5L	Q04941	0.000366601	0.968044	0.0149234	1.01502	0.0533797	0.335265	A14p5L_01,A14p5L_02,A14p5L_03
A14.5L	Q05048	2.63e-05	0.994531	0.0193723	1.32359	0.0684958	0.353797	A14p5L_01,A14p5L_02,A14p5L_03
A14.5L	Q05823	2.85e-06	9.1e-11	0.0230637	1.58175	0.0807766	0.0553732	A14p5L_02
A14.5L	Q05932-2	2.17e-05	9.1e-11	0.00608345	0.410086	0.0222751	0.0152699	A14p5L_01
A14.5L	Q06124-1	7.92e-06	9.1e-11	0.0333477	2.31137	0.113797	0.0780091	A14p5L_02
A14.5L	Q06203	2.91e-06	9.1e-11	0.0114537	0.776291	0.0413442	0.0283419	A14p5L_02
A14.5L	Q06587	4.49e-05	0.956673	0.0243558	1.67257	0.0850206	0.353445	A14p5L_01,A14p5L_02,A14p5L_03
A14.5L	Q07021	0.000395286	0.984548	0.0218339	1.49552	0.0767111	0.356351	A14p5L_01,A14p5L_02,A14p5L_03
A14.5L	Q07065	0.000189197	0.998083	0.0165123	1.1249	0.0588185	0.34826	A14p5L_01,A14p5L_02,A14p5L_03
A14.5L	Q07617	6.85e-06	0.960995	0.019631	1.34162	0.0693643	0.344046	A14p5L_01,A14p5L_02,A14p5L_03
A14.5L	Q07954	2.21e-06	0.959129	0.0109698	0.743126	0.0396479	0.323099	A14p5L_01,A14p5L_02,A14p5L_03
A14.5L	Q08170	3.74e-05	0.974432	0.0245659	1.68737	0.0857081	0.359396	A14p5L_01,A14p5L_02,A14p5L_03
A14.5L	Q08211	0.000213759	0.993131	0.0164319	1.11933	0.0585443	0.346545	A14p5L_01,A14p5L_02,A14p5L_03
A14.5L	Q08499-10	2.26e-06	9.1e-11	0.070193	5.05797	0.219359	0.150373	A14p5L_02
A14.5L	Q08752	1.21e-05	0.982176	0.0640155	4.58238	0.202918	0.442133	A14p5L_01,A14p5L_02,A14p5L_03
A14.5L	Q08945	7.89e-05	0.997791	0.014907	1.01388	0.0533232	0.344403	A14p5L_01,A14p5L_02,A14p5L_03
A14.5L	Q08AF3	9.3e-06	0.977757	0.0220118	1.50799	0.077301	0.354658	A14p5L_01,A14p5L_02,A14p5L_03
A14.5L	Q08AM6	3.52e-05	0.964322	0.0508195	3.58721	0.166173	0.411436	A14p5L_01,A14p5L_02,A14p5L_03
A14.5L	Q09161	1.93e-05	0.960372	0.0177279	1.20921	0.0629493	0.339456	A14p5L_01,A14p5L_02,A14p5L_03
A14.5L	Q09666	1.91e-05	0.966205	0.0236869	1.62553	0.0828272	0.354882	A14p5L_01,A14p5L_02,A14p5L_03
A14.5L	Q0VDF9	3.21e-05	0.984069	0.0185349	1.26529	0.0656771	0.348637	A14p5L_01,A14p5L_02,A14p5L_03
A14.5L	Q10469	4.69e-05	0.987453	0.0276351	1.90417	0.0956671	0.37024	A14p5L_01,A14p5L_02,A14p5L_03
A14.5L	Q10471	8.57e-05	0.998779	0.0396483	2.7661	0.133203	0.399466	A14p5L_01,A14p5L_02,A14p5L_03
A14.5L	Q10472	2.6e-05	0.998772	0.025698	1.76718	0.0893997	0.369436	A14p5L_01,A14p5L_02,A14p5L_03
A14.5L	Q10570	2.6e-05	0.985256	0.0167544	1.14167	0.0596433	0.344867	A14p5L_01,A14p5L_02,A14p5L_03
A14.5L	Q10713	1e-05	0.957243	0.00538584	0.362805	0.0197576	0.308882	A14p5L_01,A14p5L_02,A14p5L_03
A14.5L	Q12768	2.93e-05	0.994391	0.130878	10.0893	0.359186	0.553025	A14p5L_01,A14p5L_02,A14p5L_03
A14.5L	Q12788	2.46e-05	0.96445	0.0170784	1.16414	0.0607455	0.339204	A14p5L_01,A14p5L_02,A14p5L_03
A14.5L	Q12834	2.12e-06	9.1e-11	0.0238623	1.63786	0.0834031	0.0571737	A14p5L_02
A14.5L	Q12864	1.38e-05	0.988756	0.0036681	0.246667	0.0135185	0.314328	A14p5L_01,A14p5L_02,A14p5L_03
A14.5L	Q12874	5.99e-05	0.998253	0.0130782	0.887852	0.0470065	0.340215	A14p5L_01,A14p5L_02,A14p5L_03
A14.5L	Q12899	5.81e-06	0.520877	0.0235916	1.61883	0.0825139	0.21727	A14p5L_02,A14p5L_03
A14.5L	Q12907	0.000110462	0.983034	0.0361718	2.51446	0.12257	0.387319	A14p5L_01,A14p5L_02,A14p5L_03
A14.5L	Q12965	0.000654242	0.987121	0.0314804	2.17774	0.107928	0.378546	A14p5L_01,A14p5L_02,A14p5L_03
A14.5L	Q12986	7.52e-06	0.996857	0.0350619	2.4345	0.119137	0.38923	A14p5L_01,A14p5L_02,A14p5L_03
A14.5L	Q13011	0.000185838	0.999375	0.0113776	0.771075	0.0410778	0.336498	A14p5L_01,A14p5L_02,A14p5L_03
A14.5L	Q13015	5.15e-05	0.560455	0.0563561	4.00136	0.181869	0.29759	A14p5L_01,A14p5L_02
A14.5L	Q13021	2.96e-06	9.1e-11	0.0116554	0.79012	0.0420497	0.0288255	A14p5L_02
A14.5L	Q13049	1.24e-05	0.958181	0.0396805	2.76845	0.133301	0.387007	A14p5L_01,A14p5L_02,A14p5L_03
A14.5L	Q13111	1.7e-06	9.1e-11	0.0240459	1.65077	0.0840052	0.0575864	A14p5L_03
A14.5L	Q13112	6.01e-06	0.279405	0.0347554	2.41246	0.118186	0.167222	A14p5L_02,A14p5L_03
A14.5L	Q13123	5.35e-05	0.997145	0.0120549	0.817532	0.0434452	0.337432	A14p5L_01,A14p5L_02,A14p5L_03
A14.5L	Q13151	0.000265877	0.972695	0.021395	1.4648	0.075254	0.351695	A14p5L_01,A14p5L_02,A14p5L_03
A14.5L	Q13155	9.38e-05	0.963935	0.0489177	3.44606	0.160685	0.407555	A14p5L_01,A14p5L_02,A14p5L_03
A14.5L	Q13162	2e-05	9.1e-11	0.00352987	0.237339	0.0130139	0.00892127	A14p5L_01
A14.5L	Q13185	0.000295212	0.99161	0.0117998	0.800027	0.0425546	0.335115	A14p5L_01,A14p5L_02,A14p5L_03
A14.5L	Q13217	3.45e-05	0.615744	0.00569927	0.38404	0.0208899	0.204296	A14p5L_02,A14p5L_03
A14.5L	Q13219	2.8e-06	9.1e-11	0.0376499	2.62123	0.127113	0.0871375	A14p5L_03
A14.5L	Q13232	0.0001849	0.965433	0.0093128	0.629823	0.0338072	0.321041	A14p5L_01,A14p5L_02,A14p5L_03
A14.5L	Q13242	0.000291547	0.977606	0.0198467	1.35666	0.0700873	0.349668	A14p5L_01,A14p5L_02,A14p5L_03
A14.5L	Q13257	9.47e-05	0.977029	0.0319017	2.20785	0.109257	0.37634	A14p5L_01,A14p5L_02,A14p5L_03
A14.5L	Q13315	1.96e-06	0.96369	0.0393271	2.74278	0.132228	0.387971	A14p5L_01,A14p5L_02,A14p5L_03
A14.5L	Q13395	6.22e-06	0.989787	0.0713756	5.14973	0.222453	0.457873	A14p5L_01,A14p5L_02,A14p5L_03
A14.5L	Q13415	4.5e-06	0.627383	0.0172099	1.17325	0.0611922	0.235514	A14p5L_01,A14p5L_02
A14.5L	Q13416	9.72e-06	9.1e-11	0.0276721	1.9068	0.0957863	0.0656625	A14p5L_02
A14.5L	Q13425	9.69e-05	0.97742	0.0203675	1.393	0.0718298	0.350804	A14p5L_01,A14p5L_02,A14p5L_03
A14.5L	Q13433	2.46e-05	0.931249	0.0726656	5.25009	0.22581	0.442113	A14p5L_01,A14p5L_02,A14p5L_03
A14.5L	Q13442	0.000683727	0.881377	0.00831852	0.562016	0.0302777	0.292691	A14p5L_01,A14p5L_02,A14p5L_03
A14.5L	Q13445	0.000108961	0.995769	0.116184	8.8076	0.328549	0.532449	A14p5L_01,A14p5L_02,A14p5L_03
A14.5L	Q13451	1.47e-05	0.629945	0.0285877	1.97174	0.0987266	0.262035	A14p5L_01,A14p5L_02
A14.5L	Q13523	8.75e-05	0.999217	0.0134769	0.915288	0.0483888	0.34146	A14p5L_01,A14p5L_02,A14p5L_03
A14.5L	Q13541	1.91e-05	0.562521	0.00687848	0.46405	0.0251326	0.190783	A14p5L_01,A14p5L_02
A14.5L	Q13547	2.73e-05	0.925968	0.0279104	1.92369	0.0965528	0.351877	A14p5L_01,A14p5L_02,A14p5L_03
A14.5L	Q13636	0.000100285	0.993323	0.0265664	1.82853	0.0922171	0.369686	A14p5L_01,A14p5L_02,A14p5L_03
A14.5L	Q13637	0.000270632	0.97289	0.0319715	2.21284	0.109477	0.375215	A14p5L_01,A14p5L_02,A14p5L_03
A14.5L	Q13643	1.32e-05	9.1e-11	0.0148097	1.00717	0.0529889	0.0363245	A14p5L_01
A14.5L	Q13769	2.14e-05	0.997354	0.030845	2.13239	0.105918	0.380322	A14p5L_01,A14p5L_02,A14p5L_03
A14.5L	Q13823	5.43e-05	0.990339	0.0217213	1.48764	0.0763377	0.35788	A14p5L_01,A14p5L_02,A14p5L_03
A14.5L	Q13825	1.16e-05	9.1e-11	0.00204688	0.137422	0.00757673	0.00519399	A14p5L_03
A14.5L	Q13884	1.3e-05	9.1e-11	0.00721832	0.487144	0.0263504	0.0180635	A14p5L_01
A14.5L	Q13885	0.000446967	0.972558	0.0393709	2.74596	0.132361	0.390801	A14p5L_01,A14p5L_02,A14p5L_03
A14.5L	Q13895	6.58e-05	0.999744	0.0254883	1.75238	0.0887173	0.369268	A14p5L_01,A14p5L_02,A14p5L_03
A14.5L	Q14011	8.6e-05	0.621573	0.024471	1.68069	0.0853978	0.250315	A14p5L_01,A14p5L_02
A14.5L	Q14012	1.11e-05	0.559301	0.0370294	2.57637	0.12521	0.258394	A14p5L_02,A14p5L_03
A14.5L	Q14019	0.000100425	0.934542	0.10564	7.91388	0.305391	0.497684	A14p5L_01,A14p5L_02,A14p5L_03
A14.5L	Q14126	7.09e-05	0.967919	0.0163553	1.11403	0.0582832	0.338586	A14p5L_01,A14p5L_02,A14p5L_03
A14.5L	Q14137	6.24e-05	0.996115	0.021396	1.46487	0.0752573	0.358921	A14p5L_01,A14p5L_02,A14p5L_03
A14.5L	Q14146	1.22e-05	0.965213	0.0295658	2.04126	0.101853	0.367618	A14p5L_01,A14p5L_02,A14p5L_03
A14.5L	Q14151	6.47e-06	0.625005	0.0110537	0.748878	0.0399426	0.220214	A14p5L_01,A14p5L_02
A14.5L	Q14152	2.83e-05	0.99835	0.0233513	1.60195	0.0817239	0.364044	A14p5L_01,A14p5L_02,A14p5L_03
A14.5L	Q14165	0.000272175	0.9894	0.0239288	1.64253	0.0836213	0.362584	A14p5L_01,A14p5L_02,A14p5L_03
A14.5L	Q14166	6.31e-06	0.611794	0.125717	9.63424	0.348634	0.427749	A14p5L_02,A14p5L_03
A14.5L	Q14191	6.83e-07	9.1e-11	0.00491721	0.331081	0.0180612	0.0123811	A14p5L_02
A14.5L	Q14192	0.000140894	0.984691	0.0166904	1.13724	0.0594254	0.344544	A14p5L_01,A14p5L_02,A14p5L_03
A14.5L	Q14232	1.57e-05	9.1e-11	0.0233339	1.60073	0.0816667	0.0559834	A14p5L_02
A14.5L	Q14241	2.42e-05	0.99627	0.00904934	0.611842	0.0328738	0.329915	A14p5L_01,A14p5L_02,A14p5L_03
A14.5L	Q14247	0.000280029	0.989071	0.015131	1.02935	0.0540928	0.342241	A14p5L_01,A14p5L_02,A14p5L_03
A14.5L	Q14254	0.000463166	0.969335	0.0252218	1.73359	0.0878496	0.359293	A14p5L_01,A14p5L_02,A14p5L_03
A14.5L	Q14258	5.88e-05	0.961586	0.0222551	1.52503	0.0781066	0.350221	A14p5L_01,A14p5L_02,A14p5L_03
A14.5L	Q14320	6.4e-05	0.966609	0.00751334	0.507204	0.0274058	0.317015	A14p5L_01,A14p5L_02,A14p5L_03
A14.5L	Q14324	1.31e-05	0.926751	0.0567643	4.03208	0.18301	0.411385	A14p5L_01,A14p5L_02,A14p5L_03
A14.5L	Q14331	0.00122155	0.988917	0.0240182	1.64882	0.0839146	0.362642	A14p5L_01,A14p5L_02,A14p5L_03
A14.5L	Q14344	4.33e-05	0.979309	0.0160819	1.0951	0.0573495	0.34146	A14p5L_01,A14p5L_02,A14p5L_03
A14.5L	Q14432	4.51e-06	0.586752	0.00899147	0.607894	0.0326686	0.203425	A14p5L_02,A14p5L_03
A14.5L	Q14517	4.62e-06	0.985365	0.0156881	1.06786	0.0560031	0.342405	A14p5L_01,A14p5L_02,A14p5L_03
A14.5L	Q14554	0.000229188	0.953773	0.00644766	0.434797	0.0235856	0.310437	A14p5L_01,A14p5L_02,A14p5L_03
A14.5L	Q14558-2	2.48e-05	9.1e-11	0.0354284	2.46089	0.120273	0.0824484	A14p5L_02
A14.5L	Q14562	9.87e-06	0.61523	0.0275443	1.89774	0.0953746	0.255197	A14p5L_02,A14p5L_03
A14.5L	Q14566	4.21e-05	0.998256	0.0237956	1.63317	0.083184	0.365016	A14p5L_01,A14p5L_02,A14p5L_03
A14.5L	Q14571	3.72e-06	0.998724	0.0133564	0.906992	0.0479712	0.341021	A14p5L_01,A14p5L_02,A14p5L_03
A14.5L	Q14573	1.19e-05	0.989738	0.0121491	0.824003	0.0437741	0.335372	A14p5L_01,A14p5L_02,A14p5L_03
A14.5L	Q14651	8.12e-05	0.996429	0.00731803	0.493923	0.0267073	0.325737	A14p5L_01,A14p5L_02,A14p5L_03
A14.5L	Q14657	1.65e-05	9.1e-11	0.00802814	0.542239	0.0292434	0.0200468	A14p5L_02
A14.5L	Q14683	1.11e-05	0.955577	0.0498161	3.51267	0.163284	0.406757	A14p5L_01,A14p5L_02,A14p5L_03
A14.5L	Q14684	4.04e-05	9.1e-11	0.0112879	0.764922	0.0407634	0.027944	A14p5L_02
A14.5L	Q14692	8.8e-05	0.996805	0.014148	0.961522	0.0507091	0.342306	A14p5L_01,A14p5L_02,A14p5L_03
A14.5L	Q14696	0.000547636	0.798804	0.00527783	0.355491	0.019367	0.259735	A14p5L_01,A14p5L_02,A14p5L_03
A14.5L	Q14728	7.81e-05	0.972841	0.30214	29.0078	0.617085	0.723169	A14p5L_01,A14p5L_02,A14p5L_03
A14.5L	Q14739	0.000191564	0.988291	0.0261998	1.80262	0.0910292	0.36732	A14p5L_01,A14p5L_02,A14p5L_03
A14.5L	Q14764	4.71e-05	0.973911	0.0390698	2.72411	0.131446	0.390589	A14p5L_01,A14p5L_02,A14p5L_03
A14.5L	Q14CZ7	2.29e-05	0.615342	0.0447923	3.14181	0.148607	0.291723	A14p5L_01,A14p5L_02
A14.5L	Q15006	9.8e-05	0.994114	0.022863	1.56766	0.0801148	0.361634	A14p5L_01,A14p5L_02,A14p5L_03
A14.5L	Q15007	3.66e-05	0.98241	0.0306273	2.11686	0.105228	0.375238	A14p5L_01,A14p5L_02,A14p5L_03
A14.5L	Q15008	8.33e-05	0.98683	0.11633	8.82019	0.328864	0.529906	A14p5L_01,A14p5L_02,A14p5L_03
A14.5L	Q15018	7.06e-06	0.629535	0.0276676	1.90648	0.0957717	0.259883	A14p5L_01,A14p5L_02
A14.5L	Q15021	1.68e-05	0.989018	0.0671399	4.82213	0.211292	0.449985	A14p5L_01,A14p5L_02,A14p5L_03
A14.5L	Q15024	0.000100329	0.964737	0.0302463	2.08971	0.104019	0.368957	A14p5L_01,A14p5L_02,A14p5L_03
A14.5L	Q15048	2.11e-05	0.994789	0.0345156	2.39522	0.11744	0.387429	A14p5L_01,A14p5L_02,A14p5L_03
A14.5L	Q15050	0.000163942	0.974411	0.0142052	0.965464	0.0509064	0.335533	A14p5L_01,A14p5L_02,A14p5L_03
A14.5L	Q15058	7.55e-06	0.987894	0.0213218	1.45968	0.0750106	0.356216	A14p5L_01,A14p5L_02,A14p5L_03
A14.5L	Q15059	2.15e-05	0.981681	0.0154615	1.05219	0.0552268	0.340737	A14p5L_01,A14p5L_02,A14p5L_03
A14.5L	Q15061	4.6e-05	0.963693	0.0223743	1.53339	0.0785009	0.351141	A14p5L_01,A14p5L_02,A14p5L_03
A14.5L	Q15072	2.32e-06	9.1e-11	0.0669521	4.80767	0.210792	0.1445	A14p5L_02
A14.5L	Q15125	0.000628496	0.998956	0.0753543	5.46018	0.232743	0.467759	A14p5L_01,A14p5L_02,A14p5L_03
A14.5L	Q15126	2.83e-05	9.1e-11	0.029118	2.00942	0.100424	0.0688415	A14p5L_02
A14.5L	Q15149	5.73e-05	0.954013	0.0212626	1.45555	0.0748139	0.345628	A14p5L_01,A14p5L_02,A14p5L_03
A14.5L	Q15149-3	6.35e-06	0.624861	0.0325611	2.25502	0.111331	0.269107	A14p5L_01,A14p5L_02
A14.5L	Q15149-4	2.91e-05	0.992806	0.0317875	2.19969	0.108897	0.380961	A14p5L_01,A14p5L_02,A14p5L_03
A14.5L	Q15149-8	5.4e-06	0.999731	0.0414906	2.9002	0.138764	0.403571	A14p5L_01,A14p5L_02,A14p5L_03
A14.5L	Q15166	0.000131105	0.983207	0.0086921	0.587477	0.0316061	0.325016	A14p5L_01,A14p5L_02,A14p5L_03
A14.5L	Q15181	0.000144531	0.991831	0.0126668	0.859564	0.0455771	0.337254	A14p5L_01,A14p5L_02,A14p5L_03
A14.5L	Q15269	3.04e-05	0.965021	0.0177048	1.2076	0.062871	0.340837	A14p5L_01,A14p5L_02,A14p5L_03
A14.5L	Q15293	0.000406576	0.979175	0.0149201	1.01479	0.0533683	0.338692	A14p5L_01,A14p5L_02,A14p5L_03
A14.5L	Q15311	3.51e-05	0.980304	0.0383755	2.67376	0.129331	0.391111	A14p5L_01,A14p5L_02,A14p5L_03
A14.5L	Q15361	2.34e-05	0.98844	0.0141633	0.962573	0.0507617	0.339761	A14p5L_01,A14p5L_02,A14p5L_03
A14.5L	Q15365	0.000819054	0.999552	0.0150947	1.02685	0.0539683	0.345393	A14p5L_01,A14p5L_02,A14p5L_03
A14.5L	Q15382	0.000423275	0.986159	0.0570877	4.05645	0.183912	0.430336	A14p5L_01,A14p5L_02,A14p5L_03
A14.5L	Q15386	5.77e-05	0.996884	0.0248645	1.7084	0.0866837	0.366992	A14p5L_01,A14p5L_02,A14p5L_03
A14.5L	Q15388	0.000246059	0.999807	0.0161107	1.09709	0.0574482	0.347853	A14p5L_01,A14p5L_02,A14p5L_03
A14.5L	Q15393	8.79e-05	0.991803	0.0159972	1.08924	0.0570604	0.345117	A14p5L_01,A14p5L_02,A14p5L_03
A14.5L	Q15397	5.93e-05	0.951735	0.021131	1.44634	0.074376	0.344625	A14p5L_01,A14p5L_02,A14p5L_03
A14.5L	Q15404	0.000100298	0.992975	0.024798	1.70372	0.0864668	0.365637	A14p5L_01,A14p5L_02,A14p5L_03
A14.5L	Q15427	0.000121929	0.976715	0.0176651	1.20485	0.0627365	0.344353	A14p5L_01,A14p5L_02,A14p5L_03
A14.5L	Q15428	7.03e-05	0.99952	0.0199018	1.3605	0.0702718	0.356554	A14p5L_01,A14p5L_02,A14p5L_03
A14.5L	Q15459	2.54e-05	0.989168	0.0140691	0.956081	0.0504366	0.339763	A14p5L_01,A14p5L_02,A14p5L_03
A14.5L	Q15464	8.88e-06	0.615874	0.0186988	1.27669	0.0662297	0.235417	A14p5L_02,A14p5L_03
A14.5L	Q15542	1.47e-05	0.600556	0.0549111	3.8928	0.177812	0.307181	A14p5L_02,A14p5L_03
A14.5L	Q15545	3.95e-06	9.1e-11	0.00791309	0.534406	0.0288332	0.0197655	A14p5L_02
A14.5L	Q15554	1.09e-05	0.626961	0.0372411	2.59167	0.12586	0.279715	A14p5L_02,A14p5L_03
A14.5L	Q15582	6.53e-05	0.982074	0.0521655	3.68744	0.170027	0.419555	A14p5L_01,A14p5L_02,A14p5L_03
A14.5L	Q155Q3	8.14e-06	0.617735	0.0928786	6.86002	0.275946	0.379753	A14p5L_02,A14p5L_03
A14.5L	Q15645	0.00014528	0.971193	0.0559867	3.97358	0.180834	0.423607	A14p5L_01,A14p5L_02,A14p5L_03
A14.5L	Q15648	1.74e-05	0.958266	0.0114617	0.776841	0.0413723	0.324015	A14p5L_01,A14p5L_02,A14p5L_03
A14.5L	Q15649	4.82e-05	0.63012	0.0555187	3.9384	0.179521	0.317475	A14p5L_02,A14p5L_03
A14.5L	Q15650	6.22e-06	9.1e-11	0.018004	1.22839	0.063884	0.0437932	A14p5L_02
A14.5L	Q15651	0.00164183	0.979687	0.0180136	1.22905	0.0639165	0.346088	A14p5L_01,A14p5L_02,A14p5L_03
A14.5L	Q15654	4.23e-05	0.997104	0.0321289	2.2241	0.109973	0.383024	A14p5L_01,A14p5L_02,A14p5L_03
A14.5L	Q15691	7.52e-05	0.991922	0.0137693	0.935423	0.0494007	0.339903	A14p5L_01,A14p5L_02,A14p5L_03
A14.5L	Q15738	4.2e-05	0.959716	0.0357395	2.4833	0.121235	0.37921	A14p5L_01,A14p5L_02,A14p5L_03
A14.5L	Q15751	1.8e-06	0.988635	0.0573368	4.07522	0.184606	0.431573	A14p5L_01,A14p5L_02,A14p5L_03
A14.5L	Q15758	0.000240461	0.994277	0.0236108	1.62018	0.0825771	0.363373	A14p5L_01,A14p5L_02,A14p5L_03
A14.5L	Q15773	4.4e-05	0.903108	0.0276275	1.90363	0.0956425	0.3442	A14p5L_01,A14p5L_02,A14p5L_03
A14.5L	Q15776	3.12e-07	9.1e-11	0.00680882	0.459319	0.0248827	0.0170574	A14p5L_01
A14.5L	Q15785	1.88e-05	0.992052	0.00518739	0.349367	0.0190397	0.31913	A14p5L_01,A14p5L_02,A14p5L_03
A14.5L	Q15836	6.72e-05	0.899117	0.0447815	3.14102	0.148575	0.379254	A14p5L_01,A14p5L_02,A14p5L_03
A14.5L	Q15843	7.28e-05	9.1e-11	0.0363675	2.52858	0.123174	0.0844373	A14p5L_02
A14.5L	Q15907	0.000489718	0.9636	0.0367527	2.55638	0.12436	0.382552	A14p5L_01,A14p5L_02,A14p5L_03
A14.5L	Q16186	5.7e-05	0.949413	0.0674519	4.84616	0.212121	0.438334	A14p5L_01,A14p5L_02,A14p5L_03
A14.5L	Q16204	1.22e-05	0.62142	0.0203997	1.39524	0.0719372	0.24104	A14p5L_01,A14p5L_02
A14.5L	Q16352	2.04e-06	9.1e-11	0.00232921	0.156421	0.0086152	0.00590582	A14p5L_02
A14.5L	Q16533	9.47e-06	0.939286	0.0733861	5.30627	0.227676	0.445872	A14p5L_01,A14p5L_02,A14p5L_03
A14.5L	Q16540	3.7e-05	9.1e-11	0.0145449	0.988894	0.0520775	0.0356998	A14p5L_02
A14.5L	Q16568	0.000188622	0.969419	0.0447252	3.13689	0.148408	0.400831	A14p5L_01,A14p5L_02,A14p5L_03
A14.5L	Q16594	2.44e-05	0.627454	0.0534678	3.78471	0.173732	0.312684	A14p5L_02,A14p5L_03
A14.5L	Q16643-2	3.69e-06	0.625655	0.0274709	1.89254	0.0951383	0.258252	A14p5L_02,A14p5L_03
A14.5L	Q16658	3.7e-05	0.954582	0.0232287	1.59333	0.0813202	0.350263	A14p5L_01,A14p5L_02,A14p5L_03
A14.5L	Q16678	1.36e-05	0.926223	0.0873547	6.41297	0.262687	0.465842	A14p5L_01,A14p5L_02,A14p5L_03
A14.5L	Q16706	4.8e-06	0.982953	0.0185096	1.26353	0.0655918	0.348234	A14p5L_01,A14p5L_02,A14p5L_03
A14.5L	Q16719	6.17e-05	0.939465	0.0378816	2.638	0.127822	0.377477	A14p5L_01,A14p5L_02,A14p5L_03
A14.5L	Q16739	8.81e-06	0.620949	0.0659328	4.72931	0.208071	0.334216	A14p5L_02,A14p5L_03
A14.5L	Q16762	8.03e-05	0.998832	0.0124339	0.84356	0.0447665	0.338858	A14p5L_01,A14p5L_02,A14p5L_03
A14.5L	Q16763	9e-06	9.1e-11	0.0424551	2.97061	0.141656	0.0971065	A14p5L_02
A14.5L	Q16790	1.74e-05	0.935804	0.0201299	1.37641	0.0710354	0.337419	A14p5L_01,A14p5L_02,A14p5L_03
A14.5L	Q16831	4.92e-05	0.998634	0.0127874	0.867852	0.0459963	0.33964	A14p5L_01,A14p5L_02,A14p5L_03
A14.5L	Q17RN3	1.1e-05	0.589183	0.0172952	1.17917	0.0614819	0.223927	A14p5L_01,A14p5L_02
A14.5L	Q17RP2	2.11e-05	0.998556	0.0809106	5.89824	0.246806	0.477273	A14p5L_01,A14p5L_02,A14p5L_03
A14.5L	Q1ED39	6.32e-05	0.99064	0.0190558	1.30154	0.0674319	0.351868	A14p5L_01,A14p5L_02,A14p5L_03
A14.5L	Q1KMD3	7.48e-05	0.998572	0.0100479	0.680043	0.0364048	0.333046	A14p5L_01,A14p5L_02,A14p5L_03
A14.5L	Q29RF7	9.46e-06	0.99478	0.029471	2.03452	0.101551	0.376533	A14p5L_01,A14p5L_02,A14p5L_03
A14.5L	Q2NKX8	7.49e-05	9.1e-11	0.109036	8.19948	0.312963	0.21454	A14p5L_02
A14.5L	Q2NL82	4.15e-05	0.988027	0.0128352	0.871143	0.0461627	0.336481	A14p5L_01,A14p5L_02,A14p5L_03
A14.5L	Q2T9J0	2.3e-06	9.1e-11	0.00918297	0.620961	0.0333474	0.02286	A14p5L_01
A14.5L	Q2TAL8	1.16e-05	0.887786	0.0538896	3.81626	0.174927	0.393823	A14p5L_01,A14p5L_02,A14p5L_03
A14.5L	Q2TAY7	3.74e-05	0.999392	0.0130108	0.883215	0.0467725	0.340406	A14p5L_01,A14p5L_02,A14p5L_03
A14.5L	Q2TB10	1.74e-05	0.961909	0.0169257	1.15355	0.0602262	0.338064	A14p5L_01,A14p5L_02,A14p5L_03
A14.5L	Q2TB90	7.72e-05	0.976052	0.0104012	0.704204	0.0376495	0.326951	A14p5L_01,A14p5L_02,A14p5L_03
A14.5L	Q2TBE0	2.47e-05	0.976293	0.0414405	2.89655	0.138614	0.396237	A14p5L_01,A14p5L_02,A14p5L_03
A14.5L	Q2VPB7	3.36e-06	0.876348	0.113865	8.60923	0.323543	0.492172	A14p5L_01,A14p5L_02,A14p5L_03
A14.5L	Q32MZ4-3	8.5e-06	0.622175	0.0110507	0.748669	0.0399318	0.219333	A14p5L_02,A14p5L_03
A14.5L	Q32MZ4-4	4.26e-06	9.1e-11	0.103377	7.72483	0.300287	0.20585	A14p5L_03
A14.5L	Q32P28	2.2e-05	0.615001	0.0246157	1.69087	0.0858708	0.248612	A14p5L_02,A14p5L_03
A14.5L	Q32P41	8.38e-05	0.590887	0.00375008	0.252201	0.0138176	0.191779	A14p5L_01,A14p5L_02
A14.5L	Q3B726	0.000536552	0.978028	0.0122439	0.830512	0.0441046	0.331988	A14p5L_01,A14p5L_02,A14p5L_03
A14.5L	Q3LXA3	4.23e-06	9.1e-11	0.0252505	1.73561	0.0879431	0.0602859	A14p5L_02
A14.5L	Q3MIX3	1.01e-05	0.957016	0.029294	2.02193	0.100986	0.364495	A14p5L_01,A14p5L_02,A14p5L_03
A14.5L	Q3SXM5	6.39e-05	0.983558	0.0842292	6.16241	0.255041	0.478291	A14p5L_01,A14p5L_02,A14p5L_03
A14.5L	Q3ZAQ7	0.00107394	0.986917	0.016876	1.1501	0.0600572	0.34567	A14p5L_01,A14p5L_02,A14p5L_03
A14.5L	Q499Z4	2.82e-06	9.1e-11	0.0356994	2.48041	0.121111	0.0830231	A14p5L_03
A14.5L	Q4G0F5	3.99e-05	0.57113	0.0145957	0.992395	0.0522522	0.21203	A14p5L_01,A14p5L_02
A14.5L	Q4G0I0	1.52e-05	0.630377	0.0624048	4.45941	0.198554	0.330601	A14p5L_01,A14p5L_02
A14.5L	Q4KMP7	9.27e-05	0.984131	0.015624	1.06342	0.0557834	0.341874	A14p5L_01,A14p5L_02,A14p5L_03
A14.5L	Q4KMQ1	1.54e-05	0.982377	0.0407924	2.84932	0.136663	0.396776	A14p5L_01,A14p5L_02,A14p5L_03
A14.5L	Q4U2R6	3.01e-05	9.1e-11	0.0164929	1.12355	0.0587523	0.0402754	A14p5L_02
A14.5L	Q52LJ0	3.98e-05	0.624726	0.0296005	2.04373	0.101964	0.262644	A14p5L_02,A14p5L_03
A14.5L	Q53EP0	4.33e-05	0.903509	0.0350864	2.43627	0.119213	0.360482	A14p5L_01,A14p5L_02,A14p5L_03
A14.5L	Q53EU6	8.81e-05	0.984946	0.0423457	2.96262	0.141329	0.400768	A14p5L_01,A14p5L_02,A14p5L_03
A14.5L	Q53EZ4	2.46e-05	0.977899	0.0759299	5.50532	0.234216	0.462269	A14p5L_01,A14p5L_02,A14p5L_03
A14.5L	Q53F19	1.91e-05	0.997538	0.0187421	1.27971	0.0663759	0.353272	A14p5L_01,A14p5L_02,A14p5L_03
A14.5L	Q53GA4	3.32e-05	0.974631	0.0240446	1.65068	0.084001	0.358287	A14p5L_01,A14p5L_02,A14p5L_03
A14.5L	Q53H82	2.03e-05	0.994979	0.00797914	0.538902	0.0290687	0.326908	A14p5L_01,A14p5L_02,A14p5L_03
A14.5L	Q53HL2	2.32e-06	9.1e-11	0.00819031	0.553282	0.0298213	0.0204428	A14p5L_03
A14.5L	Q53R41	1.81e-05	0.996814	0.0751443	5.44373	0.232204	0.466725	A14p5L_01,A14p5L_02,A14p5L_03
A14.5L	Q53S33	0.000123414	0.997712	0.0101655	0.688082	0.0368193	0.333065	A14p5L_01,A14p5L_02,A14p5L_03
A14.5L	Q53S58	0.000159654	0.993407	0.0310951	2.15023	0.10671	0.379648	A14p5L_01,A14p5L_02,A14p5L_03
A14.5L	Q562R1	0.000381522	0.937257	0.0139586	0.948464	0.0500549	0.323487	A14p5L_01,A14p5L_02,A14p5L_03
A14.5L	Q56VL3	0.000757815	0.995256	0.0302006	2.08645	0.103873	0.378277	A14p5L_01,A14p5L_02,A14p5L_03
A14.5L	Q58FF6	5.79e-05	0.912454	0.0408886	2.85633	0.136952	0.375402	A14p5L_01,A14p5L_02,A14p5L_03
A14.5L	Q58FF8	0.000126343	0.870843	0.057301	4.07253	0.184507	0.395163	A14p5L_01,A14p5L_02,A14p5L_03
A14.5L	Q58FG1	9.7e-05	0.953483	0.0336946	2.33626	0.114882	0.372931	A14p5L_01,A14p5L_02,A14p5L_03
A14.5L	Q5BJH2	2.67e-06	9.1e-11	0.207357	17.5274	0.493348	0.338195	A14p5L_02
A14.5L	Q5BKZ1	4.11e-05	0.963358	0.0157941	1.07518	0.0563656	0.335864	A14p5L_01,A14p5L_02,A14p5L_03
A14.5L	Q5C9Z4	3.24e-05	0.979349	0.0306774	2.12043	0.105387	0.374403	A14p5L_01,A14p5L_02,A14p5L_03
A14.5L	Q5FC08	7.34e-05	0.587054	0.0304567	2.1047	0.104687	0.252888	A14p5L_01,A14p5L_02
A14.5L	Q5HYI8	0.000168164	0.979414	0.0206695	1.41408	0.0728381	0.352111	A14p5L_01,A14p5L_02,A14p5L_03
A14.5L	Q5JPH6	0.000191716	0.990762	0.051331	3.62527	0.16764	0.4206	A14p5L_01,A14p5L_02,A14p5L_03
A14.5L	Q5JR59	2.82e-06	0.622033	0.0116103	0.787027	0.041892	0.220633	A14p5L_01,A14p5L_03
A14.5L	Q5JSZ5	1e-05	0.997481	0.0226266	1.55108	0.0793345	0.362137	A14p5L_01,A14p5L_02,A14p5L_03
A14.5L	Q5JTH9	0.00012891	0.995397	0.0559286	3.96921	0.180672	0.430963	A14p5L_01,A14p5L_02,A14p5L_03
A14.5L	Q5JTZ9	1.1e-05	0.995965	0.0188729	1.2888	0.0668162	0.353088	A14p5L_01,A14p5L_02,A14p5L_03
A14.5L	Q5JVM0	0.00151085	0.939472	0.0320492	2.21839	0.109721	0.36508	A14p5L_01,A14p5L_02,A14p5L_03
A14.5L	Q5JVS0	1.32e-05	0.630072	0.0241062	1.65501	0.0842029	0.252118	A14p5L_01,A14p5L_03
A14.5L	Q5MNZ6	4.28e-05	0.992618	0.0521379	3.68539	0.169948	0.422754	A14p5L_01,A14p5L_02,A14p5L_03
A14.5L	Q5QJE6	0.000356468	0.995349	0.0110325	0.747424	0.0398681	0.334427	A14p5L_01,A14p5L_02,A14p5L_03
A14.5L	Q5RKV6	0.00017971	0.948523	0.0331938	2.30034	0.113316	0.370328	A14p5L_01,A14p5L_02,A14p5L_03
A14.5L	Q5SRE5	2.75e-05	0.98847	0.048871	3.4426	0.16055	0.415031	A14p5L_01,A14p5L_02,A14p5L_03
A14.5L	Q5SVZ6	1.25e-06	0.629691	0.180491	14.7563	0.450487	0.503092	A14p5L_01,A14p5L_02
A14.5L	Q5SW96	4.16e-06	9.1e-11	0.0117544	0.796912	0.0423959	0.0290628	A14p5L_02
A14.5L	Q5SY16	2.84e-05	0.953705	0.0253775	1.74456	0.0883566	0.354816	A14p5L_01,A14p5L_02,A14p5L_03
A14.5L	Q5SYE7-2	8.79e-07	9.1e-11	0.0385728	2.68806	0.129933	0.0890703	A14p5L_01
A14.5L	Q5T280	8.52e-05	0.988245	0.0211318	1.4464	0.0743787	0.355891	A14p5L_01,A14p5L_02,A14p5L_03
A14.5L	Q5T440	3.59e-05	0.978234	0.00719968	0.485877	0.0262837	0.319832	A14p5L_01,A14p5L_02,A14p5L_03
A14.5L	Q5T447	3.78e-06	0.444896	0.0215239	1.47383	0.0756824	0.189145	A14p5L_01,A14p5L_02
A14.5L	Q5T653	4.75e-05	0.994131	0.0429283	3.0052	0.143069	0.404795	A14p5L_01,A14p5L_02,A14p5L_03
A14.5L	Q5TAQ9	6.26e-06	0.471516	0.0192913	1.31794	0.0682236	0.192245	A14p5L_02,A14p5L_03
A14.5L	Q5TB53	4.11e-06	9.1e-11	0.0351959	2.44415	0.119553	0.0819545	A14p5L_02
A14.5L	Q5TH69	2.66e-06	0.925966	0.0338553	2.34779	0.115383	0.364785	A14p5L_01,A14p5L_02,A14p5L_03
A14.5L	Q5U5X0	8.91e-06	9.1e-11	0.00617453	0.416264	0.0226031	0.0154947	A14p5L_02
A14.5L	Q5VTI5	2.52e-05	0.988972	0.012287	0.83347	0.0442547	0.335465	A14p5L_01,A14p5L_02,A14p5L_03
A14.5L	Q5VTJ3	1.58e-05	0.963522	0.0211313	1.44636	0.0743768	0.348262	A14p5L_01,A14p5L_02,A14p5L_03
A14.5L	Q5VTR2	7.76e-06	0.951709	0.0195337	1.33483	0.0690378	0.340957	A14p5L_01,A14p5L_02,A14p5L_03
A14.5L	Q5VUA4	5.67e-06	0.982157	0.0436839	3.06051	0.14532	0.402643	A14p5L_01,A14p5L_02,A14p5L_03
A14.5L	Q5VV42	2.93e-05	0.988574	0.078995	5.74662	0.241997	0.470897	A14p5L_01,A14p5L_02,A14p5L_03
A14.5L	Q5VWC4	1.71e-06	9.1e-11	0.0233184	1.59963	0.0816154	0.0559482	A14p5L_02
A14.5L	Q5VYY1	7.77e-06	0.565636	0.0881623	6.47799	0.264645	0.355933	A14p5L_01,A14p5L_03
A14.5L	Q5VZE5	7.32e-06	0.971567	0.0338162	2.34499	0.115261	0.37877	A14p5L_01,A14p5L_02,A14p5L_03
A14.5L	Q5W111	4.4e-05	0.61931	0.0181838	1.24088	0.0644917	0.235286	A14p5L_02,A14p5L_03
A14.5L	Q60FE5	3.7e-06	0.554731	0.0366232	2.54703	0.123961	0.256128	A14p5L_02,A14p5L_03
A14.5L	Q643R3	2.01e-05	0.972792	0.0115668	0.784045	0.0417399	0.328749	A14p5L_01,A14p5L_02,A14p5L_03
A14.5L	Q658Y4	8.9e-06	0.590977	0.032841	2.27506	0.11221	0.259255	A14p5L_01,A14p5L_03
A14.5L	Q66LE6	3.85e-05	0.988422	0.0284516	1.96208	0.0982904	0.372337	A14p5L_01,A14p5L_02,A14p5L_03
A14.5L	Q66PJ3-7	2.7e-05	0.978523	0.014468	0.98359	0.0518126	0.337422	A14p5L_01,A14p5L_02,A14p5L_03
A14.5L	Q68CQ4	3.08e-05	0.973527	0.0115419	0.782337	0.0416528	0.328916	A14p5L_01,A14p5L_02,A14p5L_03
A14.5L	Q68CQ7	1.41e-05	0.608115	0.0324859	2.24964	0.111095	0.263779	A14p5L_01,A14p5L_02
A14.5L	Q68D91	6.06e-06	9.1e-11	0.0218788	1.49867	0.0768602	0.0526885	A14p5L_01
A14.5L	Q68DH5	3.06e-06	9.1e-11	0.0282049	1.94458	0.097499	0.0668366	A14p5L_02
A14.5L	Q68DQ2	6.07e-07	9.1e-11	0.0275427	1.89763	0.0953696	0.0653769	A14p5L_02
A14.5L	Q68E01-2	2.05e-05	0.935197	0.107116	8.03774	0.308696	0.500151	A14p5L_01,A14p5L_02,A14p5L_03
A14.5L	Q69YN2	3.69e-06	9.1e-11	0.0778491	5.65623	0.239101	0.163906	A14p5L_02
A14.5L	Q69YN4	3.27e-06	0.619165	0.0511933	3.61502	0.167246	0.305679	A14p5L_02,A14p5L_03
A14.5L	Q6AI12	2.91e-05	0.983341	0.0274993	1.89455	0.0952297	0.368671	A14p5L_01,A14p5L_02,A14p5L_03
A14.5L	Q6BDS2	3.19e-06	0.574248	0.0432261	3.02699	0.143957	0.275857	A14p5L_01,A14p5L_02
A14.5L	Q6DD87	0.000109686	0.992695	0.0145912	0.992083	0.0522367	0.342086	A14p5L_01,A14p5L_02,A14p5L_03
A14.5L	Q6DKI1	0.000230971	0.995961	0.023223	1.59294	0.0813015	0.363018	A14p5L_01,A14p5L_02,A14p5L_03
A14.5L	Q6DKK2	3.11e-05	0.992706	0.0227301	1.55834	0.0796763	0.360899	A14p5L_01,A14p5L_02,A14p5L_03
A14.5L	Q6DT37	6.32e-06	9.1e-11	0.0296495	2.04721	0.10212	0.0700041	A14p5L_03
A14.5L	Q6GMV3	2.59e-05	9.1e-11	0.00966132	0.653624	0.03504	0.0240204	A14p5L_02
A14.5L	Q6IAA8	0.000188807	0.948229	0.0467424	3.2853	0.154346	0.398364	A14p5L_01,A14p5L_02,A14p5L_03
A14.5L	Q6IN84	4.35e-05	0.986458	0.0137012	0.930731	0.0491651	0.338055	A14p5L_01,A14p5L_02,A14p5L_03
A14.5L	Q6IPR3	3.13e-05	0.629555	0.0749091	5.42531	0.2316	0.353001	A14p5L_01,A14p5L_02
A14.5L	Q6NSJ0	2.15e-06	0.567756	0.0234436	1.60843	0.0820275	0.2314	A14p5L_01,A14p5L_02
A14.5L	Q6NSJ5	1.98e-06	0.439321	0.0948572	7.02147	0.280618	0.32791	A14p5L_02,A14p5L_03
A14.5L	Q6NUK4	2.41e-05	0.851946	0.0485693	3.42026	0.159674	0.372309	A14p5L_01,A14p5L_02,A14p5L_03
A14.5L	Q6NUQ1	1.31e-05	0.980839	0.0652512	4.67701	0.206245	0.444001	A14p5L_01,A14p5L_02,A14p5L_03
A14.5L	Q6NZI2	0.000407528	0.99906	0.0170006	1.15874	0.0604811	0.349703	A14p5L_01,A14p5L_02,A14p5L_03
A14.5L	Q6NZY4	2.19e-05	0.949332	0.042505	2.97425	0.141805	0.390106	A14p5L_01,A14p5L_02,A14p5L_03
A14.5L	Q6P158	4.56e-06	9.1e-11	0.0293229	2.02398	0.101078	0.0692899	A14p5L_02
A14.5L	Q6P161	0.00047266	0.992546	0.0106605	0.721947	0.0385615	0.332667	A14p5L_01,A14p5L_02,A14p5L_03
A14.5L	Q6P1L8	0.00104175	0.9863	0.00902505	0.610185	0.0327877	0.326786	A14p5L_01,A14p5L_02,A14p5L_03
A14.5L	Q6P1M0	2.96e-05	0.991348	0.025456	1.7501	0.0886122	0.366605	A14p5L_01,A14p5L_02,A14p5L_03
A14.5L	Q6P1N0	2e-06	9.1e-11	0.0679236	4.88252	0.213373	0.14627	A14p5L_02
A14.5L	Q6P1X6-2	0.000112486	0.994429	0.0408895	2.85639	0.136955	0.400696	A14p5L_01,A14p5L_02,A14p5L_03
A14.5L	Q6P2E9	7.33e-05	0.999926	0.0399682	2.78936	0.134172	0.400484	A14p5L_01,A14p5L_02,A14p5L_03
A14.5L	Q6P2I3	9.77e-06	0.605805	0.0119418	0.809768	0.0430504	0.216421	A14p5L_01,A14p5L_02
A14.5L	Q6P2Q9	3.29e-05	0.980509	0.0233926	1.60484	0.0818596	0.358632	A14p5L_01,A14p5L_02,A14p5L_03
A14.5L	Q6P3X3	8.65e-05	0.999311	0.0136396	0.926488	0.0489519	0.341875	A14p5L_01,A14p5L_02,A14p5L_03
A14.5L	Q6P4A7	0.000109077	0.950116	0.0356242	2.47499	0.120879	0.376003	A14p5L_01,A14p5L_02,A14p5L_03
A14.5L	Q6P4Q7	9.22e-06	0.971885	0.0208821	1.42894	0.0735469	0.350273	A14p5L_01,A14p5L_02,A14p5L_03
A14.5L	Q6P6B1	3.84e-06	9.1e-11	0.0251545	1.72884	0.0876301	0.0600713	A14p5L_02
A14.5L	Q6P9B6	1.62e-05	0.963543	0.0227157	1.55733	0.0796288	0.351868	A14p5L_01,A14p5L_02,A14p5L_03
A14.5L	Q6P9B9	1.62e-05	0.945588	0.0315108	2.17992	0.108024	0.365794	A14p5L_01,A14p5L_02,A14p5L_03
A14.5L	Q6PCB5	1.5e-05	0.995435	0.0226815	1.55493	0.0795159	0.36163	A14p5L_01,A14p5L_02,A14p5L_03
A14.5L	Q6PCB7	1.23e-05	0.611888	0.0932948	6.89391	0.276932	0.378625	A14p5L_01,A14p5L_02
A14.5L	Q6PD62	1.56e-05	0.997221	0.00926257	0.626394	0.0336294	0.330726	A14p5L_01,A14p5L_02,A14p5L_03
A14.5L	Q6PD74	1.14e-05	0.621843	0.0427624	2.99307	0.142574	0.289593	A14p5L_02,A14p5L_03
A14.5L	Q6PIU2	3.11e-05	0.630465	0.0794093	5.77936	0.243041	0.361125	A14p5L_01,A14p5L_02
A14.5L	Q6PJG6	8.39e-06	0.934062	0.0591374	4.21125	0.1896	0.418159	A14p5L_01,A14p5L_02,A14p5L_03
A14.5L	Q6PK04	0.000187929	0.999105	0.0119173	0.808089	0.042965	0.337708	A14p5L_01,A14p5L_02,A14p5L_03
A14.5L	Q6PML9	9.9e-06	0.613626	0.0226747	1.55445	0.0794936	0.243816	A14p5L_02,A14p5L_03
A14.5L	Q6PUV4	0.000181043	0.978467	0.010111	0.684354	0.0366271	0.326996	A14p5L_01,A14p5L_02,A14p5L_03
A14.5L	Q6R327-3	6.36e-06	0.628204	0.134378	10.4009	0.366218	0.444866	A14p5L_01,A14p5L_02
A14.5L	Q6RW13	0.000115145	0.999371	0.064381	4.61034	0.203904	0.448115	A14p5L_01,A14p5L_02,A14p5L_03
A14.5L	Q6SZW1	2.66e-05	0.969286	0.0292737	2.02049	0.100921	0.368236	A14p5L_01,A14p5L_02,A14p5L_03
A14.5L	Q6UB99	4.73e-07	9.1e-11	0.00775824	0.523867	0.0282806	0.0193867	A14p5L_03
A14.5L	Q6UW78	0.00029447	0.96383	0.0279068	1.92343	0.0965412	0.363552	A14p5L_01,A14p5L_02,A14p5L_03
A14.5L	Q6UWS5	6.62e-05	0.594818	0.138088	10.7341	0.373567	0.439603	A14p5L_01,A14p5L_02
A14.5L	Q6UX07	3.95e-05	0.932612	0.0368759	2.56528	0.124739	0.373248	A14p5L_01,A14p5L_02,A14p5L_03
A14.5L	Q6UX53	0.000212707	0.99412	0.01501	1.02099	0.0536771	0.343513	A14p5L_01,A14p5L_02,A14p5L_03
A14.5L	Q6UXN9	6.12e-05	0.984581	0.018665	1.27434	0.0661158	0.349096	A14p5L_01,A14p5L_02,A14p5L_03
A14.5L	Q6UXV4	5.32e-05	0.985587	0.0244051	1.67605	0.0851821	0.362477	A14p5L_01,A14p5L_02,A14p5L_03
A14.5L	Q6UY18	5.53e-05	0.583787	0.0069273	0.467366	0.0253077	0.197465	A14p5L_01,A14p5L_02
A14.5L	Q6W0C5	1.08e-05	9.1e-11	0.0174586	1.19051	0.0620363	0.0425266	A14p5L_03
A14.5L	Q6XZF7	3.86e-06	0.928141	0.0245342	1.68513	0.0856043	0.345042	A14p5L_01,A14p5L_02,A14p5L_03
A14.5L	Q6Y1H2	0.000335914	0.999612	0.0478396	3.3663	0.157552	0.416415	A14p5L_01,A14p5L_02,A14p5L_03
A14.5L	Q6YN16	7.38e-05	0.998034	0.0246247	1.69151	0.0859004	0.36681	A14p5L_01,A14p5L_02,A14p5L_03
A14.5L	Q6ZMI0	1.71e-06	9.1e-11	0.019112	1.30545	0.067621	0.0463549	A14p5L_01
A14.5L	Q6ZNB6	1.59e-05	0.97354	0.0326664	2.26256	0.111662	0.376912	A14p5L_01,A14p5L_02,A14p5L_03
A14.5L	Q6ZNX1	1.73e-05	0.608771	0.0306361	2.11749	0.105256	0.259978	A14p5L_01,A14p5L_03
A14.5L	Q6ZQQ2	2.08e-07	9.1e-11	0.00256169	0.172074	0.00946913	0.00649119	A14p5L_01
A14.5L	Q6ZRP7	1.38e-05	0.988142	0.0289319	1.99619	0.0998284	0.373305	A14p5L_01,A14p5L_02,A14p5L_03
A14.5L	Q6ZUA9	3.35e-05	0.965306	0.00634601	0.427898	0.0232201	0.313744	A14p5L_01,A14p5L_02,A14p5L_03
A14.5L	Q70UQ0-4	3.05e-05	0.992112	0.0494443	3.48509	0.16221	0.417293	A14p5L_01,A14p5L_02,A14p5L_03
A14.5L	Q712K3	8.87e-06	9.1e-11	0.00831249	0.561606	0.0302563	0.020741	A14p5L_02
A14.5L	Q7KZ85	1.14e-05	0.996947	0.0152214	1.0356	0.0544033	0.344882	A14p5L_01,A14p5L_02,A14p5L_03
A14.5L	Q7KZF4	4.28e-05	0.942874	0.0214727	1.47024	0.0755122	0.342669	A14p5L_01,A14p5L_02,A14p5L_03
A14.5L	Q7L014	0.000246858	0.9654	0.0192624	1.31593	0.0681266	0.344558	A14p5L_01,A14p5L_02,A14p5L_03
A14.5L	Q7L0Y3	8.73e-05	0.99835	0.0129837	0.881349	0.0466783	0.34002	A14p5L_01,A14p5L_02,A14p5L_03
A14.5L	Q7L1W4	1.32e-05	0.993638	0.0461603	3.24241	0.152638	0.411202	A14p5L_01,A14p5L_02,A14p5L_03
A14.5L	Q7L273	6.61e-06	0.535173	0.0491452	3.46292	0.161344	0.27572	A14p5L_01,A14p5L_02
A14.5L	Q7L2E3-2	2.33e-06	9.1e-11	0.0594173	4.23244	0.190372	0.130502	A14p5L_02
A14.5L	Q7L2J0	1.15e-05	0.998123	0.0136033	0.923993	0.0488266	0.341422	A14p5L_01,A14p5L_02,A14p5L_03
A14.5L	Q7L2Z9	1.92e-05	0.590382	0.0307936	2.12873	0.105756	0.254647	A14p5L_02,A14p5L_03
A14.5L	Q7L3T8	2.34e-05	0.993699	0.00966988	0.654208	0.0350703	0.330627	A14p5L_01,A14p5L_02,A14p5L_03
A14.5L	Q7L5D6	5.95e-05	0.976943	0.0465574	3.27166	0.153804	0.406851	A14p5L_01,A14p5L_02,A14p5L_03
A14.5L	Q7L5N7	2.18e-05	0.998797	0.0402826	2.81222	0.135123	0.400787	A14p5L_01,A14p5L_02,A14p5L_03
A14.5L	Q7L775	5.9e-06	9.1e-11	0.0322286	2.23122	0.110286	0.0756023	A14p5L_02
A14.5L	Q7L7V1	9.51e-06	0.62997	0.0359699	2.49991	0.121947	0.277961	A14p5L_01,A14p5L_02
A14.5L	Q7L7X3	2.07e-05	0.997693	0.0222301	1.52328	0.0780236	0.361304	A14p5L_01,A14p5L_02,A14p5L_03
A14.5L	Q7L804	1.15e-05	0.630814	0.0395071	2.75585	0.132775	0.285644	A14p5L_01,A14p5L_02
A14.5L	Q7L8L6	7.78e-05	0.972694	0.0313959	2.17171	0.107661	0.373909	A14p5L_01,A14p5L_02,A14p5L_03
A14.5L	Q7L9B9	7.42e-06	0.988114	0.0508274	3.5878	0.166196	0.418792	A14p5L_01,A14p5L_02,A14p5L_03
A14.5L	Q7LBR1	0.00022628	0.957734	0.00679419	0.458325	0.0248302	0.312513	A14p5L_01,A14p5L_02,A14p5L_03
A14.5L	Q7RTP0	8.61e-05	0.937293	0.0389026	2.71197	0.130937	0.378943	A14p5L_01,A14p5L_02,A14p5L_03
A14.5L	Q7RTP6	1.39e-05	0.968004	0.0476802	3.35452	0.157087	0.406343	A14p5L_01,A14p5L_02,A14p5L_03
A14.5L	Q7RTV0	0.00066071	0.999375	0.0129226	0.877152	0.0464663	0.340194	A14p5L_01,A14p5L_02,A14p5L_03
A14.5L	Q7Z2T5	1.7e-05	0.971866	0.0267555	1.8419	0.0928289	0.363485	A14p5L_01,A14p5L_02,A14p5L_03
A14.5L	Q7Z2W4-3	2.62e-06	9.1e-11	0.0104801	0.709601	0.0379271	0.0259994	A14p5L_02
A14.5L	Q7Z3T8	4.41e-06	0.972369	0.101653	7.58139	0.296363	0.503165	A14p5L_01,A14p5L_02,A14p5L_03
A14.5L	Q7Z3Z2	3.3e-06	9.1e-11	0.0490616	3.45672	0.161102	0.110437	A14p5L_02
A14.5L	Q7Z417	7.42e-05	0.994651	0.0134711	0.914889	0.0483687	0.340037	A14p5L_01,A14p5L_02,A14p5L_03
A14.5L	Q7Z417-2	0.000103111	0.969241	0.0587255	4.18008	0.188461	0.428232	A14p5L_01,A14p5L_02,A14p5L_03
A14.5L	Q7Z478	6.78e-06	0.993807	0.0092414	0.624949	0.0335544	0.329621	A14p5L_01,A14p5L_02,A14p5L_03
A14.5L	Q7Z4F1	1.24e-05	0.572027	0.0517378	3.65557	0.168805	0.292205	A14p5L_01,A14p5L_03
A14.5L	Q7Z4R8	2.62e-05	0.960512	0.0237474	1.62978	0.0830259	0.353262	A14p5L_01,A14p5L_02,A14p5L_03
A14.5L	Q7Z5L9	0.000228537	0.98571	0.0144665	0.983481	0.0518072	0.339637	A14p5L_01,A14p5L_02,A14p5L_03
A14.5L	Q7Z5L9-2	7.67e-05	0.984268	0.0272739	1.87859	0.0945032	0.36846	A14p5L_01,A14p5L_02,A14p5L_03
A14.5L	Q7Z6B7	7.3e-06	0.996213	0.086272	6.32598	0.26005	0.485629	A14p5L_01,A14p5L_02,A14p5L_03
A14.5L	Q7Z6I8	2.02e-06	9.1e-11	0.0022234	0.1493	0.00822619	0.00563915	A14p5L_03
A14.5L	Q7Z7A3	8.64e-06	0.629527	0.0168808	1.15043	0.0600736	0.235409	A14p5L_02,A14p5L_03
A14.5L	Q7Z7K0	0.00227521	0.976784	0.00715236	0.48266	0.0261142	0.319282	A14p5L_01,A14p5L_02,A14p5L_03
A14.5L	Q7Z7L1	2.84e-05	0.996625	0.01609	1.09566	0.0573772	0.346822	A14p5L_01,A14p5L_02,A14p5L_03
A14.5L	Q7Z7N9	9.7e-06	9.1e-11	0.0448035	3.14263	0.14864	0.101894	A14p5L_01
A14.5L	Q805P6	6.76e-05	9.1e-11	0.00220192	0.147854	0.00814719	0.00558539	A14p5L_01
A14.5L	Q80HU3	0.000682955	0.996251	0.0234901	1.61169	0.0821802	0.363713	A14p5L_01,A14p5L_02,A14p5L_03
A14.5L	Q86SF2	2.36e-05	0.626101	0.0758181	5.49655	0.23393	0.353533	A14p5L_01,A14p5L_03
A14.5L	Q86SJ2	2.47e-05	0.994356	0.0214196	1.46653	0.0753358	0.358432	A14p5L_01,A14p5L_02,A14p5L_03
A14.5L	Q86SQ0-3	9.24e-06	9.1e-11	0.0275415	1.89754	0.0953655	0.0653741	A14p5L_02
A14.5L	Q86SQ6-1	3.13e-05	9.1e-11	0.00544551	0.366847	0.0199733	0.0136921	A14p5L_02
A14.5L	Q86SX6	4.7e-05	0.988241	0.00507967	0.342076	0.0186498	0.317687	A14p5L_01,A14p5L_02,A14p5L_03
A14.5L	Q86TP1	2.71e-06	9.1e-11	0.0209447	1.43332	0.0737556	0.0505602	A14p5L_02
A14.5L	Q86TU7	2.77e-06	9.1e-11	0.014681	0.998285	0.0525461	0.0360209	A14p5L_01
A14.5L	Q86U38	3.21e-05	0.991245	0.085006	6.22452	0.256951	0.481972	A14p5L_01,A14p5L_02,A14p5L_03
A14.5L	Q86UE4	0.000148281	0.994488	0.0118075	0.800556	0.0425815	0.33602	A14p5L_01,A14p5L_02,A14p5L_03
A14.5L	Q86UL3	8.68e-05	0.984246	0.0561025	3.98228	0.181159	0.427856	A14p5L_01,A14p5L_02,A14p5L_03
A14.5L	Q86UN3	6.62e-05	0.957614	0.0124297	0.843273	0.0447519	0.326131	A14p5L_01,A14p5L_02,A14p5L_03
A14.5L	Q86UP2	0.000317362	0.625571	0.0485241	3.41692	0.159543	0.302378	A14p5L_01,A14p5L_02
A14.5L	Q86UT6	1.91e-05	0.997628	0.0326738	2.26309	0.111685	0.38436	A14p5L_01,A14p5L_02,A14p5L_03
A14.5L	Q86V48	0.000203453	0.977324	0.0787102	5.72413	0.241279	0.466934	A14p5L_01,A14p5L_02,A14p5L_03
A14.5L	Q86V81	0.000621345	0.993588	0.0263927	1.81625	0.0916545	0.369386	A14p5L_01,A14p5L_02,A14p5L_03
A14.5L	Q86V85	3.11e-05	0.994396	0.0933813	6.90097	0.277137	0.496781	A14p5L_01,A14p5L_02,A14p5L_03
A14.5L	Q86VI3	4.51e-06	0.594186	0.0922652	6.8101	0.274489	0.371489	A14p5L_01,A14p5L_02
A14.5L	Q86VP6	8.28e-05	0.999818	0.0533708	3.77745	0.173457	0.427381	A14p5L_01,A14p5L_02,A14p5L_03
A14.5L	Q86VS8	8.87e-06	0.925119	0.100776	7.5087	0.294358	0.487213	A14p5L_01,A14p5L_02,A14p5L_03
A14.5L	Q86VU5	7.25e-05	0.996037	0.0204001	1.39527	0.0719387	0.356622	A14p5L_01,A14p5L_02,A14p5L_03
A14.5L	Q86VY4	3.73e-05	0.980055	0.0221254	1.51594	0.0776771	0.355625	A14p5L_01,A14p5L_02,A14p5L_03
A14.5L	Q86W50	1.97e-05	0.986354	0.0339866	2.35722	0.115793	0.383697	A14p5L_01,A14p5L_02,A14p5L_03
A14.5L	Q86W92-2	1.94e-05	0.981696	0.0192816	1.31726	0.068191	0.349628	A14p5L_01,A14p5L_02,A14p5L_03
A14.5L	Q86WT1	1.09e-06	9.1e-11	0.070558	5.08627	0.220316	0.151029	A14p5L_03
A14.5L	Q86WX3	0.000562037	0.983759	0.0127892	0.867975	0.0460026	0.335058	A14p5L_01,A14p5L_02,A14p5L_03
A14.5L	Q86X52	1.48e-05	0.994534	0.0525706	3.71767	0.171182	0.42419	A14p5L_01,A14p5L_02,A14p5L_03
A14.5L	Q86X95	0.000116313	0.988437	0.0167631	1.14227	0.0596728	0.345869	A14p5L_01,A14p5L_02,A14p5L_03
A14.5L	Q86XE3	0.00013025	0.983175	0.101453	7.56481	0.295907	0.506187	A14p5L_01,A14p5L_02,A14p5L_03
A14.5L	Q86XJ1	1.1e-05	0.624616	0.14679	11.527	0.390388	0.460328	A14p5L_01,A14p5L_02
A14.5L	Q86XL3	1.49e-05	0.611843	0.0455621	3.19839	0.150879	0.292201	A14p5L_02,A14p5L_03
A14.5L	Q86XZ4	2.34e-05	0.976925	0.0260668	1.79322	0.0905976	0.363517	A14p5L_01,A14p5L_02,A14p5L_03
A14.5L	Q86Y39	0.00041001	0.995999	0.0301443	2.08244	0.103695	0.378382	A14p5L_01,A14p5L_02,A14p5L_03
A14.5L	Q86Y79	0.000111476	0.997784	0.00554855	0.373827	0.0203456	0.321794	A14p5L_01,A14p5L_02,A14p5L_03
A14.5L	Q86Y82	3.09e-05	9.1e-11	0.102075	7.61644	0.297326	0.20382	A14p5L_01
A14.5L	Q86YH6	1.04e-05	0.967884	0.0670581	4.81584	0.211074	0.443315	A14p5L_01,A14p5L_02,A14p5L_03
A14.5L	Q86YL5	9.83e-06	9.1e-11	0.00777154	0.524771	0.0283281	0.0194192	A14p5L_01
A14.5L	Q86YT6	6.36e-06	0.986234	0.0257741	1.77255	0.0896472	0.365737	A14p5L_01,A14p5L_02,A14p5L_03
A14.5L	Q86YV5	9.63e-06	0.996003	0.0283209	1.95281	0.0978714	0.374389	A14p5L_01,A14p5L_02,A14p5L_03
A14.5L	Q86YV9	2.81e-05	0.962585	0.0359506	2.49851	0.121887	0.380541	A14p5L_01,A14p5L_02,A14p5L_03
A14.5L	Q8IU81	3.69e-06	0.479375	0.015084	1.02611	0.0539314	0.184872	A14p5L_01,A14p5L_03
A14.5L	Q8IUE6	0.001369	0.977851	0.0119026	0.807083	0.0429138	0.331122	A14p5L_01,A14p5L_02,A14p5L_03
A14.5L	Q8IUH4	5.44e-05	0.979962	0.0364958	2.53784	0.123569	0.387056	A14p5L_01,A14p5L_02,A14p5L_03
A14.5L	Q8IUW5	4.24e-05	0.996561	0.039047	2.72245	0.131377	0.397529	A14p5L_01,A14p5L_02,A14p5L_03
A14.5L	Q8IV03	3.28e-06	9.1e-11	0.00525874	0.354198	0.0192979	0.0132289	A14p5L_02
A14.5L	Q8IV48	4.01e-05	0.963209	0.0242057	1.66201	0.0845291	0.355125	A14p5L_01,A14p5L_02,A14p5L_03
A14.5L	Q8IV50	4.7e-05	0.990176	0.011187	0.758009	0.0404099	0.333201	A14p5L_01,A14p5L_02,A14p5L_03
A14.5L	Q8IV56	4.06e-05	9.1e-11	0.00184844	0.124074	0.00684584	0.00469313	A14p5L_03
A14.5L	Q8IVD9	3.03e-06	9.1e-11	0.00329986	0.221823	0.0121735	0.00834505	A14p5L_02
A14.5L	Q8IVF2	3.68e-06	9.1e-11	0.0877624	6.44578	0.263677	0.180753	A14p5L_02
A14.5L	Q8IVL6	3.46e-07	9.1e-11	0.0120542	0.817483	0.0434427	0.0297804	A14p5L_03
A14.5L	Q8IVQ6	1.79e-05	0.514202	0.091254	6.72797	0.272079	0.34516	A14p5L_01,A14p5L_02
A14.5L	Q8IVS2	2.57e-05	0.987491	0.00980164	0.66321	0.0355357	0.329031	A14p5L_01,A14p5L_02,A14p5L_03
A14.5L	Q8IVT2	0.000360657	0.978817	0.0181814	1.24071	0.0644836	0.346201	A14p5L_01,A14p5L_02,A14p5L_03
A14.5L	Q8IWA0	3.56e-05	0.989473	0.0239898	1.64682	0.0838214	0.362743	A14p5L_01,A14p5L_02,A14p5L_03
A14.5L	Q8IWA4	2.42e-05	0.995592	0.0584516	4.15938	0.187703	0.435842	A14p5L_01,A14p5L_02,A14p5L_03
A14.5L	Q8IWB1	4.86e-05	0.994117	0.0315804	2.18489	0.108244	0.380917	A14p5L_01,A14p5L_02,A14p5L_03
A14.5L	Q8IWB7	2.91e-05	0.985258	0.0268278	1.84701	0.0930626	0.367777	A14p5L_01,A14p5L_02,A14p5L_03
A14.5L	Q8IWE4	1.3e-05	0.627856	0.0224629	1.5396	0.0787936	0.247726	A14p5L_01,A14p5L_02
A14.5L	Q8IWT6	1.12e-05	0.997439	0.0268593	1.84925	0.0931645	0.371605	A14p5L_01,A14p5L_02,A14p5L_03
A14.5L	Q8IWU2	9.1e-06	0.982906	0.0205573	1.40625	0.0724636	0.352931	A14p5L_01,A14p5L_02,A14p5L_03
A14.5L	Q8IWV7	1.32e-06	0.597351	0.00874266	0.590924	0.0317856	0.20609	A14p5L_01,A14p5L_02
A14.5L	Q8IWX8	3.34e-05	9.1e-11	0.0129519	0.879166	0.046568	0.0319231	A14p5L_02
A14.5L	Q8IXM3	0.000110798	0.979903	0.012759	0.865898	0.0458975	0.333793	A14p5L_01,A14p5L_02,A14p5L_03
A14.5L	Q8IXT5	1.17e-05	0.98163	0.0189066	1.29115	0.0669299	0.348744	A14p5L_01,A14p5L_02,A14p5L_03
A14.5L	Q8IY18	1.63e-06	9.1e-11	0.0128583	0.87273	0.0462429	0.0317	A14p5L_02
A14.5L	Q8IY26	0.000113761	0.99759	0.0536734	3.80008	0.174315	0.427282	A14p5L_01,A14p5L_02,A14p5L_03
A14.5L	Q8IY37	3.91e-05	0.987738	0.0123134	0.835283	0.0443467	0.335147	A14p5L_01,A14p5L_02,A14p5L_03
A14.5L	Q8IY47	1.52e-06	9.1e-11	0.00829423	0.560361	0.0301913	0.0206964	A14p5L_02
A14.5L	Q8IY81	0.000102263	0.992658	0.0162505	1.10677	0.0579256	0.345974	A14p5L_01,A14p5L_02,A14p5L_03
A14.5L	Q8IYB1	1.16e-06	9.1e-11	0.00284426	0.191109	0.0105056	0.00720172	A14p5L_01
A14.5L	Q8IYB7	3.82e-06	9.1e-11	0.0251021	1.72515	0.0874593	0.0599542	A14p5L_02
A14.5L	Q8IYB8	1.26e-05	0.999222	0.00574704	0.387277	0.0210622	0.322728	A14p5L_01,A14p5L_02,A14p5L_03
A14.5L	Q8IYD1	9.46e-06	0.94854	0.0700247	5.04492	0.218917	0.442723	A14p5L_01,A14p5L_02,A14p5L_03
A14.5L	Q8IYE0	6.66e-05	0.596546	0.0758127	5.49613	0.233916	0.344405	A14p5L_02,A14p5L_03
A14.5L	Q8IYI6	2.63e-05	0.992248	0.0325843	2.25668	0.111404	0.382507	A14p5L_01,A14p5L_02,A14p5L_03
A14.5L	Q8IYQ7	1.18e-05	0.99515	0.013832	0.939746	0.0496177	0.341047	A14p5L_01,A14p5L_02,A14p5L_03
A14.5L	Q8IYS1	1.51e-06	9.1e-11	0.0107611	0.728834	0.0389151	0.0266767	A14p5L_02
A14.5L	Q8IYS2	7.38e-05	0.993825	0.535848	77.3493	0.81122	0.862725	A14p5L_01,A14p5L_02,A14p5L_03
A14.5L	Q8IYT3	5.19e-05	0.988004	0.0220816	1.51287	0.0775319	0.357978	A14p5L_01,A14p5L_02,A14p5L_03
A14.5L	Q8IYU8	2.43e-05	0.987499	0.00541924	0.365068	0.0198784	0.3183	A14p5L_01,A14p5L_02,A14p5L_03
A14.5L	Q8IZ41	8.99e-06	0.98765	0.0307557	2.12602	0.105635	0.377134	A14p5L_01,A14p5L_02,A14p5L_03
A14.5L	Q8IZL8	5.67e-05	0.966976	0.0315283	2.18116	0.108079	0.372431	A14p5L_01,A14p5L_02,A14p5L_03
A14.5L	Q8IZQ5	1.26e-05	9.1e-11	0.00774082	0.522681	0.0282184	0.0193441	A14p5L_03
A14.5L	Q8IZV5	0.000100454	0.975855	0.00892884	0.603622	0.0324465	0.323323	A14p5L_01,A14p5L_02,A14p5L_03
A14.5L	Q8N0T1	0.00278392	0.976137	0.020424	1.39694	0.0720187	0.350554	A14p5L_01,A14p5L_02,A14p5L_03
A14.5L	Q8N0V3	0.000105719	0.992669	0.014827	1.00836	0.0530483	0.342634	A14p5L_01,A14p5L_02,A14p5L_03
A14.5L	Q8N0X7	2.84e-05	0.963531	0.0589036	4.19355	0.188954	0.426808	A14p5L_01,A14p5L_02,A14p5L_03
A14.5L	Q8N0Z8	5.8e-06	9.1e-11	0.0307325	2.12437	0.105562	0.0723638	A14p5L_01
A14.5L	Q8N183	5.12e-05	0.959311	0.0427816	2.99447	0.142632	0.393752	A14p5L_01,A14p5L_02,A14p5L_03
A14.5L	Q8N1F8	1.27e-05	0.955925	0.0258718	1.77945	0.0899646	0.356603	A14p5L_01,A14p5L_02,A14p5L_03
A14.5L	Q8N1G2	4.39e-06	0.629775	0.035519	2.46741	0.120553	0.276945	A14p5L_01,A14p5L_03
A14.5L	Q8N1G4	9.29e-05	0.897187	0.00655191	0.441873	0.0239603	0.293235	A14p5L_01,A14p5L_02,A14p5L_03
A14.5L	Q8N201	1.14e-05	0.953466	0.030169	2.0842	0.103773	0.365311	A14p5L_01,A14p5L_02,A14p5L_03
A14.5L	Q8N2H3	1.02e-05	0.337424	0.015711	1.06944	0.0560813	0.14255	A14p5L_01,A14p5L_03
A14.5L	Q8N335	2.19e-05	0.628686	0.0149879	1.01947	0.0536014	0.230713	A14p5L_02,A14p5L_03
A14.5L	Q8N357	0.000225399	0.991202	0.0447325	3.13742	0.14843	0.407567	A14p5L_01,A14p5L_02,A14p5L_03
A14.5L	Q8N3C0	5.14e-06	0.970765	0.0193175	1.31977	0.0683117	0.346339	A14p5L_01,A14p5L_02,A14p5L_03
A14.5L	Q8N3D4	3.93e-06	0.630645	0.0426139	2.98221	0.14213	0.292005	A14p5L_01,A14p5L_02
A14.5L	Q8N3E9	0.00023326	0.990661	0.0119354	0.809331	0.0430281	0.335146	A14p5L_01,A14p5L_02,A14p5L_03
A14.5L	Q8N3V7	6.93e-05	0.581653	0.141539	11.0466	0.380306	0.440162	A14p5L_02,A14p5L_03
A14.5L	Q8N3V7-2	5.13e-05	0.971217	0.0335987	2.32938	0.114582	0.378197	A14p5L_01,A14p5L_02,A14p5L_03
A14.5L	Q8N3Z6	7.52e-06	0.629681	0.0181002	1.23507	0.0642091	0.238292	A14p5L_01,A14p5L_02
A14.5L	Q8N442	1.29e-05	0.969876	0.00996712	0.67452	0.0361198	0.323996	A14p5L_01,A14p5L_02,A14p5L_03
A14.5L	Q8N490-2	0.00013843	0.955118	0.0188488	1.28713	0.0667353	0.340431	A14p5L_01,A14p5L_02,A14p5L_03
A14.5L	Q8N4H5	0.00346167	0.99741	0.0921419	6.80008	0.274196	0.495716	A14p5L_01,A14p5L_02,A14p5L_03
A14.5L	Q8N4Q0	4.4e-05	0.954603	0.0197183	1.3477	0.069657	0.342274	A14p5L_01,A14p5L_02,A14p5L_03
A14.5L	Q8N4T8	9.14e-06	0.588825	0.00708779	0.478272	0.0258829	0.199413	A14p5L_01,A14p5L_02
A14.5L	Q8N511	5.9e-05	0.629957	0.0153093	1.04167	0.0547049	0.231862	A14p5L_01,A14p5L_02
A14.5L	Q8N567	6.03e-05	0.985012	0.0142579	0.969098	0.0510883	0.338928	A14p5L_01,A14p5L_02,A14p5L_03
A14.5L	Q8N5C6	7.54e-06	0.995018	0.0197749	1.35165	0.0698468	0.354874	A14p5L_01,A14p5L_02,A14p5L_03
A14.5L	Q8N5L8	8.96e-05	0.956597	0.0329331	2.28166	0.112499	0.372258	A14p5L_01,A14p5L_02,A14p5L_03
A14.5L	Q8N5M9	5.97e-05	0.985457	0.0490416	3.45524	0.161044	0.414441	A14p5L_01,A14p5L_02,A14p5L_03
A14.5L	Q8N5N7	0.000205034	0.996952	0.0207965	1.42296	0.0732616	0.357812	A14p5L_01,A14p5L_02,A14p5L_03
A14.5L	Q8N5P1	0.000155704	0.997559	0.0163528	1.11385	0.0582747	0.347726	A14p5L_01,A14p5L_02,A14p5L_03
A14.5L	Q8N6M3	0.000266287	0.999774	0.0830492	6.06826	0.252127	0.481297	A14p5L_01,A14p5L_02,A14p5L_03
A14.5L	Q8N715	2.48e-05	9.1e-11	0.158727	12.6412	0.412555	0.282811	A14p5L_01
A14.5L	Q8N755	0.000861492	0.995819	0.880482	493.586	0.964815	0.968636	A14p5L_01,A14p5L_02,A14p5L_03
A14.5L	Q8N8A6	2.65e-05	0.967904	0.0225604	1.54643	0.0791159	0.352862	A14p5L_01,A14p5L_02,A14p5L_03
A14.5L	Q8N8J7	1.28e-05	0.627625	0.0928542	6.85803	0.275888	0.382765	A14p5L_02,A14p5L_03
A14.5L	Q8N8R3	6.42e-06	9.1e-11	0.0165995	1.13094	0.0591159	0.0405246	A14p5L_02
A14.5L	Q8N983-4	6.56e-05	9.1e-11	0.0213667	1.46282	0.0751599	0.0515233	A14p5L_02
A14.5L	Q8N9E0	5.02e-05	0.63084	0.046797	3.28933	0.154506	0.300549	A14p5L_01,A14p5L_03
A14.5L	Q8N9Q2	0.00162869	0.98922	0.0205702	1.40715	0.0725066	0.354918	A14p5L_01,A14p5L_02,A14p5L_03
A14.5L	Q8NAF0	3.93e-06	9.1e-11	0.00324101	0.217854	0.0119583	0.00819753	A14p5L_01
A14.5L	Q8NAP3	4.76e-06	0.624675	0.0273419	1.8834	0.0947222	0.257664	A14p5L_01,A14p5L_02
A14.5L	Q8NAV1	0.000245642	0.969871	0.0172704	1.17745	0.0613977	0.341324	A14p5L_01,A14p5L_02,A14p5L_03
A14.5L	Q8NB46	1.44e-06	9.1e-11	0.0144786	0.984315	0.0518489	0.0355429	A14p5L_02
A14.5L	Q8NBF2	3.61e-06	0.618487	0.0123822	0.840008	0.0445864	0.221386	A14p5L_01,A14p5L_02
A14.5L	Q8NBI6	7.6e-06	9.1e-11	0.187978	15.5101	0.462849	0.317287	A14p5L_01
A14.5L	Q8NBJ5	1.41e-05	0.614636	0.0224992	1.54215	0.0789138	0.24373	A14p5L_01,A14p5L_02
A14.5L	Q8NBL1	3.28e-06	9.1e-11	0.00314005	0.211046	0.0115889	0.00794433	A14p5L_03
A14.5L	Q8NBP5	1.2e-06	9.1e-11	0.0473046	3.32678	0.155991	0.106933	A14p5L_02
A14.5L	Q8NBQ5	0.00029566	0.97193	0.0257642	1.77185	0.0896149	0.361303	A14p5L_01,A14p5L_02,A14p5L_03
A14.5L	Q8NBS9	0.000158196	0.611967	0.00410096	0.275896	0.0150962	0.19916	A14p5L_01,A14p5L_02
A14.5L	Q8NBU5	0.000188277	0.997759	0.0258716	1.77943	0.0899639	0.369511	A14p5L_01,A14p5L_02,A14p5L_03
A14.5L	Q8NBX0	5.2e-05	0.989099	0.00857854	0.579735	0.0312026	0.326557	A14p5L_01,A14p5L_02,A14p5L_03
A14.5L	Q8NC06-2	4.26e-06	9.1e-11	0.00848756	0.573534	0.0308791	0.021168	A14p5L_02
A14.5L	Q8NC54	4.68e-05	0.987766	0.0590986	4.20831	0.189493	0.434655	A14p5L_01,A14p5L_02,A14p5L_03
A14.5L	Q8NC56	5.87e-05	0.990418	0.0369182	2.56833	0.124868	0.391173	A14p5L_01,A14p5L_02,A14p5L_03
A14.5L	Q8NC60	1.81e-05	0.984451	0.0216168	1.48033	0.0759909	0.355825	A14p5L_01,A14p5L_02,A14p5L_03
A14.5L	Q8NC69	4.55e-06	9.1e-11	0.0121537	0.824315	0.0437899	0.0300184	A14p5L_01
A14.5L	Q8NCN4	3.74e-06	0.601394	0.0173099	1.18019	0.0615319	0.227729	A14p5L_01,A14p5L_02
A14.5L	Q8ND82	1.21e-06	9.1e-11	0.0174165	1.18759	0.0618935	0.0424286	A14p5L_02
A14.5L	Q8NDT2	1.78e-05	0.975669	0.0209192	1.43153	0.0736707	0.351525	A14p5L_01,A14p5L_02,A14p5L_03
A14.5L	Q8NDZ2-5	3.8e-05	0.97489	0.00814527	0.550215	0.0296608	0.321116	A14p5L_01,A14p5L_02,A14p5L_03
A14.5L	Q8NDZ4	3.03e-05	0.971696	0.0171203	1.16704	0.060888	0.341537	A14p5L_01,A14p5L_02,A14p5L_03
A14.5L	Q8NE01	1.15e-05	0.550335	0.0137935	0.937087	0.0494842	0.203717	A14p5L_02,A14p5L_03
A14.5L	Q8NEF9	3.39e-05	0.987575	0.010946	0.741501	0.0395646	0.331819	A14p5L_01,A14p5L_02,A14p5L_03
A14.5L	Q8NEM2	7.28e-06	0.9945	0.0432559	3.02918	0.144046	0.405578	A14p5L_01,A14p5L_02,A14p5L_03
A14.5L	Q8NEN9	5.06e-06	0.992676	0.016081	1.09504	0.0573467	0.345582	A14p5L_01,A14p5L_02,A14p5L_03
A14.5L	Q8NEW0	7.87e-06	0.898883	0.207794	17.574	0.494012	0.615983	A14p5L_01,A14p5L_02,A14p5L_03
A14.5L	Q8NF37	5.21e-05	0.969544	0.0313204	2.16631	0.107422	0.372773	A14p5L_01,A14p5L_02,A14p5L_03
A14.5L	Q8NFG4	7.38e-06	0.969814	0.0646814	4.63335	0.204713	0.43955	A14p5L_01,A14p5L_02,A14p5L_03
A14.5L	Q8NFH3	5.48e-05	0.990081	0.0451798	3.17028	0.149751	0.408126	A14p5L_01,A14p5L_02,A14p5L_03
A14.5L	Q8NFH4	7.96e-05	0.945242	0.0382562	2.66512	0.128967	0.380044	A14p5L_01,A14p5L_02,A14p5L_03
A14.5L	Q8NFJ5	0.000618463	0.984698	0.0405929	2.83479	0.136061	0.397083	A14p5L_01,A14p5L_02,A14p5L_03
A14.5L	Q8NFQ5	1.02e-05	0.903288	0.159495	12.714	0.413948	0.562457	A14p5L_01,A14p5L_02,A14p5L_03
A14.5L	Q8NFQ8	6.4e-05	0.98718	0.0269969	1.85898	0.0936089	0.368745	A14p5L_01,A14p5L_02,A14p5L_03
A14.5L	Q8NFW8	4.68e-05	0.958915	0.00927175	0.627021	0.0336619	0.31893	A14p5L_01,A14p5L_02,A14p5L_03
A14.5L	Q8NHG7	8.05e-05	0.622065	0.0235332	1.61472	0.0823221	0.248359	A14p5L_01,A14p5L_02
A14.5L	Q8NHG8	2.86e-05	0.975993	0.0372759	2.59419	0.125967	0.387475	A14p5L_01,A14p5L_02,A14p5L_03
A14.5L	Q8NHP8	4.24e-06	9.1e-11	0.0125915	0.854387	0.045315	0.0310639	A14p5L_02
A14.5L	Q8NHQ9	3.93e-05	0.622163	0.0773839	5.61959	0.237921	0.355053	A14p5L_02,A14p5L_03
A14.5L	Q8NI37	1.8e-05	0.975563	0.0171977	1.17241	0.0611509	0.34291	A14p5L_01,A14p5L_02,A14p5L_03
A14.5L	Q8NI77	3.43e-06	0.621357	0.0446143	3.12874	0.14808	0.293218	A14p5L_01,A14p5L_02
A14.5L	Q8TAD4	6.49e-05	0.987124	0.150827	11.9003	0.398	0.577391	A14p5L_01,A14p5L_02,A14p5L_03
A14.5L	Q8TAD8	0.000148485	0.979865	0.0205487	1.40565	0.0724351	0.351973	A14p5L_01,A14p5L_02,A14p5L_03
A14.5L	Q8TAE8	9.05e-05	0.976856	0.0123579	0.838338	0.0445017	0.331896	A14p5L_01,A14p5L_02,A14p5L_03
A14.5L	Q8TAQ2	4.64e-06	9.1e-11	0.0391058	2.72672	0.131556	0.0901829	A14p5L_02
A14.5L	Q8TB37	2.59e-05	0.63087	0.0169901	1.15801	0.0604452	0.236078	A14p5L_01,A14p5L_03
A14.5L	Q8TB52	1.61e-05	0.9661	0.0299542	2.06891	0.10309	0.36874	A14p5L_01,A14p5L_02,A14p5L_03
A14.5L	Q8TB96	3.86e-06	9.1e-11	0.00571019	0.38478	0.0209293	0.0143472	A14p5L_03
A14.5L	Q8TBM8	1.9e-05	9.1e-11	0.0377936	2.63163	0.127553	0.0874392	A14p5L_02
A14.5L	Q8TBP5	2.11e-05	9.1e-11	0.0431378	3.02053	0.143694	0.098504	A14p5L_03
A14.5L	Q8TBP6	5.79e-05	0.987882	0.020883	1.42901	0.0735501	0.355211	A14p5L_01,A14p5L_02,A14p5L_03
A14.5L	Q8TBQ9	0.000287719	0.953197	0.0223051	1.52854	0.078272	0.347748	A14p5L_01,A14p5L_02,A14p5L_03
A14.5L	Q8TCJ2	0.00015975	0.995478	0.0272076	1.87389	0.0942891	0.371772	A14p5L_01,A14p5L_02,A14p5L_03
A14.5L	Q8TCS8	1.24e-05	0.958923	0.0150734	1.02538	0.0538952	0.332802	A14p5L_01,A14p5L_02,A14p5L_03
A14.5L	Q8TD26	3.08e-07	9.1e-11	0.0299371	2.06769	0.103036	0.070632	A14p5L_02
A14.5L	Q8TDD1	5.99e-05	0.629262	0.031108	2.15116	0.106751	0.267325	A14p5L_02,A14p5L_03
A14.5L	Q8TDD1-2	1.44e-05	0.968206	0.0190269	1.29953	0.0673347	0.344879	A14p5L_01,A14p5L_02,A14p5L_03
A14.5L	Q8TDN6	0.000237969	0.982636	0.0204494	1.39871	0.0721034	0.352602	A14p5L_01,A14p5L_02,A14p5L_03
A14.5L	Q8TDW0	2.98e-06	9.1e-11	0.0724162	5.23067	0.225162	0.154351	A14p5L_02
A14.5L	Q8TDX7	3.99e-05	0.986673	0.033769	2.3416	0.115114	0.38333	A14p5L_01,A14p5L_02,A14p5L_03
A14.5L	Q8TEA8	0.000170043	0.757058	0.00786773	0.531318	0.0286714	0.253231	A14p5L_01,A14p5L_02,A14p5L_03
A14.5L	Q8TEH3	0.000114383	0.958488	0.0759152	5.50417	0.234178	0.456255	A14p5L_01,A14p5L_02,A14p5L_03
A14.5L	Q8TEM1	1.35e-05	0.971753	0.021853	1.49686	0.0767744	0.352445	A14p5L_01,A14p5L_02,A14p5L_03
A14.5L	Q8TEQ6	1.95e-05	0.984012	0.0436335	3.05682	0.14517	0.403113	A14p5L_01,A14p5L_02,A14p5L_03
A14.5L	Q8TF42	1.6e-05	0.980013	0.0227837	1.5621	0.0798533	0.357104	A14p5L_01,A14p5L_02,A14p5L_03
A14.5L	Q8WTT2	6.69e-05	0.980657	0.0159056	1.0829	0.0567471	0.341463	A14p5L_01,A14p5L_02,A14p5L_03
A14.5L	Q8WTW3	1.41e-05	0.599953	0.0455251	3.19567	0.15077	0.288458	A14p5L_02,A14p5L_03
A14.5L	Q8WU20	6.98e-06	0.623784	0.0351925	2.44391	0.119542	0.274403	A14p5L_02,A14p5L_03
A14.5L	Q8WU76	1.04e-05	0.628539	0.193184	16.0425	0.471248	0.516969	A14p5L_01,A14p5L_02
A14.5L	Q8WU90	0.000150669	0.970341	0.00900649	0.608919	0.0327219	0.321811	A14p5L_01,A14p5L_02,A14p5L_03
A14.5L	Q8WUA2	7.8e-05	0.973838	0.012813	0.869614	0.0460854	0.332051	A14p5L_01,A14p5L_02,A14p5L_03
A14.5L	Q8WUA8	1.79e-05	0.63019	0.0191978	1.31143	0.0679094	0.240985	A14p5L_02,A14p5L_03
A14.5L	Q8WUD6	4.5e-05	0.991632	0.107878	8.10184	0.310393	0.518726	A14p5L_01,A14p5L_02,A14p5L_03
A14.5L	Q8WUF5	1.27e-05	0.982263	0.0317858	2.19956	0.108892	0.377704	A14p5L_01,A14p5L_02,A14p5L_03
A14.5L	Q8WUH2	7.26e-07	9.1e-11	0.0151587	1.03126	0.0541879	0.0371463	A14p5L_02
A14.5L	Q8WUH6	0.000125465	0.630898	0.0352317	2.44673	0.119664	0.276682	A14p5L_02,A14p5L_03
A14.5L	Q8WUK0	0.000125214	0.976221	0.0186015	1.26992	0.0659018	0.34637	A14p5L_01,A14p5L_02,A14p5L_03
A14.5L	Q8WUM0	2.57e-05	0.991275	0.022716	1.55735	0.0796299	0.360425	A14p5L_01,A14p5L_02,A14p5L_03
A14.5L	Q8WUU5	2.89e-06	9.1e-11	0.0371994	2.58866	0.125732	0.0861908	A14p5L_02
A14.5L	Q8WUY1	0.000176388	0.99787	0.018531	1.26502	0.0656642	0.352887	A14p5L_01,A14p5L_02,A14p5L_03
A14.5L	Q8WV41	2.78e-05	0.986304	0.0167951	1.14449	0.0597817	0.345285	A14p5L_01,A14p5L_02,A14p5L_03
A14.5L	Q8WVC0	2.51e-05	0.990764	0.0142427	0.968047	0.0510357	0.340666	A14p5L_01,A14p5L_02,A14p5L_03
A14.5L	Q8WVC6	0.000231612	0.954429	0.0366767	2.55089	0.124126	0.379561	A14p5L_01,A14p5L_02,A14p5L_03
A14.5L	Q8WVI0	8.16e-05	0.627631	0.0831181	6.07375	0.252298	0.366596	A14p5L_01,A14p5L_02
A14.5L	Q8WVJ2	0.000142582	9.1e-11	0.0185244	1.26456	0.0656416	0.0449988	A14p5L_01
A14.5L	Q8WVK2	0.00585838	0.977993	0.0142387	0.967775	0.051022	0.336751	A14p5L_01,A14p5L_02,A14p5L_03
A14.5L	Q8WVM0	0.000123387	0.994174	0.0153079	1.04157	0.0546998	0.344231	A14p5L_01,A14p5L_02,A14p5L_03
A14.5L	Q8WVS4	1.72e-05	0.991348	0.013473	0.915021	0.0483753	0.339023	A14p5L_01,A14p5L_02,A14p5L_03
A14.5L	Q8WVV4	2.11e-05	0.619921	0.0454529	3.19035	0.150557	0.294473	A14p5L_01,A14p5L_02
A14.5L	Q8WVX9	0.00019971	0.994205	0.0822334	6.00331	0.250103	0.478192	A14p5L_01,A14p5L_02,A14p5L_03
A14.5L	Q8WVY7	2.69e-05	0.959441	0.00487026	0.327904	0.017891	0.308281	A14p5L_01,A14p5L_02,A14p5L_03
A14.5L	Q8WWC4	9.24e-05	0.994986	0.0193642	1.32302	0.0684686	0.353919	A14p5L_01,A14p5L_02,A14p5L_03
A14.5L	Q8WWH5	3.93e-06	9.1e-11	0.00999542	0.676455	0.0362196	0.024829	A14p5L_02
A14.5L	Q8WXA9-2	8.14e-05	0.969236	0.00929245	0.628434	0.0337352	0.322165	A14p5L_01,A14p5L_02,A14p5L_03
A14.5L	Q8WXD5	9.27e-05	0.906527	0.0534427	3.78282	0.173661	0.398738	A14p5L_01,A14p5L_02,A14p5L_03
A14.5L	Q8WXF1	1.81e-05	9.1e-11	0.022248	1.52453	0.0780829	0.0535267	A14p5L_02
A14.5L	Q8WXX5	8.5e-05	0.998811	0.00676039	0.456029	0.0247089	0.325102	A14p5L_01,A14p5L_02,A14p5L_03
A14.5L	Q8WZ82	1.17e-05	9.1e-11	0.0289411	1.99685	0.0998581	0.0684538	A14p5L_02
A14.5L	Q92506	2.92e-05	0.615973	0.00439134	0.295518	0.0161525	0.201119	A14p5L_02,A14p5L_03
A14.5L	Q92520	9.72e-05	0.98817	0.0975426	7.24173	0.286895	0.50155	A14p5L_01,A14p5L_02,A14p5L_03
A14.5L	Q92522	0.000413557	0.998871	0.0105811	0.716515	0.0382825	0.334427	A14p5L_01,A14p5L_02,A14p5L_03
A14.5L	Q92536	4.01e-05	0.986137	0.157636	12.538	0.410571	0.585704	A14p5L_01,A14p5L_02,A14p5L_03
A14.5L	Q92541	1.44e-05	0.991051	0.0135742	0.921986	0.0487256	0.339171	A14p5L_01,A14p5L_02,A14p5L_03
A14.5L	Q92545	9.72e-07	9.1e-11	0.0425459	2.97725	0.141927	0.0972927	A14p5L_02
A14.5L	Q92556	6.11e-06	9.1e-11	0.0950237	7.03509	0.281009	0.192635	A14p5L_02
A14.5L	Q92572	8.88e-05	0.98029	0.0129978	0.88232	0.0467273	0.334481	A14p5L_01,A14p5L_02,A14p5L_03
A14.5L	Q92575	1.6e-05	0.932369	0.0377299	2.62702	0.127358	0.374969	A14p5L_01,A14p5L_02,A14p5L_03
A14.5L	Q92604	0.000134435	0.976642	0.0179399	1.22393	0.0636669	0.344968	A14p5L_01,A14p5L_02,A14p5L_03
A14.5L	Q92610	4.7e-06	0.932192	0.0293728	2.02753	0.101237	0.357008	A14p5L_01,A14p5L_02,A14p5L_03
A14.5L	Q92613	1.9e-06	9.1e-11	0.0358049	2.48801	0.121437	0.0832465	A14p5L_02
A14.5L	Q92616	3.51e-05	0.971846	0.0438601	3.07343	0.145844	0.399821	A14p5L_01,A14p5L_02,A14p5L_03
A14.5L	Q92620	1.95e-06	0.627375	0.0117607	0.797345	0.0424179	0.222642	A14p5L_01,A14p5L_02
A14.5L	Q92621	5.18e-05	0.973814	0.0241642	1.65909	0.0843931	0.358304	A14p5L_01,A14p5L_02,A14p5L_03
A14.5L	Q92665	0.000108799	0.988015	0.0104836	0.709844	0.0379396	0.330841	A14p5L_01,A14p5L_02,A14p5L_03
A14.5L	Q92743	1.82e-06	9.1e-11	0.00626197	0.422196	0.0229178	0.0157104	A14p5L_02
A14.5L	Q92747	9.85e-05	0.93798	0.0271516	1.86993	0.0941085	0.353908	A14p5L_01,A14p5L_02,A14p5L_03
A14.5L	Q92759	1.66e-05	0.628236	0.0318757	2.20599	0.109175	0.26867	A14p5L_01,A14p5L_02
A14.5L	Q92797	1.36e-05	0.998342	0.0763131	5.5354	0.235195	0.469247	A14p5L_01,A14p5L_02,A14p5L_03
A14.5L	Q92828	0.000132661	0.982233	0.0099318	0.672106	0.0359952	0.327724	A14p5L_01,A14p5L_02,A14p5L_03
A14.5L	Q92871	2.53e-06	9.1e-11	0.0199992	1.36729	0.0705981	0.0483957	A14p5L_02
A14.5L	Q92887	0.000217809	0.997495	0.0106341	0.720146	0.038469	0.334129	A14p5L_01,A14p5L_02,A14p5L_03
A14.5L	Q92905	0.000193467	0.621913	0.0374468	2.60654	0.126491	0.278591	A14p5L_01,A14p5L_02
A14.5L	Q92917	1.13e-05	0.99017	0.0226371	1.55182	0.0793694	0.359906	A14p5L_01,A14p5L_02,A14p5L_03
A14.5L	Q92930	2.26e-05	9.1e-11	0.0569265	4.0443	0.183462	0.125765	A14p5L_02
A14.5L	Q92947	7.95e-05	0.98997	0.0461871	3.24439	0.152717	0.410125	A14p5L_01,A14p5L_02,A14p5L_03
A14.5L	Q92968	3.02e-05	0.982186	0.195276	16.2584	0.474581	0.628364	A14p5L_01,A14p5L_02,A14p5L_03
A14.5L	Q92979	0.00016814	0.963297	0.00384442	0.25857	0.0141616	0.306915	A14p5L_01,A14p5L_02,A14p5L_03
A14.5L	Q92990	8.85e-06	0.617334	0.173794	14.0935	0.43914	0.491501	A14p5L_01,A14p5L_02
A14.5L	Q93034	1.74e-05	0.994216	0.02015	1.37781	0.0711025	0.355487	A14p5L_01,A14p5L_02,A14p5L_03
A14.5L	Q93099	1.43e-05	0.954006	0.021726	1.48797	0.0763531	0.34668	A14p5L_01,A14p5L_02,A14p5L_03
A14.5L	Q969F1	7.52e-05	0.629744	0.0561797	3.98809	0.181375	0.31863	A14p5L_02,A14p5L_03
A14.5L	Q969H6	0.000157272	0.415739	0.220256	18.9257	0.512534	0.479616	A14p5L_01,A14p5L_02
A14.5L	Q969H8	0.000359282	0.972747	0.043402	3.03987	0.144482	0.399167	A14p5L_01,A14p5L_02,A14p5L_03
A14.5L	Q969Q0	0.00108101	0.994903	0.0125069	0.848577	0.0450207	0.337826	A14p5L_01,A14p5L_02,A14p5L_03
A14.5L	Q969S3	1.22e-05	0.625329	0.0178845	1.22008	0.0634796	0.236449	A14p5L_01,A14p5L_02
A14.5L	Q969U6	3.02e-05	0.981634	0.0377274	2.62684	0.127351	0.390164	A14p5L_01,A14p5L_02,A14p5L_03
A14.5L	Q969V5	2.93e-05	0.974697	0.0364268	2.53286	0.123356	0.385285	A14p5L_01,A14p5L_02,A14p5L_03
A14.5L	Q969Z3	3.87e-05	0.999809	0.0221819	1.5199	0.0778642	0.361848	A14p5L_01,A14p5L_02,A14p5L_03
A14.5L	Q96A33	4.62e-05	0.628724	0.0276071	1.90219	0.0955769	0.259499	A14p5L_01,A14p5L_02
A14.5L	Q96A35	0.000100875	0.991117	0.0188104	1.28446	0.066606	0.351449	A14p5L_01,A14p5L_02,A14p5L_03
A14.5L	Q96A49	0.0001	0.625024	0.021923	1.50176	0.0770066	0.245628	A14p5L_01,A14p5L_02
A14.5L	Q96A65	5.37e-05	0.970489	0.0328156	2.27325	0.11213	0.376292	A14p5L_01,A14p5L_02,A14p5L_03
A14.5L	Q96AG4	0.00142239	0.996115	0.0125667	0.852683	0.0452287	0.338345	A14p5L_01,A14p5L_02,A14p5L_03
A14.5L	Q96AY3	1.22e-05	0.601847	0.0127053	0.862208	0.0457109	0.217023	A14p5L_01,A14p5L_02
A14.5L	Q96AZ6	2.92e-05	0.975875	0.00198291	0.133119	0.0073412	0.306119	A14p5L_01,A14p5L_02,A14p5L_03
A14.5L	Q96B23-2	4.41e-05	0.600287	0.0540124	3.82545	0.175275	0.30536	A14p5L_02,A14p5L_03
A14.5L	Q96B49	0.000595232	0.990784	0.0318793	2.20625	0.109186	0.380539	A14p5L_01,A14p5L_02,A14p5L_03
A14.5L	Q96BH1	3.43e-05	0.933215	0.0654377	4.69131	0.206745	0.429651	A14p5L_01,A14p5L_02,A14p5L_03
A14.5L	Q96BJ3	0.000173469	0.900623	0.00733096	0.494802	0.0267535	0.29621	A14p5L_01,A14p5L_02,A14p5L_03
A14.5L	Q96BK5	5.54e-05	0.988306	0.0179498	1.22462	0.0637005	0.34859	A14p5L_01,A14p5L_02,A14p5L_03
A14.5L	Q96BM9	0.000123117	0.997965	0.0162608	1.10748	0.0579607	0.347636	A14p5L_01,A14p5L_02,A14p5L_03
A14.5L	Q96BN2	3.38e-06	9.1e-11	0.0531779	3.76303	0.172909	0.118531	A14p5L_02
A14.5L	Q96BN8	1.23e-05	0.985285	0.0306166	2.1161	0.105194	0.376102	A14p5L_01,A14p5L_02,A14p5L_03
A14.5L	Q96BP2	0.000301586	0.980157	0.00795468	0.537237	0.0289815	0.322277	A14p5L_01,A14p5L_02,A14p5L_03
A14.5L	Q96BQ5	0.000318159	0.988187	0.0257546	1.77117	0.0895836	0.366298	A14p5L_01,A14p5L_02,A14p5L_03
A14.5L	Q96BR5	2.54e-05	0.956588	0.0111257	0.753808	0.0401949	0.32269	A14p5L_01,A14p5L_02,A14p5L_03
A14.5L	Q96BW9-3	3.46e-05	0.542208	0.12081	9.20652	0.338394	0.39926	A14p5L_02,A14p5L_03
A14.5L	Q96BY7	7.37e-06	0.997458	0.0205435	1.40528	0.0724175	0.357389	A14p5L_01,A14p5L_02,A14p5L_03
A14.5L	Q96BZ8	3.39e-05	0.897705	0.00959559	0.649133	0.0348077	0.30083	A14p5L_01,A14p5L_02,A14p5L_03
A14.5L	Q96C19	0.00327904	0.973778	0.0505427	3.56663	0.165377	0.413827	A14p5L_01,A14p5L_02,A14p5L_03
A14.5L	Q96C24	2.26e-05	0.55296	0.0124352	0.84365	0.044771	0.201296	A14p5L_02,A14p5L_03
A14.5L	Q96C90	5.79e-06	9.1e-11	0.0170157	1.15978	0.0605322	0.0414955	A14p5L_02
A14.5L	Q96CB8	1.6e-05	0.956575	0.0521054	3.68296	0.169855	0.411569	A14p5L_01,A14p5L_02,A14p5L_03
A14.5L	Q96CM3	6.32e-06	0.628853	0.0333215	2.3095	0.113715	0.271973	A14p5L_01,A14p5L_02
A14.5L	Q96CP7	7e-06	0.891749	0.106248	7.96485	0.306755	0.485415	A14p5L_01,A14p5L_02,A14p5L_03
A14.5L	Q96CS3	0.00018753	0.981874	0.0195114	1.33327	0.0689627	0.350213	A14p5L_01,A14p5L_02,A14p5L_03
A14.5L	Q96CT7	0.00136921	0.967274	0.0145898	0.991992	0.0522321	0.334247	A14p5L_01,A14p5L_02,A14p5L_03
A14.5L	Q96D09	7.89e-07	9.1e-11	0.0234695	1.61025	0.0821127	0.0562891	A14p5L_02
A14.5L	Q96DP5	3.32e-05	0.995952	0.0100468	0.679967	0.0364008	0.332235	A14p5L_01,A14p5L_02,A14p5L_03
A14.5L	Q96DR5	1.47e-05	9.1e-11	0.00622309	0.419558	0.0227779	0.0156145	A14p5L_03
A14.5L	Q96DV4	6.97e-05	0.970553	0.0137141	0.931621	0.0492098	0.333179	A14p5L_01,A14p5L_02,A14p5L_03
A14.5L	Q96DX4	1.99e-05	0.983109	0.0210013	1.43727	0.0739441	0.354008	A14p5L_01,A14p5L_02,A14p5L_03
A14.5L	Q96E16	0.000104016	0.945057	0.149732	11.7987	0.395947	0.563004	A14p5L_01,A14p5L_02,A14p5L_03
A14.5L	Q96EC8	0.000306315	0.991549	0.0943049	6.97633	0.279318	0.497399	A14p5L_01,A14p5L_02,A14p5L_03
A14.5L	Q96EH3	2.85e-05	0.992511	0.025214	1.73303	0.087824	0.366424	A14p5L_01,A14p5L_02,A14p5L_03
A14.5L	Q96EH5	0.000257609	0.971499	0.0639629	4.57836	0.202776	0.438744	A14p5L_01,A14p5L_02,A14p5L_03
A14.5L	Q96EK4	2.77e-05	0.911275	0.0126643	0.859391	0.0455683	0.312393	A14p5L_01,A14p5L_02,A14p5L_03
A14.5L	Q96EK9	8.44e-07	9.1e-11	0.139401	10.8528	0.376143	0.25785	A14p5L_02
A14.5L	Q96EL2	0.000164168	0.97953	0.0144169	0.980059	0.0516362	0.337613	A14p5L_01,A14p5L_02,A14p5L_03
A14.5L	Q96EL3	0.000453863	0.98523	0.0143633	0.976365	0.0514517	0.339246	A14p5L_01,A14p5L_02,A14p5L_03
A14.5L	Q96EM0	0.000163972	0.977719	0.0109998	0.745183	0.0397533	0.328908	A14p5L_01,A14p5L_02,A14p5L_03
A14.5L	Q96ER3	2.75e-05	0.588291	0.0887571	6.52595	0.266084	0.363909	A14p5L_02,A14p5L_03
A14.5L	Q96ES6	4.61e-05	0.969631	0.0395935	2.76212	0.133037	0.390359	A14p5L_01,A14p5L_02,A14p5L_03
A14.5L	Q96EU7	7.61e-05	0.982679	0.0913953	6.73944	0.272417	0.489931	A14p5L_01,A14p5L_02,A14p5L_03
A14.5L	Q96EY1	0.000190139	0.982627	0.039134	2.72876	0.131641	0.393413	A14p5L_01,A14p5L_02,A14p5L_03
[truncated: 114,975 more rows]

## Sheet: AEMS_confident
Bait	Prey	Log2 Fold Change	neglog10(q-value)
A2L	E9PRX9;Q8IZU9;Q8IZU9-2	5.55265	5.06362
[truncated: 997 more rows]

[truncated: 2 more sheets: SAINTq_confident, MiST_confident]
